# Supplementary material for: A comprehensive mechanosensory connectome reveals a somatotopically organized neural circuit architecture controlling stimulus-aimed grooming of the Drosophila head
Source: eLife. 2026 Jun 8;14:RP108044. doi: 10.7554/eLife.108044 (PMC13246004; doi:10.7554/eLife.108044)
Supplement: Supplementary file 1. — Table with individual BMNs as separate rows, with columns for BMN type, and number of inputs and outputs found using CODEX data. [file elife-108044-supp1.zip]

Archive with 1 entries (1 files):
- Supplementary_file_1_BMNs.csv
