# Supplementary material for: A comprehensive mechanosensory connectome reveals a somatotopically organized neural circuit architecture controlling stimulus-aimed grooming of the Drosophila head
Source: eLife. 2026 Jun 8;14:RP108044. doi: 10.7554/eLife.108044 (PMC13246004; doi:10.7554/eLife.108044)
Supplement: Supplementary file 1. — Table with individual BMNs as separate rows, with columns for BMN type, and number of inputs and outputs found using CODEX data. [file elife-108044-supp1.zip › Supplementary_file_1_BMNs.csv]

flywire_id_v783	flywire_xyz	bmn_name	bmn_type	nerve	bmn_color	output_synapses	input_synapses	total_synapses
720575940612344306	(112191, 73518, 2425)	BM_Ant_001	Ant	AntNv	#00FFFF	907	180	1087
720575940620593840	(111861, 73408, 2425)	BM_Ant_002	Ant	AntNv	#00FFFF	771	177	948
720575940630299084	(110095, 75352, 2425)	BM_Ant_003	Ant	AntNv	#00FFFF	263	41	304
720575940643141024	(109296, 75738, 2425)	BM_Ant_004	Ant	AntNv	#00FFFF	184	21	205
720575940636645624	(107980, 74615, 2425)	BM_Ant_005	Ant	AntNv	#00FFFF	194	73	267
720575940614485307	(109482, 75561, 2425)	BM_Ant_006	Ant	AntNv	#00FFFF	313	102	415
720575940624338521	(109274, 75609, 2425)	BM_Ant_007	Ant	AntNv	#00FFFF	283	45	328
720575940635086234	(109837, 75131, 2425)	BM_Ant_008	Ant	AntNv	#00FFFF	492	123	615
720575940618078635	(112171, 73356, 2425)	BM_Ant_009	Ant	AntNv	#00FFFF	165	36	201
720575940626646787	(110888, 74259, 2425)	BM_Ant_010	Ant	AntNv	#00FFFF	327	19	346
720575940639169597	(111690, 72611, 2425)	BM_Ant_011	Ant	AntNv	#00FFFF	70	0	70
720575940628896759	(112031, 73630, 2425)	BM_Ant_012	Ant	AntNv	#00FFFF	316	44	360
720575940614041117	(111275, 73886, 2425)	BM_Ant_013	Ant	AntNv	#00FFFF	385	47	432
720575940623836222	(111455, 73799, 2425)	BM_Ant_014	Ant	AntNv	#00FFFF	64	5	69
720575940614454870	(111402, 73742, 2425)	BM_Ant_015	Ant	AntNv	#00FFFF	64	10	74
720575940621171700	(110638, 73777, 2425)	BM_Ant_016	Ant	AntNv	#00FFFF	196	58	254
720575940618078299	(111153, 74156, 2425)	BM_Ant_017	Ant	AntNv	#00FFFF	358	117	475
720575940623165709	(111392, 74500, 2425)	BM_Ant_018	Ant	AntNv	#00FFFF	199	48	247
720575940620879552	(111304, 74136, 2425)	BM_Ant_019	Ant	AntNv	#00FFFF	316	47	363
720575940617738325	(111562, 73715, 2425)	BM_Ant_020	Ant	AntNv	#00FFFF	340	55	395
720575940629761017	(115134, 82964, 4941)	BM_dOcci_001	dOcci	OcciNv	#00F301	108	18	126
720575940626049098	(114725, 83117, 4941)	BM_dOcci_002	dOcci	OcciNv	#00F301	113	15	128
720575940633364984	(115136, 83071, 4941)	BM_dOcci_003	dOcci	OcciNv	#00F301	113	27	140
720575940630539023	(114712, 83011, 4941)	BM_dPoOr_001	dPoOr	OcciNv	#C7FF00	113	21	134
720575940613194143	(115052, 82876, 4941)	BM_dPoOr_002	dPoOr	OcciNv	#C7FF00	111	26	137
720575940634379918	(114825, 83018, 4941)	BM_dPoOr_003	dPoOr	OcciNv	#C7FF00	98	25	123
720575940607770972	(115045, 82953, 4941)	BM_dPoOr_004	dPoOr	OcciNv	#C7FF00	69	22	91
720575940607635012	(111265, 74752, 2425)	BM_Fr_001	Fr	AntNv	#0070FF	322	54	376
720575940611528410	(111481, 74841, 2425)	BM_Fr_002	Fr	AntNv	#0070FF	303	57	360
720575940617859486	(111159, 74657, 2425)	BM_Fr_003	Fr	AntNv	#0070FF	272	48	320
720575940618760432	(111451, 74158, 2425)	BM_Fr_004	Fr	AntNv	#0070FF	317	27	344
720575940612626538	(111648, 74438, 2425)	BM_Fr_005	Fr	AntNv	#0070FF	279	33	312
720575940629365760	(111900, 74419, 2425)	BM_Fr_006	Fr	AntNv	#0070FF	40	5	45
720575940631081356	(111278, 74388, 2425)	BM_FrOr_001	FrOr	AntNv	#2B02FF	201	32	233
720575940633125624	(111851, 74478, 2425)	BM_FrOr_002	FrOr	AntNv	#2B02FF	169	14	183
720575940627105864	(111529, 74631, 2425)	BM_FrOr_003	FrOr	AntNv	#2B02FF	175	26	201
720575940611938001	(111400, 73926, 2425)	BM_FrOr_004	FrOr	AntNv	#2B02FF	138	12	150
720575940623313961	(111492, 74029, 2425)	BM_FrOr_005	FrOr	AntNv	#2B02FF	184	19	203
720575940620879808	(111470, 74458, 2425)	BM_FrOr_006	FrOr	AntNv	#2B02FF	176	19	195
720575940621286102	(118939, 91093, 3477)	BM_Hau_001	Hau	LabNv	#A95D02	475	107	582
720575940618173787	(118909, 91093, 3496)	BM_Hau_002	Hau	LabNv	#A95D02	451	128	579
720575940604425644	(118021, 91093, 3509)	BM_Hau_003	Hau	LabNv	#A95D02	1511	359	1870
720575940626574108	(119165, 91093, 3500)	BM_Hau_004	Hau	LabNv	#A95D02	1058	309	1367
720575940622340137	(119128, 91093, 3480)	BM_Hau_005	Hau	LabNv	#A95D02	292	101	393
720575940621730557	(111692, 74660, 2425)	BM_InOc_001	InOc	AntNv	#FF02FF	276	43	319
720575940633475424	(111825, 74384, 2425)	BM_InOc_002	InOc	AntNv	#FF02FF	271	44	315
720575940614056733	(111694, 74285, 2425)	BM_InOc_003	InOc	AntNv	#FF02FF	122	31	153
720575940612315373	(116337, 91093, 3513)	BM_InOm_001	InOm	EyeNv	#C91E4B	0	7	7
720575940621571341	(116728, 91093, 3528)	BM_InOm_002	InOm	EyeNv	#C91E4B	0	0	0
720575940610473109	(116300, 91093, 3515)	BM_InOm_003	InOm	EyeNv	#C91E4B	0	5	5
720575940630783023	(115990, 91093, 3544)	BM_InOm_004	InOm	EyeNv	#C91E4B	5	0	5
720575940604281888	(116442, 91093, 3539)	BM_InOm_005	InOm	EyeNv	#C91E4B	11	11	22
720575940622686973	(116690, 91093, 3523)	BM_InOm_006	InOm	EyeNv	#C91E4B	10	0	10
720575940618494032	(117027, 91093, 3519)	BM_InOm_007	InOm	EyeNv	#C91E4B	10	5	15
720575940626406916	(115601, 91093, 3526)	BM_InOm_008	InOm	EyeNv	#C91E4B	5	5	10
720575940643258916	(116964, 91093, 3519)	BM_InOm_009	InOm	EyeNv	#C91E4B	5	0	5
720575940621931460	(117094, 91093, 3522)	BM_InOm_010	InOm	EyeNv	#C91E4B	0	0	0
720575940604210976	(117075, 91093, 3459)	BM_InOm_011	InOm	EyeNv	#C91E4B	5	0	5
720575940624516042	(116947, 91093, 3467)	BM_InOm_012	InOm	EyeNv	#C91E4B	14	11	25
720575940618763201	(117028, 91093, 3514)	BM_InOm_013	InOm	EyeNv	#C91E4B	11	0	11
720575940620252543	(116929, 91093, 3450)	BM_InOm_014	InOm	EyeNv	#C91E4B	5	0	5
720575940622052586	(116083, 91093, 3425)	BM_InOm_015	InOm	EyeNv	#C91E4B	13	0	13
720575940648272761	(116856, 91093, 3564)	BM_InOm_016	InOm	EyeNv	#C91E4B	0	5	5
720575940622138762	(116876, 91093, 3522)	BM_InOm_017	InOm	EyeNv	#C91E4B	0	0	0
720575940637627470	(117408, 91093, 3532)	BM_InOm_018	InOm	EyeNv	#C91E4B	5	0	5
720575940626514920	(117344, 91093, 3509)	BM_InOm_019	InOm	EyeNv	#C91E4B	5	6	11
720575940640293083	(116881, 91093, 3557)	BM_InOm_020	InOm	EyeNv	#C91E4B	5	7	12
720575940634168568	(116946, 91093, 3558)	BM_InOm_021	InOm	EyeNv	#C91E4B	0	0	0
720575940624727226	(116982, 91093, 3555)	BM_InOm_022	InOm	EyeNv	#C91E4B	19	5	24
720575940615941337	(117260, 91093, 3535)	BM_InOm_023	InOm	EyeNv	#C91E4B	0	0	0
720575940615826269	(117258, 91093, 3515)	BM_InOm_024	InOm	EyeNv	#C91E4B	11	0	11
720575940633300159	(117094, 91093, 3467)	BM_InOm_025	InOm	EyeNv	#C91E4B	10	0	10
720575940629376087	(117163, 91093, 3494)	BM_InOm_026	InOm	EyeNv	#C91E4B	12	0	12
720575940634140084	(116990, 91093, 3534)	BM_InOm_027	InOm	EyeNv	#C91E4B	12	0	12
720575940626837745	(117250, 91093, 3475)	BM_InOm_028	InOm	EyeNv	#C91E4B	0	0	0
720575940620131824	(116226, 91093, 3516)	BM_InOm_029	InOm	EyeNv	#C91E4B	0	0	0
720575940618052568	(115978, 91093, 3485)	BM_InOm_030	InOm	EyeNv	#C91E4B	0	5	5
720575940610719730	(117043, 91093, 3463)	BM_InOm_031	InOm	EyeNv	#C91E4B	5	0	5
720575940629210230	(117341, 91093, 3505)	BM_InOm_032	InOm	EyeNv	#C91E4B	0	5	5
720575940603183840	(116015, 91093, 3531)	BM_InOm_033	InOm	EyeNv	#C91E4B	5	0	5
720575940637825358	(116370, 91093, 3509)	BM_InOm_034	InOm	EyeNv	#C91E4B	0	0	0
720575940628397655	(115956, 91093, 3408)	BM_InOm_035	InOm	EyeNv	#C91E4B	5	7	12
720575940633330111	(116806, 91093, 3459)	BM_InOm_036	InOm	EyeNv	#C91E4B	7	0	7
720575940610901145	(116980, 91093, 3501)	BM_InOm_037	InOm	EyeNv	#C91E4B	0	0	0
720575940604272672	(115815, 91093, 3532)	BM_InOm_038	InOm	EyeNv	#C91E4B	6	5	11
720575940622059242	(116863, 91093, 3463)	BM_InOm_039	InOm	EyeNv	#C91E4B	0	5	5
720575940605558402	(116813, 91093, 3444)	BM_InOm_040	InOm	EyeNv	#C91E4B	10	0	10
720575940626833926	(116792, 91093, 3533)	BM_InOm_041	InOm	EyeNv	#C91E4B	5	0	5
720575940616100753	(116265, 91093, 3561)	BM_InOm_042	InOm	EyeNv	#C91E4B	0	0	0
720575940626761990	(117197, 91093, 3506)	BM_InOm_043	InOm	EyeNv	#C91E4B	0	0	0
720575940621743240	(116242, 91093, 3554)	BM_InOm_044	InOm	EyeNv	#C91E4B	10	5	15
720575940628326594	(116275, 91093, 3461)	BM_InOm_045	InOm	EyeNv	#C91E4B	7	0	7
720575940607008011	(117018, 91093, 3459)	BM_InOm_046	InOm	EyeNv	#C91E4B	0	5	5
720575940609712226	(116788, 91093, 3518)	BM_InOm_047	InOm	EyeNv	#C91E4B	0	0	0
720575940629792018	(116691, 91093, 3503)	BM_InOm_048	InOm	EyeNv	#C91E4B	5	0	5
720575940628926684	(116574, 91093, 3454)	BM_InOm_049	InOm	EyeNv	#C91E4B	5	0	5
720575940626108433	(116572, 91093, 3541)	BM_InOm_050	InOm	EyeNv	#C91E4B	5	0	5
720575940603029472	(116547, 91093, 3473)	BM_InOm_051	InOm	EyeNv	#C91E4B	6	0	6
720575940622724331	(116492, 91093, 3534)	BM_InOm_052	InOm	EyeNv	#C91E4B	0	0	0
720575940629689541	(116676, 91093, 3545)	BM_InOm_053	InOm	EyeNv	#C91E4B	0	0	0
720575940614396172	(116463, 91093, 3511)	BM_InOm_054	InOm	EyeNv	#C91E4B	0	0	0
720575940622939912	(117046, 91093, 3495)	BM_InOm_055	InOm	EyeNv	#C91E4B	12	0	12
720575940628817367	(116775, 91093, 3469)	BM_InOm_056	InOm	EyeNv	#C91E4B	12	0	12
720575940635995614	(116993, 91093, 3442)	BM_InOm_057	InOm	EyeNv	#C91E4B	11	0	11
720575940624677182	(115573, 91093, 3569)	BM_InOm_058	InOm	EyeNv	#C91E4B	17	0	17
720575940620260596	(116915, 91093, 3431)	BM_InOm_059	InOm	EyeNv	#C91E4B	5	0	5
720575940630971679	(116152, 91093, 3524)	BM_InOm_060	InOm	EyeNv	#C91E4B	8	0	8
720575940625204611	(116112, 91093, 3552)	BM_InOm_061	InOm	EyeNv	#C91E4B	10	0	10
720575940627277950	(116707, 91093, 3542)	BM_InOm_062	InOm	EyeNv	#C91E4B	11	0	11
720575940624800868	(116846, 91093, 3547)	BM_InOm_063	InOm	EyeNv	#C91E4B	5	0	5
720575940628274626	(117177, 91093, 3517)	BM_InOm_064	InOm	EyeNv	#C91E4B	7	0	7
720575940624881180	(116087, 91093, 3419)	BM_InOm_065	InOm	EyeNv	#C91E4B	5	0	5
720575940603198432	(116922, 91093, 3561)	BM_InOm_066	InOm	EyeNv	#C91E4B	0	0	0
720575940619107675	(117127, 91093, 3464)	BM_InOm_067	InOm	EyeNv	#C91E4B	15	0	15
720575940620703401	(116148, 91093, 3424)	BM_InOm_068	InOm	EyeNv	#C91E4B	0	0	0
720575940610705843	(117052, 91093, 3510)	BM_InOm_069	InOm	EyeNv	#C91E4B	6	0	6
720575940609868238	(116731, 91093, 3566)	BM_InOm_070	InOm	EyeNv	#C91E4B	0	5	5
720575940626794314	(116034, 91093, 3420)	BM_InOm_071	InOm	EyeNv	#C91E4B	5	6	11
720575940638592384	(117263, 91093, 3520)	BM_InOm_072	InOm	EyeNv	#C91E4B	7	0	7
720575940614514886	(116388, 91093, 3516)	BM_InOm_073	InOm	EyeNv	#C91E4B	5	0	5
720575940613782239	(115871, 91093, 3550)	BM_InOm_074	InOm	EyeNv	#C91E4B	5	6	11
720575940645824644	(116920, 91093, 3501)	BM_InOm_075	InOm	EyeNv	#C91E4B	5	6	11
720575940631459629	(116835, 91093, 3541)	BM_InOm_076	InOm	EyeNv	#C91E4B	5	0	5
720575940628390400	(115629, 91093, 3465)	BM_InOm_077	InOm	EyeNv	#C91E4B	0	0	0
720575940636387812	(115589, 91093, 3469)	BM_InOm_078	InOm	EyeNv	#C91E4B	0	0	0
720575940630092867	(116781, 91093, 3560)	BM_InOm_079	InOm	EyeNv	#C91E4B	0	6	6
720575940624589770	(115340, 91093, 3472)	BM_InOm_080	InOm	EyeNv	#C91E4B	8	0	8
720575940622130058	(115393, 91093, 3477)	BM_InOm_081	InOm	EyeNv	#C91E4B	5	9	14
720575940635607408	(116753, 91093, 3538)	BM_InOm_082	InOm	EyeNv	#C91E4B	0	0	0
720575940624730212	(115524, 91093, 3498)	BM_InOm_083	InOm	EyeNv	#C91E4B	0	0	0
720575940629220214	(115510, 91093, 3457)	BM_InOm_084	InOm	EyeNv	#C91E4B	6	0	6
720575940613801183	(116865, 91093, 3535)	BM_InOm_085	InOm	EyeNv	#C91E4B	0	0	0
720575940618998208	(116109, 91093, 3404)	BM_InOm_086	InOm	EyeNv	#C91E4B	0	5	5
720575940658685825	(116690, 91093, 3557)	BM_InOm_087	InOm	EyeNv	#C91E4B	0	0	0
720575940639739125	(115545, 91093, 3472)	BM_InOm_088	InOm	EyeNv	#C91E4B	0	0	0
720575940633165207	(115453, 91093, 3518)	BM_InOm_089	InOm	EyeNv	#C91E4B	5	0	5
720575940630722351	(117046, 91093, 3641)	BM_InOm_090	InOm	EyeNv	#C91E4B	5	7	12
720575940624462885	(115581, 91093, 3455)	BM_InOm_091	InOm	EyeNv	#C91E4B	0	0	0
720575940607101961	(116838, 91093, 3470)	BM_InOm_092	InOm	EyeNv	#C91E4B	0	0	0
720575940623047432	(116399, 91093, 3475)	BM_InOm_093	InOm	EyeNv	#C91E4B	0	0	0
720575940619107931	(116808, 91093, 3440)	BM_InOm_094	InOm	EyeNv	#C91E4B	0	0	0
720575940607015260	(116577, 91093, 3441)	BM_InOm_095	InOm	EyeNv	#C91E4B	0	6	6
720575940631447085	(116683, 91093, 3436)	BM_InOm_096	InOm	EyeNv	#C91E4B	0	0	0
720575940617161270	(117093, 91093, 3490)	BM_InOm_097	InOm	EyeNv	#C91E4B	0	0	0
720575940622440119	(116653, 91093, 3440)	BM_InOm_098	InOm	EyeNv	#C91E4B	0	0	0
720575940609298808	(116424, 91093, 3455)	BM_InOm_099	InOm	EyeNv	#C91E4B	5	0	5
720575940637975110	(116666, 91093, 3564)	BM_InOm_100	InOm	EyeNv	#C91E4B	7	9	16
720575940624265264	(117127, 91093, 3477)	BM_InOm_101	InOm	EyeNv	#C91E4B	0	0	0
720575940634789495	(117355, 91093, 3527)	BM_InOm_102	InOm	EyeNv	#C91E4B	34	0	34
720575940622434584	(117335, 91093, 3523)	BM_InOm_103	InOm	EyeNv	#C91E4B	0	0	0
720575940624910876	(117327, 91093, 3519)	BM_InOm_104	InOm	EyeNv	#C91E4B	5	0	5
720575940622451383	(116492, 91093, 3524)	BM_InOm_105	InOm	EyeNv	#C91E4B	0	0	0
720575940621774591	(117061, 91093, 3480)	BM_InOm_106	InOm	EyeNv	#C91E4B	0	0	0
720575940642393485	(116731, 91093, 3442)	BM_InOm_107	InOm	EyeNv	#C91E4B	0	0	0
720575940620921565	(117035, 91093, 3445)	BM_InOm_108	InOm	EyeNv	#C91E4B	0	0	0
720575940618568613	(117287, 91093, 3524)	BM_InOm_109	InOm	EyeNv	#C91E4B	0	0	0
720575940622807629	(116654, 91093, 3541)	BM_InOm_110	InOm	EyeNv	#C91E4B	5	0	5
720575940619557473	(116856, 91093, 3504)	BM_InOm_111	InOm	EyeNv	#C91E4B	10	0	10
720575940626077010	(116357, 91093, 3558)	BM_InOm_112	InOm	EyeNv	#C91E4B	18	0	18
720575940628332994	(115776, 91093, 3505)	BM_InOm_113	InOm	EyeNv	#C91E4B	0	0	0
720575940624976330	(115900, 91093, 3521)	BM_InOm_114	InOm	EyeNv	#C91E4B	0	5	5
720575940605622658	(116498, 91093, 3499)	BM_InOm_115	InOm	EyeNv	#C91E4B	5	0	5
720575940631444013	(116946, 91093, 3434)	BM_InOm_116	InOm	EyeNv	#C91E4B	5	0	5
720575940611329138	(116610, 91093, 3538)	BM_InOm_117	InOm	EyeNv	#C91E4B	7	5	12
720575940645865092	(115988, 91093, 3505)	BM_InOm_118	InOm	EyeNv	#C91E4B	0	6	6
720575940618795911	(116346, 91093, 3533)	BM_InOm_119	InOm	EyeNv	#C91E4B	5	0	5
720575940630292388	(116151, 91093, 3563)	BM_InOm_120	InOm	EyeNv	#C91E4B	0	0	0
720575940608971218	(116987, 91093, 3437)	BM_InOm_121	InOm	EyeNv	#C91E4B	5	0	5
720575940624758884	(116858, 91093, 3456)	BM_InOm_122	InOm	EyeNv	#C91E4B	22	0	22
720575940629316815	(118734, 91093, 3567)	BM_InOm_123	InOm	EyeNv	#C91E4B	0	0	0
720575940613241490	(116411, 91093, 3523)	BM_InOm_124	InOm	EyeNv	#C91E4B	6	0	6
720575940633556634	(117221, 91093, 3531)	BM_InOm_125	InOm	EyeNv	#C91E4B	0	0	0
720575940607004252	(117035, 91093, 3526)	BM_InOm_126	InOm	EyeNv	#C91E4B	0	0	0
720575940630363596	(117038, 91093, 3474)	BM_InOm_127	InOm	EyeNv	#C91E4B	0	0	0
720575940631384545	(117172, 91093, 3483)	BM_InOm_128	InOm	EyeNv	#C91E4B	10	0	10
720575940631262035	(117194, 91093, 3527)	BM_InOm_129	InOm	EyeNv	#C91E4B	5	0	5
720575940628143191	(117131, 91093, 3486)	BM_InOm_130	InOm	EyeNv	#C91E4B	0	0	0
720575940625048606	(117213, 91093, 3491)	BM_InOm_131	InOm	EyeNv	#C91E4B	0	5	5
720575940616286465	(117108, 91093, 3514)	BM_InOm_132	InOm	EyeNv	#C91E4B	5	0	5
720575940625781011	(116203, 91093, 3421)	BM_InOm_133	InOm	EyeNv	#C91E4B	0	0	0
720575940642256544	(117301, 91093, 3497)	BM_InOm_134	InOm	EyeNv	#C91E4B	0	0	0
720575940625073154	(116697, 91093, 3553)	BM_InOm_135	InOm	EyeNv	#C91E4B	5	0	5
720575940633738603	(115930, 91093, 3538)	BM_InOm_136	InOm	EyeNv	#C91E4B	7	0	7
720575940618972587	(116486, 91093, 3438)	BM_InOm_137	InOm	EyeNv	#C91E4B	10	0	10
720575940619038379	(116644, 91093, 3512)	BM_InOm_138	InOm	EyeNv	#C91E4B	0	5	5
720575940609181230	(116034, 91093, 3523)	BM_InOm_139	InOm	EyeNv	#C91E4B	0	0	0
720575940611007717	(116505, 91093, 3514)	BM_InOm_140	InOm	EyeNv	#C91E4B	5	0	5
720575940607058524	(115805, 91093, 3543)	BM_InOm_141	InOm	EyeNv	#C91E4B	12	0	12
720575940628826172	(116017, 91093, 3558)	BM_InOm_142	InOm	EyeNv	#C91E4B	16	0	16
720575940616100497	(116314, 91093, 3568)	BM_InOm_143	InOm	EyeNv	#C91E4B	0	0	0
720575940614125202	(116759, 91093, 3460)	BM_InOm_144	InOm	EyeNv	#C91E4B	0	0	0
720575940627290371	(116879, 91093, 3427)	BM_InOm_145	InOm	EyeNv	#C91E4B	0	0	0
720575940638652800	(115688, 91093, 3544)	BM_InOm_146	InOm	EyeNv	#C91E4B	7	0	7
720575940618492245	(116612, 91093, 3561)	BM_InOm_147	InOm	EyeNv	#C91E4B	12	0	12
720575940623318247	(116317, 91093, 3408)	BM_InOm_148	InOm	EyeNv	#C91E4B	6	5	11
720575940638416336	(117190, 91093, 3521)	BM_InOm_149	InOm	EyeNv	#C91E4B	30	6	36
720575940619059115	(117129, 91093, 3508)	BM_InOm_150	InOm	EyeNv	#C91E4B	12	0	12
720575940623314580	(115514, 91093, 3480)	BM_InOm_151	InOm	EyeNv	#C91E4B	13	6	19
720575940645264180	(116910, 91093, 3465)	BM_InOm_152	InOm	EyeNv	#C91E4B	0	0	0
720575940618557008	(115678, 91093, 3489)	BM_InOm_153	InOm	EyeNv	#C91E4B	13	15	28
720575940633762667	(116143, 91093, 3503)	BM_InOm_154	InOm	EyeNv	#C91E4B	10	6	16
720575940616615195	(117048, 91093, 3505)	BM_InOm_155	InOm	EyeNv	#C91E4B	17	13	30
720575940609713250	(116670, 91093, 3536)	BM_InOm_156	InOm	EyeNv	#C91E4B	11	0	11
720575940616242918	(115665, 91093, 3521)	BM_InOm_157	InOm	EyeNv	#C91E4B	15	5	20
720575940626360836	(115599, 91093, 3489)	BM_InOm_158	InOm	EyeNv	#C91E4B	8	0	8
720575940617226753	(115801, 91093, 3469)	BM_InOm_159	InOm	EyeNv	#C91E4B	11	16	27
720575940624171408	(115789, 91093, 3477)	BM_InOm_160	InOm	EyeNv	#C91E4B	12	6	18
720575940636652863	(115776, 91093, 3487)	BM_InOm_161	InOm	EyeNv	#C91E4B	5	6	11
720575940624683194	(115464, 91093, 3472)	BM_InOm_162	InOm	EyeNv	#C91E4B	0	5	5
720575940613410666	(116170, 91093, 3412)	BM_InOm_163	InOm	EyeNv	#C91E4B	0	6	6
720575940628272322	(117058, 91093, 3501)	BM_InOm_164	InOm	EyeNv	#C91E4B	0	0	0
720575940626001746	(116235, 91093, 3455)	BM_InOm_165	InOm	EyeNv	#C91E4B	5	0	5
720575940604404913	(116984, 91093, 3492)	BM_InOm_166	InOm	EyeNv	#C91E4B	5	12	17
720575940631993299	(116641, 91093, 3468)	BM_InOm_167	InOm	EyeNv	#C91E4B	5	0	5
720575940637844558	(115969, 91093, 3552)	BM_InOm_168	InOm	EyeNv	#C91E4B	5	5	10
720575940630609512	(116953, 91093, 3478)	BM_InOm_169	InOm	EyeNv	#C91E4B	0	5	5
720575940612338942	(117266, 91093, 3510)	BM_InOm_170	InOm	EyeNv	#C91E4B	5	0	5
720575940638286243	(116547, 91093, 3523)	BM_InOm_171	InOm	EyeNv	#C91E4B	5	0	5
720575940635127182	(117202, 91093, 3544)	BM_InOm_172	InOm	EyeNv	#C91E4B	6	8	14
720575940622075530	(116194, 91093, 3459)	BM_InOm_173	InOm	EyeNv	#C91E4B	5	0	5
720575940630075448	(117310, 91093, 3530)	BM_InOm_174	InOm	EyeNv	#C91E4B	5	0	5
720575940629035116	(117355, 91093, 3535)	BM_InOm_175	InOm	EyeNv	#C91E4B	5	0	5
720575940613443178	(116208, 91093, 3416)	BM_InOm_176	InOm	EyeNv	#C91E4B	0	7	7
720575940626107665	(117045, 91093, 3531)	BM_InOm_177	InOm	EyeNv	#C91E4B	0	10	10
720575940613442666	(117435, 91093, 3520)	BM_InOm_178	InOm	EyeNv	#C91E4B	0	10	10
720575940633458842	(117340, 91093, 3514)	BM_InOm_179	InOm	EyeNv	#C91E4B	13	6	19
720575940620494369	(116014, 91093, 3424)	BM_InOm_180	InOm	EyeNv	#C91E4B	0	0	0
720575940631174199	(115972, 91093, 3414)	BM_InOm_181	InOm	EyeNv	#C91E4B	25	15	40
720575940629316089	(116988, 91093, 3523)	BM_InOm_182	InOm	EyeNv	#C91E4B	5	0	5
720575940629667065	(116137, 91093, 3448)	BM_InOm_183	InOm	EyeNv	#C91E4B	11	13	24
720575940622170623	(116895, 91093, 3552)	BM_InOm_184	InOm	EyeNv	#C91E4B	16	6	22
720575940627978395	(115868, 91093, 3451)	BM_InOm_185	InOm	EyeNv	#C91E4B	16	5	21
720575940633122711	(117320, 91093, 3539)	BM_InOm_186	InOm	EyeNv	#C91E4B	8	0	8
720575940614446790	(117412, 91093, 3525)	BM_InOm_187	InOm	EyeNv	#C91E4B	6	0	6
720575940640231131	(115594, 91093, 3449)	BM_InOm_188	InOm	EyeNv	#C91E4B	0	5	5
720575940622658301	(116257, 91093, 3472)	BM_InOm_189	InOm	EyeNv	#C91E4B	11	0	11
720575940611039402	(116132, 91093, 3493)	BM_InOm_190	InOm	EyeNv	#C91E4B	0	0	0
720575940619900788	(116326, 91093, 3551)	BM_InOm_191	InOm	EyeNv	#C91E4B	0	0	0
720575940612687597	(116633, 91093, 3416)	BM_InOm_192	InOm	EyeNv	#C91E4B	7	0	7
720575940621497368	(116980, 91093, 3454)	BM_InOm_193	InOm	EyeNv	#C91E4B	5	0	5
720575940630630284	(116940, 91093, 3513)	BM_InOm_194	InOm	EyeNv	#C91E4B	12	0	12
720575940619922358	(116532, 91093, 3466)	BM_InOm_195	InOm	EyeNv	#C91E4B	7	0	7
720575940607345365	(116358, 91093, 3488)	BM_InOm_196	InOm	EyeNv	#C91E4B	6	0	6
720575940612970151	(116735, 91093, 3522)	BM_InOm_197	InOm	EyeNv	#C91E4B	7	0	7
720575940637851982	(116707, 91093, 3532)	BM_InOm_198	InOm	EyeNv	#C91E4B	10	0	10
720575940619437478	(116930, 91093, 3522)	BM_InOm_199	InOm	EyeNv	#C91E4B	12	5	17
720575940611324530	(116129, 91093, 3559)	BM_InOm_200	InOm	EyeNv	#C91E4B	5	6	11
720575940622396343	(116372, 91093, 3442)	BM_InOm_201	InOm	EyeNv	#C91E4B	5	0	5
720575940632803996	(116173, 91093, 3550)	BM_InOm_202	InOm	EyeNv	#C91E4B	10	0	10
720575940620170740	(116702, 91093, 3463)	BM_InOm_203	InOm	EyeNv	#C91E4B	0	0	0
720575940637850557	(116449, 91093, 3559)	BM_InOm_204	InOm	EyeNv	#C91E4B	5	0	5
720575940620539418	(116883, 91093, 3517)	BM_InOm_205	InOm	EyeNv	#C91E4B	0	5	5
720575940623267732	(115951, 91093, 3569)	BM_InOm_206	InOm	EyeNv	#C91E4B	6	0	6
720575940621911064	(116631, 91093, 3446)	BM_InOm_207	InOm	EyeNv	#C91E4B	12	5	17
720575940607881667	(116532, 91093, 3558)	BM_InOm_208	InOm	EyeNv	#C91E4B	10	0	10
720575940632082387	(116619, 91093, 3523)	BM_InOm_209	InOm	EyeNv	#C91E4B	0	0	0
720575940640753037	(116483, 91093, 3442)	BM_InOm_210	InOm	EyeNv	#C91E4B	10	5	15
720575940621395661	(116488, 91093, 3454)	BM_InOm_211	InOm	EyeNv	#C91E4B	0	0	0
720575940622639181	(116417, 91093, 3555)	BM_InOm_212	InOm	EyeNv	#C91E4B	0	6	6
720575940634115252	(116543, 91093, 3447)	BM_InOm_213	InOm	EyeNv	#C91E4B	6	0	6
720575940621897866	(116922, 91093, 3438)	BM_InOm_214	InOm	EyeNv	#C91E4B	0	8	8
720575940609869774	(116912, 91093, 3473)	BM_InOm_215	InOm	EyeNv	#C91E4B	11	5	16
720575940618556752	(116538, 91093, 3530)	BM_InOm_216	InOm	EyeNv	#C91E4B	0	6	6
720575940620320517	(116747, 91093, 3465)	BM_InOm_217	InOm	EyeNv	#C91E4B	0	0	0
720575940614234418	(116959, 91093, 3445)	BM_InOm_218	InOm	EyeNv	#C91E4B	0	6	6
720575940628592684	(116634, 91093, 3532)	BM_InOm_219	InOm	EyeNv	#C91E4B	6	5	11
720575940620252799	(116868, 91093, 3432)	BM_InOm_220	InOm	EyeNv	#C91E4B	6	5	11
720575940630953892	(116242, 91093, 3498)	BM_InOm_221	InOm	EyeNv	#C91E4B	6	6	12
720575940633130592	(116539, 91093, 3519)	BM_InOm_222	InOm	EyeNv	#C91E4B	5	5	10
720575940614433990	(116920, 91093, 3489)	BM_InOm_223	InOm	EyeNv	#C91E4B	11	0	11
720575940607019019	(116712, 91093, 3452)	BM_InOm_224	InOm	EyeNv	#C91E4B	10	0	10
720575940625589117	(116775, 91093, 3550)	BM_InOm_225	InOm	EyeNv	#C91E4B	5	5	10
720575940626833158	(116791, 91093, 3543)	BM_InOm_226	InOm	EyeNv	#C91E4B	10	5	15
720575940630787665	(116394, 91093, 3543)	BM_InOm_227	InOm	EyeNv	#C91E4B	11	0	11
720575940626397256	(116318, 91093, 3503)	BM_InOm_228	InOm	EyeNv	#C91E4B	0	5	5
720575940623307815	(116058, 91093, 3483)	BM_InOm_229	InOm	EyeNv	#C91E4B	10	0	10
720575940616548692	(115911, 91093, 3500)	BM_InOm_230	InOm	EyeNv	#C91E4B	11	0	11
720575940618451285	(115944, 91093, 3492)	BM_InOm_231	InOm	EyeNv	#C91E4B	6	0	6
720575940626554856	(115863, 91093, 3505)	BM_InOm_232	InOm	EyeNv	#C91E4B	0	6	6
720575940654070689	(116872, 91093, 3561)	BM_InOm_233	InOm	EyeNv	#C91E4B	11	7	18
720575940622991112	(115502, 91093, 3528)	BM_InOm_234	InOm	EyeNv	#C91E4B	28	0	28
720575940637844157	(116474, 91093, 3547)	BM_InOm_235	InOm	EyeNv	#C91E4B	17	0	17
720575940627332139	(115927, 91093, 3457)	BM_InOm_236	InOm	EyeNv	#C91E4B	6	5	11
720575940624428848	(116153, 91093, 3529)	BM_InOm_237	InOm	EyeNv	#C91E4B	6	8	14
720575940609661906	(115848, 91093, 3459)	BM_InOm_238	InOm	EyeNv	#C91E4B	7	0	7
720575940624418352	(115859, 91093, 3494)	BM_InOm_239	InOm	EyeNv	#C91E4B	11	12	23
720575940616375041	(115751, 91093, 3509)	BM_InOm_240	InOm	EyeNv	#C91E4B	10	5	15
720575940631999970	(116195, 91093, 3543)	BM_InOm_241	InOm	EyeNv	#C91E4B	8	6	14
720575940610956953	(115667, 91093, 3506)	BM_InOm_242	InOm	EyeNv	#C91E4B	6	5	11
720575940629307129	(115678, 91093, 3500)	BM_InOm_243	InOm	EyeNv	#C91E4B	18	8	26
720575940631999955	(115841, 91093, 3483)	BM_InOm_244	InOm	EyeNv	#C91E4B	22	13	35
720575940612756399	(116192, 91093, 3537)	BM_InOm_245	InOm	EyeNv	#C91E4B	20	0	20
720575940622570165	(116014, 91093, 3404)	BM_InOm_246	InOm	EyeNv	#C91E4B	9	0	9
720575940613135870	(116599, 91093, 3555)	BM_InOm_247	InOm	EyeNv	#C91E4B	17	0	17
720575940626644679	(115763, 91093, 3497)	BM_InOm_248	InOm	EyeNv	#C91E4B	12	0	12
720575940630787153	(116148, 91093, 3479)	BM_InOm_249	InOm	EyeNv	#C91E4B	5	8	13
720575940618896660	(115711, 91093, 3554)	BM_InOm_250	InOm	EyeNv	#C91E4B	0	0	0
720575940621642376	(116390, 91093, 3450)	BM_InOm_251	InOm	EyeNv	#C91E4B	26	6	32
720575940643318052	(116560, 91093, 3508)	BM_InOm_252	InOm	EyeNv	#C91E4B	37	13	50
720575940616786501	(116045, 91093, 3494)	BM_InOm_253	InOm	EyeNv	#C91E4B	5	5	10
720575940607817173	(116688, 91093, 3413)	BM_InOm_254	InOm	EyeNv	#C91E4B	19	10	29
720575940634291045	(116511, 91093, 3562)	BM_InOm_255	InOm	EyeNv	#C91E4B	12	0	12
720575940630686860	(116652, 91093, 3527)	BM_InOm_256	InOm	EyeNv	#C91E4B	0	0	0
720575940643261220	(115918, 91093, 3446)	BM_InOm_257	InOm	EyeNv	#C91E4B	5	0	5
720575940624663482	(115867, 91093, 3472)	BM_InOm_258	InOm	EyeNv	#C91E4B	24	0	24
720575940625362840	(117169, 91093, 3474)	BM_InOm_259	InOm	EyeNv	#C91E4B	7	0	7
720575940623527608	(117112, 91093, 3497)	BM_InOm_260	InOm	EyeNv	#C91E4B	14	6	20
720575940629811019	(117030, 91093, 3486)	BM_InOm_261	InOm	EyeNv	#C91E4B	0	0	0
720575940618474581	(116189, 91093, 3568)	BM_InOm_262	InOm	EyeNv	#C91E4B	19	6	25
720575940627554203	(116863, 91093, 3511)	BM_InOm_263	InOm	EyeNv	#C91E4B	17	0	17
720575940616351233	(115812, 91093, 3511)	BM_InOm_264	InOm	EyeNv	#C91E4B	0	5	5
720575940628491308	(117252, 91093, 3470)	BM_InOm_265	InOm	EyeNv	#C91E4B	0	0	0
720575940624698396	(117192, 91093, 3463)	BM_InOm_266	InOm	EyeNv	#C91E4B	0	0	0
720575940630321356	(117087, 91093, 3471)	BM_InOm_267	InOm	EyeNv	#C91E4B	5	5	10
720575940619542081	(117193, 91093, 3512)	BM_InOm_268	InOm	EyeNv	#C91E4B	11	11	22
720575940628517175	(115510, 91093, 3508)	BM_InOm_269	InOm	EyeNv	#C91E4B	0	8	8
720575940618850128	(115903, 91093, 3484)	BM_InOm_270	InOm	EyeNv	#C91E4B	7	0	7
720575940623777869	(117274, 91093, 3488)	BM_InOm_271	InOm	EyeNv	#C91E4B	11	0	11
720575940624432944	(116442, 91093, 3519)	BM_InOm_272	InOm	EyeNv	#C91E4B	5	5	10
720575940629309177	(116403, 91093, 3528)	BM_InOm_273	InOm	EyeNv	#C91E4B	0	0	0
720575940632802972	(115424, 91093, 3565)	BM_InOm_274	InOm	EyeNv	#C91E4B	5	0	5
720575940626295951	(117193, 91093, 3501)	BM_InOm_275	InOm	EyeNv	#C91E4B	9	0	9
720575940638093939	(117424, 91093, 3514)	BM_InOm_276	InOm	EyeNv	#C91E4B	0	0	0
720575940625363096	(117210, 91093, 3478)	BM_InOm_277	InOm	EyeNv	#C91E4B	6	0	6
720575940629380559	(116580, 91093, 3514)	BM_InOm_278	InOm	EyeNv	#C91E4B	18	0	18
720575940622148490	(116401, 91093, 3501)	BM_InOm_279	InOm	EyeNv	#C91E4B	0	0	0
720575940615434123	(116640, 91093, 3517)	BM_InOm_280	InOm	EyeNv	#C91E4B	6	5	11
720575940621145053	(116316, 91093, 3526)	BM_InOm_281	InOm	EyeNv	#C91E4B	25	0	25
720575940619484525	(116288, 91093, 3450)	BM_InOm_282	InOm	EyeNv	#C91E4B	0	5	5
720575940604257638	(117017, 91093, 3468)	BM_InOm_283	InOm	EyeNv	#C91E4B	5	6	11
720575940624163984	(116061, 91093, 3414)	BM_InOm_284	InOm	EyeNv	#C91E4B	5	0	5
720575940618476368	(117154, 91093, 3469)	BM_InOm_285	InOm	EyeNv	#C91E4B	13	7	20
720575940618289867	(116770, 91093, 3527)	BM_InOm_286	InOm	EyeNv	#C91E4B	12	0	12
720575940620149469	(117425, 91093, 3509)	BM_InOm_287	InOm	EyeNv	#C91E4B	0	7	7
720575940610798834	(116143, 91093, 3485)	BM_InOm_288	InOm	EyeNv	#C91E4B	0	0	0
720575940634508911	(117278, 91093, 3500)	BM_InOm_289	InOm	EyeNv	#C91E4B	12	7	19
720575940618669808	(117067, 91093, 3450)	BM_InOm_290	InOm	EyeNv	#C91E4B	7	5	12
720575940611015909	(117091, 91093, 3519)	BM_InOm_291	InOm	EyeNv	#C91E4B	0	7	7
720575940624903994	(117401, 91093, 3501)	BM_InOm_292	InOm	EyeNv	#C91E4B	6	0	6
720575940627356495	(115421, 91093, 3468)	BM_InOm_293	InOm	EyeNv	#C91E4B	5	0	5
720575940637220211	(116253, 91093, 3403)	BM_InOm_294	InOm	EyeNv	#C91E4B	5	14	19
720575940628513335	(116826, 91093, 3518)	BM_InOm_295	InOm	EyeNv	#C91E4B	0	6	6
720575940629290233	(116949, 91093, 3550)	BM_InOm_296	InOm	EyeNv	#C91E4B	5	7	12
720575940628117118	(115977, 91093, 3470)	BM_InOm_297	InOm	EyeNv	#C91E4B	23	0	23
720575940628557879	(116149, 91093, 3467)	BM_InOm_298	InOm	EyeNv	#C91E4B	14	6	20
720575940605824946	(116465, 91093, 3473)	BM_InOm_299	InOm	EyeNv	#C91E4B	15	0	15
720575940621303565	(116764, 91093, 3425)	BM_InOm_300	InOm	EyeNv	#C91E4B	0	13	13
720575940623289575	(116022, 91093, 3410)	BM_InOm_301	InOm	EyeNv	#C91E4B	0	0	0
720575940630279480	(116473, 91093, 3447)	BM_InOm_302	InOm	EyeNv	#C91E4B	0	5	5
720575940642581704	(116297, 91093, 3537)	BM_InOm_303	InOm	EyeNv	#C91E4B	0	5	5
720575940620715789	(116798, 91093, 3416)	BM_InOm_304	InOm	EyeNv	#C91E4B	20	0	20
720575940621583367	(116813, 91093, 3435)	BM_InOm_305	InOm	EyeNv	#C91E4B	10	5	15
720575940638610421	(116704, 91093, 3422)	BM_InOm_306	InOm	EyeNv	#C91E4B	17	0	17
720575940623938125	(116196, 91093, 3474)	BM_InOm_307	InOm	EyeNv	#C91E4B	11	11	22
720575940620052464	(118723, 91093, 3563)	BM_InOm_308	InOm	EyeNv	#C91E4B	10	5	15
720575940625624350	(116580, 91093, 3533)	BM_InOm_309	InOm	EyeNv	#C91E4B	0	0	0
720575940629602501	(116717, 91093, 3469)	BM_InOm_310	InOm	EyeNv	#C91E4B	5	7	12
720575940626650108	(116077, 91093, 3538)	BM_InOm_311	InOm	EyeNv	#C91E4B	10	5	15
720575940633551002	(116580, 91093, 3564)	BM_InOm_312	InOm	EyeNv	#C91E4B	22	8	30
720575940625850131	(116576, 91093, 3527)	BM_InOm_313	InOm	EyeNv	#C91E4B	0	5	5
720575940626557436	(116303, 91093, 3411)	BM_InOm_314	InOm	EyeNv	#C91E4B	5	5	10
720575940620544801	(115614, 91093, 3498)	BM_InOm_315	InOm	EyeNv	#C91E4B	0	0	0
720575940619757488	(115473, 91093, 3464)	BM_InOm_316	InOm	EyeNv	#C91E4B	15	0	15
720575940616295937	(117276, 91093, 3505)	BM_InOm_317	InOm	EyeNv	#C91E4B	5	0	5
720575940607005788	(116969, 91093, 3461)	BM_InOm_318	InOm	EyeNv	#C91E4B	25	6	31
720575940614138783	(117136, 91093, 3536)	BM_InOm_319	InOm	EyeNv	#C91E4B	12	6	18
720575940622416903	(116017, 91093, 3460)	BM_InOm_320	InOm	EyeNv	#C91E4B	11	13	24
720575940613781983	(116237, 91093, 3466)	BM_InOm_321	InOm	EyeNv	#C91E4B	18	6	24
720575940643275812	(116105, 91093, 3474)	BM_InOm_322	InOm	EyeNv	#C91E4B	28	17	45
720575940626867786	(116330, 91093, 3547)	BM_InOm_323	InOm	EyeNv	#C91E4B	0	0	0
720575940611535126	(116412, 91093, 3496)	BM_InOm_324	InOm	EyeNv	#C91E4B	0	6	6
720575940622655979	(115944, 91093, 3478)	BM_InOm_325	InOm	EyeNv	#C91E4B	21	9	30
720575940623522744	(116211, 91093, 3449)	BM_InOm_326	InOm	EyeNv	#C91E4B	11	9	20
720575940614478278	(116151, 91093, 3454)	BM_InOm_327	InOm	EyeNv	#C91E4B	18	0	18
720575940618911425	(116343, 91093, 3496)	BM_InOm_328	InOm	EyeNv	#C91E4B	13	0	13
720575940631461805	(115433, 91093, 3506)	BM_InOm_329	InOm	EyeNv	#C91E4B	5	6	11
720575940623177964	(115532, 91093, 3493)	BM_InOm_330	InOm	EyeNv	#C91E4B	10	8	18
720575940623238636	(116434, 91093, 3564)	BM_InOm_331	InOm	EyeNv	#C91E4B	35	0	35
720575940623886925	(117132, 91093, 3503)	BM_InOm_332	InOm	EyeNv	#C91E4B	10	12	22
720575940643850862	(116451, 91093, 3551)	BM_InOm_333	InOm	EyeNv	#C91E4B	14	5	19
720575940622412807	(116976, 91093, 3497)	BM_InOm_334	InOm	EyeNv	#C91E4B	15	7	22
720575940604217534	(117117, 91093, 3455)	BM_InOm_335	InOm	EyeNv	#C91E4B	24	0	24
720575940618998644	(117327, 91093, 3484)	BM_InOm_336	InOm	EyeNv	#C91E4B	8	0	8
720575940636365540	(116601, 91093, 3436)	BM_InOm_337	InOm	EyeNv	#C91E4B	6	0	6
720575940628875735	(116627, 91093, 3502)	BM_InOm_338	InOm	EyeNv	#C91E4B	5	0	5
720575940616254182	(116533, 91093, 3545)	BM_InOm_339	InOm	EyeNv	#C91E4B	19	8	27
720575940631416109	(116471, 91093, 3459)	BM_InOm_340	InOm	EyeNv	#C91E4B	17	0	17
720575940643339287	(116885, 91093, 3444)	BM_InOm_341	InOm	EyeNv	#C91E4B	24	6	30
720575940632386899	(117073, 91093, 3541)	BM_InOm_342	InOm	EyeNv	#C91E4B	6	9	15
720575940627197200	(116038, 91093, 3499)	BM_InOm_343	InOm	EyeNv	#C91E4B	16	8	24
720575940622471431	(116439, 91093, 3507)	BM_InOm_344	InOm	EyeNv	#C91E4B	11	9	20
720575940637838670	(116496, 91093, 3506)	BM_InOm_345	InOm	EyeNv	#C91E4B	7	5	12
720575940624891420	(115888, 91093, 3466)	BM_InOm_346	InOm	EyeNv	#C91E4B	46	7	53
720575940624138242	(116878, 91093, 3438)	BM_InOm_347	InOm	EyeNv	#C91E4B	26	8	34
720575940630667660	(115625, 91093, 3510)	BM_InOm_348	InOm	EyeNv	#C91E4B	0	6	6
720575940630937508	(116105, 91093, 3462)	BM_InOm_349	InOm	EyeNv	#C91E4B	32	5	37
720575940625523837	(116708, 91093, 3430)	BM_InOm_350	InOm	EyeNv	#C91E4B	5	10	15
720575940635191694	(116254, 91093, 3505)	BM_InOm_351	InOm	EyeNv	#C91E4B	5	0	5
720575940626052369	(117030, 91093, 3452)	BM_InOm_352	InOm	EyeNv	#C91E4B	5	7	12
720575940630288696	(116893, 91093, 3495)	BM_InOm_353	InOm	EyeNv	#C91E4B	18	0	18
720575940629903691	(116800, 91093, 3507)	BM_InOm_354	InOm	EyeNv	#C91E4B	6	12	18
720575940620991940	(116261, 91093, 3407)	BM_InOm_355	InOm	EyeNv	#C91E4B	8	8	16
720575940620312052	(116411, 91093, 3459)	BM_InOm_356	InOm	EyeNv	#C91E4B	11	5	16
720575940629903903	(116309, 91093, 3405)	BM_InOm_357	InOm	EyeNv	#C91E4B	0	6	6
720575940607775324	(115447, 91093, 3481)	BM_InOm_358	InOm	EyeNv	#C91E4B	10	21	31
720575940633173143	(117020, 91093, 3558)	BM_InOm_359	InOm	EyeNv	#C91E4B	17	6	23
720575940630600248	(116630, 91093, 3461)	BM_InOm_360	InOm	EyeNv	#C91E4B	12	6	18
720575940624993538	(115226, 91093, 3491)	BM_InOm_361	InOm	EyeNv	#C91E4B	15	12	27
720575940632000979	(115405, 91093, 3524)	BM_InOm_362	InOm	EyeNv	#C91E4B	5	5	10
720575940615070837	(116706, 91093, 3516)	BM_InOm_363	InOm	EyeNv	#C91E4B	13	0	13
720575940613966914	(116861, 91093, 3529)	BM_InOm_364	InOm	EyeNv	#C91E4B	18	7	25
720575940644421428	(116161, 91093, 3407)	BM_InOm_365	InOm	EyeNv	#C91E4B	5	0	5
720575940628795276	(118824, 91093, 3563)	BM_InOm_366	InOm	EyeNv	#C91E4B	0	0	0
720575940623224044	(116510, 91093, 3493)	BM_InOm_367	InOm	EyeNv	#C91E4B	29	7	36
720575940645805188	(115797, 91093, 3425)	BM_InOm_368	InOm	EyeNv	#C91E4B	23	5	28
720575940607546889	(116667, 91093, 3425)	BM_InOm_369	InOm	EyeNv	#C91E4B	23	7	30
720575940610518770	(116571, 91093, 3419)	BM_InOm_370	InOm	EyeNv	#C91E4B	0	0	0
720575940643673454	(116190, 91093, 3402)	BM_InOm_371	InOm	EyeNv	#C91E4B	38	5	43
720575940609098286	(116256, 91093, 3419)	BM_InOm_372	InOm	EyeNv	#C91E4B	23	9	32
720575940637372221	(116241, 91093, 3411)	BM_InOm_373	InOm	EyeNv	#C91E4B	5	9	14
720575940631397165	(116335, 91093, 3456)	BM_InOm_374	InOm	EyeNv	#C91E4B	20	0	20
720575940604524465	(116091, 91093, 3509)	BM_InOm_375	InOm	EyeNv	#C91E4B	17	13	30
720575940625549128	(116164, 91093, 3399)	BM_InOm_376	InOm	EyeNv	#C91E4B	12	7	19
720575940618474320	(115911, 91093, 3423)	BM_InOm_377	InOm	EyeNv	#C91E4B	27	5	32
720575940629185275	(116435, 91093, 3478)	BM_InOm_378	InOm	EyeNv	#C91E4B	0	0	0
720575940630607756	(115649, 91093, 3453)	BM_InOm_379	InOm	EyeNv	#C91E4B	6	12	18
720575940637820750	(115753, 91093, 3517)	BM_InOm_380	InOm	EyeNv	#C91E4B	21	5	26
720575940638586496	(116981, 91093, 3486)	BM_InOm_381	InOm	EyeNv	#C91E4B	6	7	13
720575940648304761	(116067, 91093, 3470)	BM_InOm_382	InOm	EyeNv	#C91E4B	12	0	12
720575940620454238	(115584, 91093, 3516)	BM_InOm_383	InOm	EyeNv	#C91E4B	21	0	21
720575940621614435	(115589, 91093, 3482)	BM_InOm_384	InOm	EyeNv	#C91E4B	16	6	22
720575940638185550	(115430, 91093, 3493)	BM_InOm_385	InOm	EyeNv	#C91E4B	8	14	22
720575940621919940	(116919, 91093, 3458)	BM_InOm_386	InOm	EyeNv	#C91E4B	11	0	11
720575940622635517	(116037, 91093, 3453)	BM_InOm_387	InOm	EyeNv	#C91E4B	15	8	23
720575940633121175	(117017, 91093, 3478)	BM_InOm_388	InOm	EyeNv	#C91E4B	12	7	19
720575940635507824	(116354, 91093, 3438)	BM_InOm_389	InOm	EyeNv	#C91E4B	22	5	27
720575940624922140	(116550, 91093, 3459)	BM_InOm_390	InOm	EyeNv	#C91E4B	15	5	20
720575940619978075	(116716, 91093, 3562)	BM_InOm_391	InOm	EyeNv	#C91E4B	23	13	36
720575940632384537	(116966, 91093, 3473)	BM_InOm_392	InOm	EyeNv	#C91E4B	7	6	13
720575940621341210	(116241, 91093, 3397)	BM_InOm_393	InOm	EyeNv	#C91E4B	10	0	10
720575940626649084	(117000, 91093, 3548)	BM_InOm_394	InOm	EyeNv	#C91E4B	14	14	28
720575940617905713	(116409, 91093, 3434)	BM_InOm_395	InOm	EyeNv	#C91E4B	12	0	12
720575940622558133	(115352, 91093, 3481)	BM_InOm_396	InOm	EyeNv	#C91E4B	10	0	10
720575940644627735	(116836, 91093, 3452)	BM_InOm_397	InOm	EyeNv	#C91E4B	6	5	11
720575940630677900	(116795, 91093, 3565)	BM_InOm_398	InOm	EyeNv	#C91E4B	13	6	19
720575940604211744	(116088, 91093, 3409)	BM_InOm_399	InOm	EyeNv	#C91E4B	0	8	8
720575940658904961	(116825, 91093, 3500)	BM_InOm_400	InOm	EyeNv	#C91E4B	0	5	5
720575940613824874	(116899, 91093, 3547)	BM_InOm_401	InOm	EyeNv	#C91E4B	16	0	16
720575940619826548	(115587, 91093, 3356)	BM_InOm_402	InOm	EyeNv	#C91E4B	0	5	5
720575940631383085	(115450, 91093, 3365)	BM_InOm_403	InOm	EyeNv	#C91E4B	6	0	6
720575940624078436	(115395, 91093, 3368)	BM_InOm_404	InOm	EyeNv	#C91E4B	12	0	12
720575940624537546	(115340, 91093, 3424)	BM_InOm_405	InOm	EyeNv	#C91E4B	11	6	17
720575940628434167	(115117, 91093, 3461)	BM_InOm_406	InOm	EyeNv	#C91E4B	22	0	22
720575940611230322	(115573, 91093, 3361)	BM_InOm_407	InOm	EyeNv	#C91E4B	0	0	0
720575940615010933	(115165, 91093, 3452)	BM_InOm_408	InOm	EyeNv	#C91E4B	23	0	23
720575940632165857	(115266, 91093, 3389)	BM_InOm_409	InOm	EyeNv	#C91E4B	22	0	22
720575940628041722	(115404, 91093, 3363)	BM_InOm_410	InOm	EyeNv	#C91E4B	14	8	22
720575940619075207	(115539, 91093, 3366)	BM_InOm_411	InOm	EyeNv	#C91E4B	24	0	24
720575940614597307	(115413, 91093, 3358)	BM_InOm_412	InOm	EyeNv	#C91E4B	10	19	29
720575940609894094	(115390, 91093, 3408)	BM_InOm_413	InOm	EyeNv	#C91E4B	12	6	18
720575940622612989	(115304, 91093, 3356)	BM_InOm_414	InOm	EyeNv	#C91E4B	43	8	51
720575940625727369	(115231, 91093, 3393)	BM_InOm_415	InOm	EyeNv	#C91E4B	7	14	21
720575940628560951	(115791, 91093, 3438)	BM_InOm_416	InOm	EyeNv	#C91E4B	33	12	45
720575940620691811	(115767, 91093, 3351)	BM_InOm_417	InOm	EyeNv	#C91E4B	19	8	27
720575940618483323	(116671, 91093, 3391)	BM_InOm_418	InOm	EyeNv	#C91E4B	18	8	26
720575940624999056	(115323, 91093, 3416)	BM_InOm_419	InOm	EyeNv	#C91E4B	6	5	11
720575940622877940	(115733, 91093, 3370)	BM_InOm_420	InOm	EyeNv	#C91E4B	25	6	31
720575940610802403	(115659, 91093, 3384)	BM_InOm_421	InOm	EyeNv	#C91E4B	5	0	5
720575940629185751	(115924, 91093, 3381)	BM_InOm_422	InOm	EyeNv	#C91E4B	27	0	27
720575940639611381	(116739, 91093, 3391)	BM_InOm_423	InOm	EyeNv	#C91E4B	0	11	11
720575940642506184	(115401, 91093, 3414)	BM_InOm_424	InOm	EyeNv	#C91E4B	33	0	33
720575940621906470	(115391, 91093, 3431)	BM_InOm_425	InOm	EyeNv	#C91E4B	8	12	20
720575940628828631	(115314, 91093, 3411)	BM_InOm_426	InOm	EyeNv	#C91E4B	5	0	5
720575940626307177	(116783, 91093, 3407)	BM_InOm_427	InOm	EyeNv	#C91E4B	0	0	0
720575940614377228	(115865, 91093, 3426)	BM_InOm_428	InOm	EyeNv	#C91E4B	12	5	17
720575940617444254	(115302, 91093, 3434)	BM_InOm_429	InOm	EyeNv	#C91E4B	20	0	20
720575940643790446	(115137, 91093, 3399)	BM_InOm_430	InOm	EyeNv	#C91E4B	5	0	5
720575940659439233	(115312, 91093, 3374)	BM_InOm_431	InOm	EyeNv	#C91E4B	6	8	14
720575940631147833	(115364, 91093, 3355)	BM_InOm_432	InOm	EyeNv	#C91E4B	30	0	30
720575940637246948	(115488, 91093, 3411)	BM_InOm_433	InOm	EyeNv	#C91E4B	16	13	29
720575940625607178	(116713, 91093, 3387)	BM_InOm_434	InOm	EyeNv	#C91E4B	16	0	16
720575940625228121	(115413, 91093, 3434)	BM_InOm_435	InOm	EyeNv	#C91E4B	6	5	11
720575940624920348	(115409, 91093, 3446)	BM_InOm_436	InOm	EyeNv	#C91E4B	19	5	24
720575940618795349	(115440, 91093, 3441)	BM_InOm_437	InOm	EyeNv	#C91E4B	17	6	23
720575940630554728	(115343, 91093, 3404)	BM_InOm_438	InOm	EyeNv	#C91E4B	5	0	5
720575940619548225	(115289, 91093, 3400)	BM_InOm_439	InOm	EyeNv	#C91E4B	34	7	41
720575940626402376	(115244, 91093, 3382)	BM_InOm_440	InOm	EyeNv	#C91E4B	35	0	35
720575940614596795	(115749, 91093, 3362)	BM_InOm_441	InOm	EyeNv	#C91E4B	21	0	21
720575940618118193	(115336, 91093, 3429)	BM_InOm_442	InOm	EyeNv	#C91E4B	44	0	44
720575940615567163	(115318, 91093, 3350)	BM_InOm_443	InOm	EyeNv	#C91E4B	19	0	19
720575940628948444	(115180, 91093, 3473)	BM_InOm_444	InOm	EyeNv	#C91E4B	22	0	22
720575940620339009	(115104, 91093, 3390)	BM_InOm_445	InOm	EyeNv	#C91E4B	20	9	29
720575940607434588	(115356, 91093, 3437)	BM_InOm_446	InOm	EyeNv	#C91E4B	27	6	33
720575940631988179	(115089, 91093, 3407)	BM_InOm_447	InOm	EyeNv	#C91E4B	5	6	11
720575940628267767	(116182, 91093, 3379)	BM_InOm_448	InOm	EyeNv	#C91E4B	5	8	13
720575940623264807	(115163, 91093, 3416)	BM_InOm_449	InOm	EyeNv	#C91E4B	6	5	11
720575940629730575	(115078, 91093, 3400)	BM_InOm_450	InOm	EyeNv	#C91E4B	13	7	20
720575940629213302	(115239, 91093, 3455)	BM_InOm_451	InOm	EyeNv	#C91E4B	0	0	0
720575940633429148	(115204, 91093, 3445)	BM_InOm_452	InOm	EyeNv	#C91E4B	23	9	32
720575940623178995	(115062, 91093, 3418)	BM_InOm_453	InOm	EyeNv	#C91E4B	19	6	25
720575940614468438	(115704, 91093, 3379)	BM_InOm_454	InOm	EyeNv	#C91E4B	10	0	10
720575940622431751	(115097, 91093, 3450)	BM_InOm_455	InOm	EyeNv	#C91E4B	22	5	27
720575940618820033	(115503, 91093, 3369)	BM_InOm_456	InOm	EyeNv	#C91E4B	5	0	5
720575940612502056	(115857, 91093, 3433)	BM_InOm_457	InOm	EyeNv	#C91E4B	0	0	0
720575940638228131	(115269, 91093, 3444)	BM_InOm_458	InOm	EyeNv	#C91E4B	0	6	6
720575940638082163	(115503, 91093, 3364)	BM_InOm_459	InOm	EyeNv	#C91E4B	13	0	13
720575940629194614	(115359, 91093, 3372)	BM_InOm_460	InOm	EyeNv	#C91E4B	12	0	12
720575940629354703	(115210, 91093, 3423)	BM_InOm_461	InOm	EyeNv	#C91E4B	5	0	5
720575940630620044	(115188, 91093, 3405)	BM_InOm_462	InOm	EyeNv	#C91E4B	5	0	5
720575940629377367	(115398, 91093, 3427)	BM_InOm_463	InOm	EyeNv	#C91E4B	12	6	18
720575940614276876	(115364, 91093, 3350)	BM_InOm_464	InOm	EyeNv	#C91E4B	9	5	14
720575940618843073	(115539, 91093, 3420)	BM_InOm_465	InOm	EyeNv	#C91E4B	16	5	21
720575940638259544	(115332, 91093, 3366)	BM_InOm_466	InOm	EyeNv	#C91E4B	25	11	36
720575940622997759	(115312, 91093, 3341)	BM_InOm_467	InOm	EyeNv	#C91E4B	27	17	44
720575940618831124	(115676, 91093, 3403)	BM_InOm_468	InOm	EyeNv	#C91E4B	33	0	33
720575940639560411	(115660, 91093, 3369)	BM_InOm_469	InOm	EyeNv	#C91E4B	18	5	23
720575940609253956	(115381, 91093, 3341)	BM_InOm_470	InOm	EyeNv	#C91E4B	8	14	22
720575940618085937	(115547, 91093, 3347)	BM_InOm_471	InOm	EyeNv	#C91E4B	12	5	17
720575940621715336	(115401, 91093, 3455)	BM_InOm_472	InOm	EyeNv	#C91E4B	28	0	28
720575940623252723	(115059, 91093, 3427)	BM_InOm_473	InOm	EyeNv	#C91E4B	30	0	30
720575940631450413	(115834, 91093, 3441)	BM_InOm_474	InOm	EyeNv	#C91E4B	37	12	49
720575940644706158	(115753, 91093, 3365)	BM_InOm_475	InOm	EyeNv	#C91E4B	23	13	36
720575940617490005	(116862, 91093, 3386)	BM_InOm_476	InOm	EyeNv	#C91E4B	27	13	40
720575940604367294	(115792, 91093, 3447)	BM_InOm_477	InOm	EyeNv	#C91E4B	17	6	23
720575940621728588	(115696, 91093, 3433)	BM_InOm_478	InOm	EyeNv	#C91E4B	14	8	22
720575940622456039	(116112, 91093, 3398)	BM_InOm_479	InOm	EyeNv	#C91E4B	11	5	16
720575940618746533	(115553, 91093, 3462)	BM_InOm_480	InOm	EyeNv	#C91E4B	0	13	13
720575940612534056	(115326, 91093, 3449)	BM_InOm_481	InOm	EyeNv	#C91E4B	17	8	25
720575940631038163	(116792, 91093, 3389)	BM_InOm_482	InOm	EyeNv	#C91E4B	0	16	16
720575940628254402	(115294, 91093, 3379)	BM_InOm_483	InOm	EyeNv	#C91E4B	26	5	31
720575940625596676	(115674, 91093, 3373)	BM_InOm_484	InOm	EyeNv	#C91E4B	20	16	36
720575940625408830	(115528, 91093, 3358)	BM_InOm_485	InOm	EyeNv	#C91E4B	11	10	21
720575940633437850	(115278, 91093, 3361)	BM_InOm_486	InOm	EyeNv	#C91E4B	19	5	24
720575940625229861	(116840, 91093, 3395)	BM_InOm_487	InOm	EyeNv	#C91E4B	20	0	20
720575940621654664	(115170, 91093, 3439)	BM_InOm_488	InOm	EyeNv	#C91E4B	25	0	25
720575940605282505	(115145, 91093, 3408)	BM_InOm_489	InOm	EyeNv	#C91E4B	11	0	11
720575940631292959	(115280, 91093, 3426)	BM_InOm_490	InOm	EyeNv	#C91E4B	13	11	24
720575940631047751	(115589, 91093, 3427)	BM_InOm_491	InOm	EyeNv	#C91E4B	22	6	28
720575940629126651	(115239, 91093, 3412)	BM_InOm_492	InOm	EyeNv	#C91E4B	32	0	32
720575940607452117	(115272, 91093, 3405)	BM_InOm_493	InOm	EyeNv	#C91E4B	25	8	33
720575940630820218	(116792, 91093, 3382)	BM_InOm_494	InOm	EyeNv	#C91E4B	31	10	41
720575940630118979	(115620, 91093, 3435)	BM_InOm_495	InOm	EyeNv	#C91E4B	29	0	29
720575940627396943	(115204, 91093, 3388)	BM_InOm_496	InOm	EyeNv	#C91E4B	39	8	47
720575940626576892	(115809, 91093, 3431)	BM_InOm_497	InOm	EyeNv	#C91E4B	5	0	5
720575940605846962	(115257, 91093, 3435)	BM_InOm_498	InOm	EyeNv	#C91E4B	19	6	25
720575940626066197	(116759, 91093, 3402)	BM_InOm_499	InOm	EyeNv	#C91E4B	11	6	17
720575940631437997	(116758, 91093, 3396)	BM_InOm_500	InOm	EyeNv	#C91E4B	6	8	14
720575940633243034	(116699, 91093, 3395)	BM_InOm_501	InOm	EyeNv	#C91E4B	0	0	0
720575940620896477	(116763, 91093, 3386)	BM_InOm_502	InOm	EyeNv	#C91E4B	10	5	15
720575940633171808	(116169, 91093, 3394)	BM_InOm_503	InOm	EyeNv	#C91E4B	6	0	6
720575940618625927	(115183, 91093, 3381)	BM_InOm_504	InOm	EyeNv	#C91E4B	11	5	16
720575940620254829	(115458, 91093, 3342)	BM_InOm_505	InOm	EyeNv	#C91E4B	34	0	34
720575940615941270	(115506, 91093, 3351)	BM_InOm_506	InOm	EyeNv	#C91E4B	15	0	15
720575940621306700	(115489, 91093, 3337)	BM_InOm_507	InOm	EyeNv	#C91E4B	10	7	17
720575940625802003	(115281, 91093, 3461)	BM_InOm_508	InOm	EyeNv	#C91E4B	0	0	0
720575940624515530	(115407, 91093, 3397)	BM_InOm_509	InOm	EyeNv	#C91E4B	0	7	7
720575940616404002	(115530, 91093, 3445)	BM_InOm_510	InOm	EyeNv	#C91E4B	0	5	5
720575940629590981	(115541, 91093, 3372)	BM_InOm_511	InOm	EyeNv	#C91E4B	5	0	5
720575940617145654	(115500, 91093, 3373)	BM_InOm_512	InOm	EyeNv	#C91E4B	5	0	5
720575940650845174	(115255, 91093, 3449)	BM_InOm_513	InOm	EyeNv	#C91E4B	8	0	8
720575940605277641	(115468, 91093, 3361)	BM_InOm_514	InOm	EyeNv	#C91E4B	6	7	13
720575940633547359	(115264, 91093, 3420)	BM_InOm_515	InOm	EyeNv	#C91E4B	22	6	28
720575940624874524	(115207, 91093, 3431)	BM_InOm_516	InOm	EyeNv	#C91E4B	30	6	36
720575940623311847	(115325, 91093, 3442)	BM_InOm_517	InOm	EyeNv	#C91E4B	11	5	16
720575940610665934	(115673, 91093, 3424)	BM_InOm_518	InOm	EyeNv	#C91E4B	18	5	23
720575940636020855	(115418, 91093, 3402)	BM_InOm_519	InOm	EyeNv	#C91E4B	24	0	24
720575940619085190	(115356, 91093, 3360)	BM_InOm_520	InOm	EyeNv	#C91E4B	16	5	21
720575940625409086	(115634, 91093, 3376)	BM_InOm_521	InOm	EyeNv	#C91E4B	28	5	33
720575940633388479	(115753, 91093, 3427)	BM_InOm_522	InOm	EyeNv	#C91E4B	10	5	15
720575940643795054	(115539, 91093, 3414)	BM_InOm_523	InOm	EyeNv	#C91E4B	33	5	38
720575940643240228	(115351, 91093, 3400)	BM_InOm_524	InOm	EyeNv	#C91E4B	10	0	10
720575940618156480	(115618, 91093, 3414)	BM_InOm_525	InOm	EyeNv	#C91E4B	0	0	0
720575940628319354	(115244, 91093, 3415)	BM_InOm_526	InOm	EyeNv	#C91E4B	0	0	0
720575940629136891	(115188, 91093, 3411)	BM_InOm_527	InOm	EyeNv	#C91E4B	0	0	0
720575940630097219	(115452, 91093, 3406)	BM_InOm_528	InOm	EyeNv	#C91E4B	10	0	10
720575940629620421	(115173, 91093, 3434)	BM_InOm_529	InOm	EyeNv	#C91E4B	5	0	5
720575940621447629	(115211, 91093, 3418)	BM_InOm_530	InOm	EyeNv	#C91E4B	10	0	10
720575940634038964	(115677, 91093, 3410)	BM_InOm_531	InOm	EyeNv	#C91E4B	0	0	0
720575940607437269	(115148, 91093, 3421)	BM_InOm_532	InOm	EyeNv	#C91E4B	0	0	0
720575940642507464	(115156, 91093, 3428)	BM_InOm_533	InOm	EyeNv	#C91E4B	0	0	0
720575940633296319	(115331, 91093, 3456)	BM_InOm_534	InOm	EyeNv	#C91E4B	0	0	0
720575940632401433	(115375, 91093, 3461)	BM_InOm_535	InOm	EyeNv	#C91E4B	12	5	17
720575940621906726	(115235, 91093, 3400)	BM_InOm_536	InOm	EyeNv	#C91E4B	0	0	0
720575940627329579	(115226, 91093, 3437)	BM_InOm_537	InOm	EyeNv	#C91E4B	5	5	10
720575940619498337	(115120, 91093, 3414)	BM_InOm_538	InOm	EyeNv	#C91E4B	7	0	7
720575940623519502	(115081, 91093, 3437)	BM_InOm_539	InOm	EyeNv	#C91E4B	15	0	15
720575940613200530	(115171, 91093, 3395)	BM_InOm_540	InOm	EyeNv	#C91E4B	5	0	5
720575940629214070	(115109, 91093, 3432)	BM_InOm_541	InOm	EyeNv	#C91E4B	29	0	29
720575940623553468	(115300, 91093, 3394)	BM_InOm_542	InOm	EyeNv	#C91E4B	10	0	10
720575940617541755	(115187, 91093, 3463)	BM_InOm_543	InOm	EyeNv	#C91E4B	5	6	11
720575940636569434	(116784, 91093, 3480)	BM_InOm_544	InOm	EyeNv	#C91E4B	13	0	13
720575940636498660	(116795, 91093, 3464)	BM_InOm_545	InOm	EyeNv	#C91E4B	5	0	5
720575940631254611	(115955, 91093, 3420)	BM_InOm_546	InOm	EyeNv	#C91E4B	0	0	0
720575940629582892	(117031, 91093, 3554)	BM_InOm_547	InOm	EyeNv	#C91E4B	0	6	6
720575940623047688	(115522, 91093, 3451)	BM_InOm_548	InOm	EyeNv	#C91E4B	0	0	0
720575940632077538	(116873, 91093, 3450)	BM_InOm_549	InOm	EyeNv	#C91E4B	0	0	0
720575940611814883	(116722, 91093, 3512)	BM_InOm_550	InOm	EyeNv	#C91E4B	0	6	6
720575940603639724	(116827, 91093, 3554)	BM_InOm_551	InOm	EyeNv	#C91E4B	0	0	0
720575940626089298	(116771, 91093, 3556)	BM_InOm_552	InOm	EyeNv	#C91E4B	0	0	0
720575940623524349	(117362, 91093, 3494)	BM_InOm_553	InOm	EyeNv	#C91E4B	0	5	5
720575940625695772	(115625, 91093, 3460)	BM_InOm_554	InOm	EyeNv	#C91E4B	0	0	0
720575940620206068	(116499, 91093, 3477)	BM_InOm_555	InOm	EyeNv	#C91E4B	6	7	13
720575940622667032	(116550, 91093, 3358)	BM_MaPa_001	MaPa	LabNv	#4B2919	200	50	250
720575940620585933	(116063, 91093, 3380)	BM_MaPa_002	MaPa	LabNv	#4B2919	236	33	269
720575940622886663	(116576, 91093, 3351)	BM_MaPa_003	MaPa	LabNv	#4B2919	156	47	203
720575940658990721	(116048, 91093, 3392)	BM_MaPa_004	MaPa	LabNv	#4B2919	260	67	327
720575940632494818	(115846, 91093, 3329)	BM_MaPa_005	MaPa	LabNv	#4B2919	205	24	229
720575940622267260	(115803, 91093, 3385)	BM_MaPa_006	MaPa	LabNv	#4B2919	218	56	274
720575940611343853	(115918, 91093, 3390)	BM_MaPa_007	MaPa	LabNv	#4B2919	140	29	169
720575940648095097	(115784, 91093, 3396)	BM_MaPa_008	MaPa	LabNv	#4B2919	207	28	235
720575940629752204	(115989, 91093, 3396)	BM_MaPa_009	MaPa	LabNv	#4B2919	108	20	128
720575940618950480	(115988, 91093, 3386)	BM_MaPa_010	MaPa	LabNv	#4B2919	228	26	254
720575940626988231	(116194, 91093, 3388)	BM_MaPa_011	MaPa	LabNv	#4B2919	197	50	247
720575940623512317	(115879, 91093, 3415)	BM_MaPa_012	MaPa	LabNv	#4B2919	123	28	151
720575940619686689	(116829, 91093, 3374)	BM_MaPa_013	MaPa	LabNv	#4B2919	282	39	321
720575940628134526	(115671, 91093, 3471)	BM_MaPa_014	MaPa	LabNv	#4B2919	279	47	326
720575940633294527	(115433, 91093, 3377)	BM_MaPa_015	MaPa	LabNv	#4B2919	91	0	91
720575940631455140	(112248, 73963, 2425)	BM_Oc_001	Oc	AntNv	#9F02FF	1043	168	1211
720575940630487594	(112031, 74272, 2425)	BM_Or_001	Or	AntNv	#6C02FF	192	30	222
720575940639196760	(112399, 73231, 2425)	BM_Or_002	Or	AntNv	#6C02FF	628	160	788
720575940620649972	(111795, 73956, 2425)	BM_Or_003	Or	AntNv	#6C02FF	693	152	845
720575940611308261	(118185, 91093, 3355)	BM_Taste_001	Taste	LabNv	#F9B900	700	173	873
720575940625359741	(116382, 91093, 3413)	BM_Taste_002	Taste	LabNv	#F9B900	777	189	966
720575940614808844	(119745, 91093, 3260)	BM_Taste_003	Taste	LabNv	#F9B900	1261	255	1516
720575940628672122	(117450, 91093, 3368)	BM_Taste_004	Taste	LabNv	#F9B900	552	115	667
720575940618363072	(116922, 91093, 3329)	BM_Taste_005	Taste	LabNv	#F9B900	1119	234	1353
720575940614336739	(117760, 91093, 3419)	BM_Taste_006	Taste	LabNv	#F9B900	1134	319	1453
720575940615097275	(118971, 91093, 3388)	BM_Taste_007	Taste	LabNv	#F9B900	1158	275	1433
720575940619934411	(119333, 91093, 3509)	BM_Taste_008	Taste	LabNv	#F9B900	955	246	1201
720575940635962254	(119338, 91093, 3351)	BM_Taste_009	Taste	LabNv	#F9B900	1191	283	1474
720575940613167766	(117104, 91093, 3352)	BM_Taste_010	Taste	LabNv	#F9B900	1197	131	1328
720575940631291666	(118062, 91093, 3401)	BM_Taste_011	Taste	LabNv	#F9B900	1084	392	1476
720575940613413374	(119010, 91093, 3248)	BM_Taste_012	Taste	LabNv	#F9B900	886	121	1007
720575940625381397	(118387, 91093, 3440)	BM_Taste_013	Taste	LabNv	#F9B900	698	183	881
720575940613698747	(119427, 91093, 3495)	BM_Taste_014	Taste	LabNv	#F9B900	600	137	737
720575940626933959	(117316, 91093, 3352)	BM_Taste_015	Taste	LabNv	#F9B900	1160	82	1242
720575940616332381	(118627, 91093, 3319)	BM_Taste_016	Taste	LabNv	#F9B900	953	260	1213
720575940627774287	(117059, 91093, 3318)	BM_Taste_017	Taste	LabNv	#F9B900	739	189	928
720575940612969169	(118724, 91093, 3276)	BM_Taste_018	Taste	LabNv	#F9B900	660	136	796
720575940629004158	(118498, 91093, 3266)	BM_Taste_019	Taste	LabNv	#F9B900	864	266	1130
720575940620673663	(119126, 91093, 3334)	BM_Taste_020	Taste	LabNv	#F9B900	998	280	1278
720575940625836925	(118458, 91093, 3336)	BM_Taste_021	Taste	LabNv	#F9B900	688	124	812
720575940619360065	(119000, 91093, 3459)	BM_Taste_022	Taste	LabNv	#F9B900	842	201	1043
720575940622589419	(116984, 91093, 3344)	BM_Taste_023	Taste	LabNv	#F9B900	856	221	1077
720575940624154928	(118498, 91093, 3373)	BM_Taste_024	Taste	LabNv	#F9B900	631	219	850
720575940616287449	(118563, 91093, 3358)	BM_Taste_025	Taste	LabNv	#F9B900	630	198	828
720575940625871248	(117985, 91093, 3547)	BM_Taste_026	Taste	LabNv	#F9B900	453	158	611
720575940622447242	(116955, 91093, 3371)	BM_Taste_027	Taste	LabNv	#F9B900	380	158	538
720575940635549364	(118401, 91093, 3353)	BM_Taste_028	Taste	LabNv	#F9B900	459	199	658
720575940621294412	(118307, 91093, 3367)	BM_Taste_029	Taste	LabNv	#F9B900	410	143	553
720575940609644498	(119411, 91093, 3330)	BM_Taste_030	Taste	LabNv	#F9B900	1318	307	1625
720575940638092366	(118123, 91093, 3530)	BM_Taste_031	Taste	LabNv	#F9B900	441	158	599
720575940631034936	(119021, 91093, 3364)	BM_Taste_032	Taste	LabNv	#F9B900	1030	271	1301
720575940610849649	(117727, 91093, 3555)	BM_Taste_033	Taste	LabNv	#F9B900	458	69	527
720575940632002017	(117753, 91093, 3569)	BM_Taste_034	Taste	LabNv	#F9B900	760	127	887
720575940626733967	(118879, 91093, 3352)	BM_Taste_035	Taste	LabNv	#F9B900	904	198	1102
720575940632816339	(110460, 75121, 2425)	BM_Vib_001	Vib	AntNv	#930000	269	68	337
720575940621776227	(110592, 75255, 2425)	BM_Vib_002	Vib	AntNv	#930000	245	80	325
720575940631957218	(110806, 75085, 2425)	BM_Vib_003	Vib	AntNv	#930000	403	81	484
720575940636530921	(116724, 91093, 3365)	BM_Vib_004	Vib	EyeNv	#930000	244	26	270
720575940627981211	(115875, 91093, 3398)	BM_Vib_005	Vib	EyeNv	#930000	303	26	329
720575940635960462	(116662, 91093, 3378)	BM_Vib_006	Vib	EyeNv	#930000	923	177	1100
720575940626031548	(116678, 91093, 3340)	BM_Vib_007	Vib	EyeNv	#930000	1162	166	1328
720575940633358431	(115537, 91093, 3394)	BM_Vib_008	Vib	EyeNv	#930000	1333	155	1488
720575940615035323	(116548, 91093, 3373)	BM_Vib_009	Vib	EyeNv	#930000	709	123	832
720575940625148505	(115638, 91093, 3360)	BM_Vib_010	Vib	EyeNv	#930000	792	152	944
720575940623624084	(115656, 91093, 3443)	BM_Vib_011	Vib	EyeNv	#930000	344	40	384
720575940626690120	(115760, 91093, 3412)	BM_Vib_012	Vib	EyeNv	#930000	281	41	322
720575940657445249	(116418, 91093, 3340)	BM_Vib_013	Vib	EyeNv	#930000	253	34	287
720575940618903888	(115722, 91093, 3456)	BM_Vib_014	Vib	EyeNv	#930000	220	19	239
720575940609685624	(115685, 91093, 3392)	BM_Vib_015	Vib	EyeNv	#930000	271	22	293
720575940614363970	(115621, 91093, 3420)	BM_Vib_016	Vib	EyeNv	#930000	253	23	276
720575940622444938	(115252, 91093, 3371)	BM_Vib_017	Vib	EyeNv	#930000	241	20	261
720575940630098243	(115359, 91093, 3386)	BM_Vib_018	Vib	EyeNv	#930000	335	50	385
720575940615774139	(116210, 91093, 3492)	BM_vOcci_vPoOr_001	vOcci_vPoOr	EyeNv	#FF0000	62	5	67
720575940610148306	(116537, 91093, 3429)	BM_vOcci_vPoOr_002	vOcci_vPoOr	EyeNv	#FF0000	70	17	87
720575940618818580	(116143, 91093, 3417)	BM_vOcci_vPoOr_003	vOcci_vPoOr	EyeNv	#FF0000	130	19	149
720575940621417421	(116720, 91093, 3475)	BM_vOcci_vPoOr_004	vOcci_vPoOr	EyeNv	#FF0000	69	16	85
720575940645301812	(116885, 91093, 3479)	BM_vOcci_vPoOr_005	vOcci_vPoOr	EyeNv	#FF0000	71	6	77
720575940621861119	(116037, 91093, 3516)	BM_vOcci_vPoOr_006	vOcci_vPoOr	EyeNv	#FF0000	238	47	285
720575940638124147	(116688, 91093, 3481)	BM_vOcci_vPoOr_007	vOcci_vPoOr	EyeNv	#FF0000	34	17	51
720575940622146698	(116624, 91093, 3493)	BM_vOcci_vPoOr_008	vOcci_vPoOr	EyeNv	#FF0000	36	23	59
720575940625890067	(116845, 91093, 3491)	BM_vOcci_vPoOr_009	vOcci_vPoOr	EyeNv	#FF0000	57	0	57
720575940612886695	(116852, 91093, 3485)	BM_vOcci_vPoOr_010	vOcci_vPoOr	EyeNv	#FF0000	64	5	69
720575940619938217	(116813, 91093, 3429)	BM_vOcci_vPoOr_011	vOcci_vPoOr	EyeNv	#FF0000	37	14	51
720575940633335450	(116261, 91093, 3416)	BM_vOcci_vPoOr_012	vOcci_vPoOr	EyeNv	#FF0000	26	23	49
720575940643241508	(116745, 91093, 3435)	BM_vOcci_vPoOr_013	vOcci_vPoOr	EyeNv	#FF0000	22	20	42
720575940631467565	(116281, 91093, 3480)	BM_vOcci_vPoOr_014	vOcci_vPoOr	EyeNv	#FF0000	86	6	92
720575940616383389	(116374, 91093, 3466)	BM_vOcci_vPoOr_015	vOcci_vPoOr	EyeNv	#FF0000	43	11	54
720575940634619759	(117138, 91093, 3530)	BM_vOcci_vPoOr_016	vOcci_vPoOr	EyeNv	#FF0000	90	5	95
720575940626627580	(116791, 91093, 3488)	BM_vOcci_vPoOr_017	vOcci_vPoOr	EyeNv	#FF0000	59	0	59
720575940620092656	(116954, 91093, 3507)	BM_vOcci_vPoOr_018	vOcci_vPoOr	EyeNv	#FF0000	109	14	123
720575940616526420	(116791, 91093, 3475)	BM_vOcci_vPoOr_019	vOcci_vPoOr	EyeNv	#FF0000	44	13	57
720575940630750279	(116759, 91093, 3497)	BM_vOcci_vPoOr_020	vOcci_vPoOr	EyeNv	#FF0000	47	5	52
720575940607931145	(116922, 91093, 3543)	BM_vOcci_vPoOr_021	vOcci_vPoOr	EyeNv	#FF0000	29	0	29
720575940608606421	(116923, 91093, 3527)	BM_vOcci_vPoOr_022	vOcci_vPoOr	EyeNv	#FF0000	73	5	78
720575940622397075	(116730, 91093, 3490)	BM_vOcci_vPoOr_023	vOcci_vPoOr	EyeNv	#FF0000	47	20	67
720575940629786639	(116617, 91093, 3476)	BM_vOcci_vPoOr_024	vOcci_vPoOr	EyeNv	#FF0000	82	6	88
720575940626327720	(116754, 91093, 3504)	BM_vOcci_vPoOr_025	vOcci_vPoOr	EyeNv	#FF0000	55	30	85
720575940618267339	(116536, 91093, 3485)	BM_vOcci_vPoOr_026	vOcci_vPoOr	EyeNv	#FF0000	58	0	58
720575940621805261	(114580, 82873, 4941)	BM_Vt_PoOc_001	Vt_PoOc	OcciNv	#019300	616	252	868
720575940620860766	(114775, 82733, 4941)	BM_Vt_PoOc_002	Vt_PoOc	OcciNv	#019300	467	219	686
720575940629235084	(114893, 82951, 4941)	BM_Vt_PoOc_003	Vt_PoOc	OcciNv	#019300	183	105	288
720575940613657650	(114501, 83068, 4941)	BM_Vt_PoOc_004	Vt_PoOc	OcciNv	#019300	143	45	188
720575940608990306	(114967, 83108, 4941)	BM_Vt_PoOc_005	Vt_PoOc	OcciNv	#019300	64	29	93
