# Supplementary material for: A comprehensive mechanosensory connectome reveals a somatotopically organized neural circuit architecture controlling stimulus-aimed grooming of the Drosophila head
Source: eLife. 2026 Jun 8;14:RP108044. doi: 10.7554/eLife.108044 (PMC13246004; doi:10.7554/eLife.108044)
Supplement: Supplementary file 2. — Edge list with each row reflecting a connection between an individual BMN and a postsynaptic partner, and the number of synapses between them. [file elife-108044-supp2.zip]

Archive with 1 entries (1 files):
- Supplementary_file_2_BMN_outputs.csv
