# Supplementary material for: A comprehensive mechanosensory connectome reveals a somatotopically organized neural circuit architecture controlling stimulus-aimed grooming of the Drosophila head
Source: eLife. 2026 Jun 8;14:RP108044. doi: 10.7554/eLife.108044 (PMC13246004; doi:10.7554/eLife.108044)
Supplement: Supplementary file 2. — Edge list with each row reflecting a connection between an individual BMN and a postsynaptic partner, and the number of synapses between them. [file elife-108044-supp2.zip › Supplementary_file_2_BMN_outputs.csv]

pre_root_id_bmn	bmn_name	bmn_type	post_root_id_partner	partner_type	partner_pre_post	synapse_count
720575940612344306	BM_Ant_001	Ant	720575940608716809	Descending	post	8
720575940612344306	BM_Ant_001	Ant	720575940609957315	Interneuron	pre/post	40
720575940612344306	BM_Ant_001	Ant	720575940611008718	Motor_neuron	post	21
720575940612344306	BM_Ant_001	Ant	720575940612599215	Ascending	post	8
720575940612344306	BM_Ant_001	Ant	720575940613432360	Interneuron	post	9
720575940612344306	BM_Ant_001	Ant	720575940613527761	Interneuron	post	20
720575940612344306	BM_Ant_001	Ant	720575940613632997	Ascending	post	10
720575940612344306	BM_Ant_001	Ant	720575940614960022	Interneuron	post	11
720575940612344306	BM_Ant_001	Ant	720575940615541810	Interneuron	post	7
720575940612344306	BM_Ant_001	Ant	720575940616376287	Descending	post	16
720575940612344306	BM_Ant_001	Ant	720575940616553300	Ascending	post	7
720575940612344306	BM_Ant_001	Ant	720575940616853853	Interneuron	post	6
720575940612344306	BM_Ant_001	Ant	720575940618426021	Ascending	post	7
720575940612344306	BM_Ant_001	Ant	720575940618574749	Descending	post	79
720575940612344306	BM_Ant_001	Ant	720575940618961857	Interneuron	post	15
720575940612344306	BM_Ant_001	Ant	720575940620541099	Descending	post	45
720575940612344306	BM_Ant_001	Ant	720575940621351412	Motor_neuron	post	38
720575940612344306	BM_Ant_001	Ant	720575940622161366	Descending	post	23
720575940612344306	BM_Ant_001	Ant	720575940622318599	Interneuron	post	11
720575940612344306	BM_Ant_001	Ant	720575940623934600	Ascending	post	10
720575940612344306	BM_Ant_001	Ant	720575940624986407	Interneuron	pre/post	52
720575940612344306	BM_Ant_001	Ant	720575940625223944	Interneuron	post	20
720575940612344306	BM_Ant_001	Ant	720575940625870640	Descending	post	54
720575940612344306	BM_Ant_001	Ant	720575940625890888	Descending	post	5
720575940612344306	BM_Ant_001	Ant	720575940626618000	Interneuron	post	5
720575940612344306	BM_Ant_001	Ant	720575940627454730	Interneuron	post	26
720575940612344306	BM_Ant_001	Ant	720575940627825923	Descending	post	29
720575940612344306	BM_Ant_001	Ant	720575940627828552	Descending	post	7
720575940612344306	BM_Ant_001	Ant	720575940628125715	Descending	post	8
720575940612344306	BM_Ant_001	Ant	720575940628590312	Interneuron	post	13
720575940612344306	BM_Ant_001	Ant	720575940628954954	Interneuron	post	13
720575940612344306	BM_Ant_001	Ant	720575940629012227	Descending	post	16
720575940612344306	BM_Ant_001	Ant	720575940629805950	Descending	post	46
720575940612344306	BM_Ant_001	Ant	720575940630607738	Descending	post	6
720575940612344306	BM_Ant_001	Ant	720575940631706107	Interneuron	post	15
720575940612344306	BM_Ant_001	Ant	720575940631982952	Descending	post	24
720575940612344306	BM_Ant_001	Ant	720575940633340953	Interneuron	post	22
720575940612344306	BM_Ant_001	Ant	720575940633771745	Descending	pre/post	10
720575940612344306	BM_Ant_001	Ant	720575940634683237	Interneuron	post	8
720575940612344306	BM_Ant_001	Ant	720575940637464691	Ascending	post	8
720575940612344306	BM_Ant_001	Ant	720575940637648485	Descending	pre/post	7
720575940612344306	BM_Ant_001	Ant	720575940638803790	Interneuron	post	24
720575940612344306	BM_Ant_001	Ant	720575940639152361	Descending	post	17
720575940612344306	BM_Ant_001	Ant	720575940640413043	Ascending	post	6
720575940612344306	BM_Ant_001	Ant	720575940644467360	Descending	post	21
720575940612344306	BM_Ant_001	Ant	720575940644473760	Descending	pre/post	41
720575940612344306	BM_Ant_001	Ant	720575940645556334	Descending	post	13
720575940614041117	BM_Ant_013	Ant	720575940608716809	Descending	post	9
720575940614041117	BM_Ant_013	Ant	720575940609957315	Interneuron	pre/post	23
720575940614041117	BM_Ant_013	Ant	720575940610258552	Interneuron	post	6
720575940614041117	BM_Ant_013	Ant	720575940612775130	Ascending	post	6
720575940614041117	BM_Ant_013	Ant	720575940613432360	Interneuron	post	6
720575940614041117	BM_Ant_013	Ant	720575940613527761	Interneuron	post	12
720575940614041117	BM_Ant_013	Ant	720575940613632997	Ascending	post	9
720575940614041117	BM_Ant_013	Ant	720575940614485307	BMN	post	5
720575940614041117	BM_Ant_013	Ant	720575940616376287	Descending	post	5
720575940614041117	BM_Ant_013	Ant	720575940618106553	Ascending	post	6
720575940614041117	BM_Ant_013	Ant	720575940618426021	Ascending	post	5
720575940614041117	BM_Ant_013	Ant	720575940618574749	Descending	post	13
720575940614041117	BM_Ant_013	Ant	720575940620541099	Descending	post	9
720575940614041117	BM_Ant_013	Ant	720575940621351412	Motor_neuron	post	10
720575940614041117	BM_Ant_013	Ant	720575940621405861	Interneuron	post	6
720575940614041117	BM_Ant_013	Ant	720575940622318599	Interneuron	post	7
720575940614041117	BM_Ant_013	Ant	720575940623934600	Ascending	post	5
720575940614041117	BM_Ant_013	Ant	720575940624986407	Interneuron	pre/post	29
720575940614041117	BM_Ant_013	Ant	720575940625223944	Interneuron	post	17
720575940614041117	BM_Ant_013	Ant	720575940625870640	Descending	post	27
720575940614041117	BM_Ant_013	Ant	720575940627454730	Interneuron	post	10
720575940614041117	BM_Ant_013	Ant	720575940627825923	Descending	post	16
720575940614041117	BM_Ant_013	Ant	720575940627828552	Descending	post	13
720575940614041117	BM_Ant_013	Ant	720575940628125715	Descending	post	5
720575940614041117	BM_Ant_013	Ant	720575940629012227	Descending	post	7
720575940614041117	BM_Ant_013	Ant	720575940629805950	Descending	post	7
720575940614041117	BM_Ant_013	Ant	720575940630607738	Descending	post	6
720575940614041117	BM_Ant_013	Ant	720575940631706107	Interneuron	post	8
720575940614041117	BM_Ant_013	Ant	720575940631982952	Descending	post	7
720575940614041117	BM_Ant_013	Ant	720575940632634532	Descending	post	6
720575940614041117	BM_Ant_013	Ant	720575940633293025	Descending	post	10
720575940614041117	BM_Ant_013	Ant	720575940633340953	Interneuron	post	9
720575940614041117	BM_Ant_013	Ant	720575940634617952	Descending	post	10
720575940614041117	BM_Ant_013	Ant	720575940634683237	Interneuron	post	5
720575940614041117	BM_Ant_013	Ant	720575940638803790	Interneuron	post	9
720575940614041117	BM_Ant_013	Ant	720575940639152361	Descending	post	8
720575940614041117	BM_Ant_013	Ant	720575940644467360	Descending	post	19
720575940614041117	BM_Ant_013	Ant	720575940644473760	Descending	pre/post	15
720575940614454870	BM_Ant_015	Ant	720575940609768149	Interneuron	post	7
720575940614454870	BM_Ant_015	Ant	720575940613432360	Interneuron	post	6
720575940614454870	BM_Ant_015	Ant	720575940618574749	Descending	post	6
720575940614454870	BM_Ant_015	Ant	720575940621923837	Descending	post	8
720575940614454870	BM_Ant_015	Ant	720575940624106388	Descending	post	5
720575940614454870	BM_Ant_015	Ant	720575940628125715	Descending	post	6
720575940614454870	BM_Ant_015	Ant	720575940628590312	Interneuron	post	6
720575940614454870	BM_Ant_015	Ant	720575940637849822	Interneuron	post	5
720575940614454870	BM_Ant_015	Ant	720575940638803790	Interneuron	post	5
720575940614454870	BM_Ant_015	Ant	720575940644467360	Descending	post	10
720575940614485307	BM_Ant_006	Ant	720575940608716809	Descending	post	6
720575940614485307	BM_Ant_006	Ant	720575940609957315	Interneuron	pre/post	19
720575940614485307	BM_Ant_006	Ant	720575940610258552	Interneuron	post	6
720575940614485307	BM_Ant_006	Ant	720575940612635050	Interneuron	post	6
720575940614485307	BM_Ant_006	Ant	720575940613527761	Interneuron	post	10
720575940614485307	BM_Ant_006	Ant	720575940615623867	Interneuron	pre/post	8
720575940614485307	BM_Ant_006	Ant	720575940616553300	Ascending	post	6
720575940614485307	BM_Ant_006	Ant	720575940618426021	Ascending	post	9
720575940614485307	BM_Ant_006	Ant	720575940618574749	Descending	post	20
720575940614485307	BM_Ant_006	Ant	720575940618961857	Interneuron	post	5
720575940614485307	BM_Ant_006	Ant	720575940621628582	Descending	post	5
720575940614485307	BM_Ant_006	Ant	720575940622633716	Descending	post	5
720575940614485307	BM_Ant_006	Ant	720575940623934600	Ascending	post	5
720575940614485307	BM_Ant_006	Ant	720575940624986407	Interneuron	pre/post	12
720575940614485307	BM_Ant_006	Ant	720575940625223944	Interneuron	post	16
720575940614485307	BM_Ant_006	Ant	720575940625870640	Descending	post	31
720575940614485307	BM_Ant_006	Ant	720575940627454730	Interneuron	post	8
720575940614485307	BM_Ant_006	Ant	720575940627537753	Interneuron	post	11
720575940614485307	BM_Ant_006	Ant	720575940627825923	Descending	post	23
720575940614485307	BM_Ant_006	Ant	720575940627828552	Descending	post	8
720575940614485307	BM_Ant_006	Ant	720575940628125715	Descending	post	12
720575940614485307	BM_Ant_006	Ant	720575940628595944	Ascending	post	6
720575940614485307	BM_Ant_006	Ant	720575940629805950	Descending	post	10
720575940614485307	BM_Ant_006	Ant	720575940631982952	Descending	post	5
720575940614485307	BM_Ant_006	Ant	720575940633293025	Descending	post	5
720575940614485307	BM_Ant_006	Ant	720575940638803790	Interneuron	post	6
720575940614485307	BM_Ant_006	Ant	720575940639152361	Descending	post	13
720575940614485307	BM_Ant_006	Ant	720575940641904525	Interneuron	post	5
720575940614485307	BM_Ant_006	Ant	720575940644467360	Descending	post	10
720575940614485307	BM_Ant_006	Ant	720575940644473760	Descending	pre/post	22
720575940617738325	BM_Ant_020	Ant	720575940609957315	Interneuron	pre/post	10
720575940617738325	BM_Ant_020	Ant	720575940613527761	Interneuron	post	10
720575940617738325	BM_Ant_020	Ant	720575940613632997	Ascending	post	5
720575940617738325	BM_Ant_020	Ant	720575940616553300	Ascending	post	5
720575940617738325	BM_Ant_020	Ant	720575940618426021	Ascending	post	8
720575940617738325	BM_Ant_020	Ant	720575940618574749	Descending	post	20
720575940617738325	BM_Ant_020	Ant	720575940618961857	Interneuron	post	5
720575940617738325	BM_Ant_020	Ant	720575940620541099	Descending	post	13
720575940617738325	BM_Ant_020	Ant	720575940621351412	Motor_neuron	post	7
720575940617738325	BM_Ant_020	Ant	720575940622318599	Interneuron	post	10
720575940617738325	BM_Ant_020	Ant	720575940623934600	Ascending	post	10
720575940617738325	BM_Ant_020	Ant	720575940624986407	Interneuron	pre/post	11
720575940617738325	BM_Ant_020	Ant	720575940625223944	Interneuron	post	28
720575940617738325	BM_Ant_020	Ant	720575940625870640	Descending	post	39
720575940617738325	BM_Ant_020	Ant	720575940627454730	Interneuron	post	12
720575940617738325	BM_Ant_020	Ant	720575940627537753	Interneuron	post	6
720575940617738325	BM_Ant_020	Ant	720575940627825923	Descending	post	26
720575940617738325	BM_Ant_020	Ant	720575940627828552	Descending	post	6
720575940617738325	BM_Ant_020	Ant	720575940628125715	Descending	post	12
720575940617738325	BM_Ant_020	Ant	720575940628954954	Interneuron	post	9
720575940617738325	BM_Ant_020	Ant	720575940629012227	Descending	post	6
720575940617738325	BM_Ant_020	Ant	720575940629805950	Descending	post	13
720575940617738325	BM_Ant_020	Ant	720575940631982952	Descending	post	13
720575940617738325	BM_Ant_020	Ant	720575940633293025	Descending	post	8
720575940617738325	BM_Ant_020	Ant	720575940634617952	Descending	post	7
720575940617738325	BM_Ant_020	Ant	720575940634683237	Interneuron	post	6
720575940617738325	BM_Ant_020	Ant	720575940638803790	Interneuron	post	7
720575940617738325	BM_Ant_020	Ant	720575940644467360	Descending	post	11
720575940617738325	BM_Ant_020	Ant	720575940644473760	Descending	pre/post	11
720575940617738325	BM_Ant_020	Ant	720575940645556334	Descending	post	6
720575940618078299	BM_Ant_017	Ant	720575940609957315	Interneuron	pre/post	17
720575940618078299	BM_Ant_017	Ant	720575940613527761	Interneuron	post	11
720575940618078299	BM_Ant_017	Ant	720575940613632997	Ascending	post	5
720575940618078299	BM_Ant_017	Ant	720575940613838289	Descending	post	11
720575940618078299	BM_Ant_017	Ant	720575940614960022	Interneuron	post	5
720575940618078299	BM_Ant_017	Ant	720575940618426021	Ascending	post	6
720575940618078299	BM_Ant_017	Ant	720575940618574749	Descending	post	35
720575940618078299	BM_Ant_017	Ant	720575940620541099	Descending	post	9
720575940618078299	BM_Ant_017	Ant	720575940621351412	Motor_neuron	post	6
720575940618078299	BM_Ant_017	Ant	720575940622161366	Descending	post	6
720575940618078299	BM_Ant_017	Ant	720575940622318599	Interneuron	post	14
720575940618078299	BM_Ant_017	Ant	720575940623934600	Ascending	post	5
720575940618078299	BM_Ant_017	Ant	720575940624538599	Interneuron	post	9
720575940618078299	BM_Ant_017	Ant	720575940624986407	Interneuron	pre/post	7
720575940618078299	BM_Ant_017	Ant	720575940625223944	Interneuron	post	15
720575940618078299	BM_Ant_017	Ant	720575940625870640	Descending	post	30
720575940618078299	BM_Ant_017	Ant	720575940627454730	Interneuron	post	9
720575940618078299	BM_Ant_017	Ant	720575940627537753	Interneuron	post	5
720575940618078299	BM_Ant_017	Ant	720575940627825923	Descending	post	24
720575940618078299	BM_Ant_017	Ant	720575940627828552	Descending	post	11
720575940618078299	BM_Ant_017	Ant	720575940628954954	Interneuron	post	5
720575940618078299	BM_Ant_017	Ant	720575940629012227	Descending	post	7
720575940618078299	BM_Ant_017	Ant	720575940629805950	Descending	post	19
720575940618078299	BM_Ant_017	Ant	720575940630164992	Interneuron	post	8
720575940618078299	BM_Ant_017	Ant	720575940631706107	Interneuron	post	5
720575940618078299	BM_Ant_017	Ant	720575940631982952	Descending	post	8
720575940618078299	BM_Ant_017	Ant	720575940633293025	Descending	post	8
720575940618078299	BM_Ant_017	Ant	720575940634683237	Interneuron	post	7
720575940618078299	BM_Ant_017	Ant	720575940638803790	Interneuron	post	6
720575940618078299	BM_Ant_017	Ant	720575940639152361	Descending	post	8
720575940618078299	BM_Ant_017	Ant	720575940641904525	Interneuron	post	7
720575940618078299	BM_Ant_017	Ant	720575940644467360	Descending	post	13
720575940618078299	BM_Ant_017	Ant	720575940644473760	Descending	pre/post	12
720575940618078299	BM_Ant_017	Ant	720575940646521198	Interneuron	post	5
720575940618078635	BM_Ant_009	Ant	720575940616376287	Descending	post	5
720575940618078635	BM_Ant_009	Ant	720575940618574749	Descending	post	17
720575940618078635	BM_Ant_009	Ant	720575940618961857	Interneuron	post	7
720575940618078635	BM_Ant_009	Ant	720575940622067165	Descending	post	9
720575940618078635	BM_Ant_009	Ant	720575940623934600	Ascending	post	8
720575940618078635	BM_Ant_009	Ant	720575940624954185	Ascending	post	5
720575940618078635	BM_Ant_009	Ant	720575940625223944	Interneuron	post	5
720575940618078635	BM_Ant_009	Ant	720575940627825923	Descending	post	6
720575940618078635	BM_Ant_009	Ant	720575940628590312	Interneuron	post	8
720575940618078635	BM_Ant_009	Ant	720575940628595944	Ascending	post	15
720575940618078635	BM_Ant_009	Ant	720575940629012227	Descending	post	5
720575940618078635	BM_Ant_009	Ant	720575940629805950	Descending	post	10
720575940618078635	BM_Ant_009	Ant	720575940629806974	Descending	post	5
720575940618078635	BM_Ant_009	Ant	720575940631982952	Descending	post	8
720575940618078635	BM_Ant_009	Ant	720575940633340953	Interneuron	post	7
720575940618078635	BM_Ant_009	Ant	720575940633771745	Descending	pre/post	10
720575940618078635	BM_Ant_009	Ant	720575940634683237	Interneuron	post	5
720575940618078635	BM_Ant_009	Ant	720575940644467360	Descending	post	8
720575940618078635	BM_Ant_009	Ant	720575940644473760	Descending	pre/post	17
720575940618078635	BM_Ant_009	Ant	720575940647075619	Interneuron	pre/post	5
720575940620593840	BM_Ant_002	Ant	720575940609957315	Interneuron	pre/post	28
720575940620593840	BM_Ant_002	Ant	720575940611008718	Motor_neuron	post	10
720575940620593840	BM_Ant_002	Ant	720575940612087758	Ascending	post	5
720575940620593840	BM_Ant_002	Ant	720575940612599215	Ascending	post	9
720575940620593840	BM_Ant_002	Ant	720575940612775130	Ascending	post	5
720575940620593840	BM_Ant_002	Ant	720575940613307033	Descending	post	5
720575940620593840	BM_Ant_002	Ant	720575940613527761	Interneuron	post	19
720575940620593840	BM_Ant_002	Ant	720575940615541810	Interneuron	post	7
720575940620593840	BM_Ant_002	Ant	720575940615623867	Interneuron	pre/post	9
720575940620593840	BM_Ant_002	Ant	720575940616376287	Descending	post	7
720575940620593840	BM_Ant_002	Ant	720575940618344606	Ascending	post	8
720575940620593840	BM_Ant_002	Ant	720575940618426021	Ascending	post	10
720575940620593840	BM_Ant_002	Ant	720575940618574749	Descending	post	64
720575940620593840	BM_Ant_002	Ant	720575940618961857	Interneuron	post	8
720575940620593840	BM_Ant_002	Ant	720575940620541099	Descending	post	32
720575940620593840	BM_Ant_002	Ant	720575940621351412	Motor_neuron	post	19
720575940620593840	BM_Ant_002	Ant	720575940622318599	Interneuron	post	29
720575940620593840	BM_Ant_002	Ant	720575940622633716	Descending	post	12
720575940620593840	BM_Ant_002	Ant	720575940623934600	Ascending	post	18
720575940620593840	BM_Ant_002	Ant	720575940624333802	Descending	post	5
720575940620593840	BM_Ant_002	Ant	720575940624538599	Interneuron	post	7
720575940620593840	BM_Ant_002	Ant	720575940624986407	Interneuron	pre/post	29
720575940620593840	BM_Ant_002	Ant	720575940625223944	Interneuron	post	30
720575940620593840	BM_Ant_002	Ant	720575940625870640	Descending	post	69
720575940620593840	BM_Ant_002	Ant	720575940626618000	Interneuron	post	6
720575940620593840	BM_Ant_002	Ant	720575940627096957	Interneuron	post	14
720575940620593840	BM_Ant_002	Ant	720575940627454730	Interneuron	post	28
720575940620593840	BM_Ant_002	Ant	720575940627537753	Interneuron	post	12
720575940620593840	BM_Ant_002	Ant	720575940627825923	Descending	post	34
720575940620593840	BM_Ant_002	Ant	720575940627828552	Descending	post	13
720575940620593840	BM_Ant_002	Ant	720575940628125715	Descending	post	10
720575940620593840	BM_Ant_002	Ant	720575940628954954	Interneuron	post	9
720575940620593840	BM_Ant_002	Ant	720575940629012227	Descending	post	7
720575940620593840	BM_Ant_002	Ant	720575940629428215	Descending	post	10
720575940620593840	BM_Ant_002	Ant	720575940629701737	Interneuron	post	14
720575940620593840	BM_Ant_002	Ant	720575940629805950	Descending	post	23
720575940620593840	BM_Ant_002	Ant	720575940630607738	Descending	post	7
720575940620593840	BM_Ant_002	Ant	720575940631706107	Interneuron	post	9
720575940620593840	BM_Ant_002	Ant	720575940631982952	Descending	post	23
720575940620593840	BM_Ant_002	Ant	720575940633293025	Descending	post	6
720575940620593840	BM_Ant_002	Ant	720575940633340953	Interneuron	post	6
720575940620593840	BM_Ant_002	Ant	720575940634683237	Interneuron	post	6
720575940620593840	BM_Ant_002	Ant	720575940638719807	Interneuron	pre/post	6
720575940620593840	BM_Ant_002	Ant	720575940638803790	Interneuron	post	10
720575940620593840	BM_Ant_002	Ant	720575940639152361	Descending	post	13
720575940620593840	BM_Ant_002	Ant	720575940644467360	Descending	post	10
720575940620593840	BM_Ant_002	Ant	720575940644473760	Descending	pre/post	38
720575940620593840	BM_Ant_002	Ant	720575940647031860	Descending	pre/post	5
720575940620593840	BM_Ant_002	Ant	720575940647075619	Interneuron	pre/post	8
720575940620879552	BM_Ant_019	Ant	720575940609957315	Interneuron	pre/post	14
720575940620879552	BM_Ant_019	Ant	720575940611008718	Motor_neuron	post	6
720575940620879552	BM_Ant_019	Ant	720575940613527761	Interneuron	post	11
720575940620879552	BM_Ant_019	Ant	720575940616553300	Ascending	post	13
720575940620879552	BM_Ant_019	Ant	720575940618574749	Descending	post	29
720575940620879552	BM_Ant_019	Ant	720575940618961857	Interneuron	post	8
720575940620879552	BM_Ant_019	Ant	720575940620541099	Descending	post	12
720575940620879552	BM_Ant_019	Ant	720575940621351412	Motor_neuron	post	9
720575940620879552	BM_Ant_019	Ant	720575940621923837	Descending	post	8
720575940620879552	BM_Ant_019	Ant	720575940623934600	Ascending	post	5
720575940620879552	BM_Ant_019	Ant	720575940624660825	Interneuron	post	5
720575940620879552	BM_Ant_019	Ant	720575940624986407	Interneuron	pre/post	11
720575940620879552	BM_Ant_019	Ant	720575940625223944	Interneuron	post	10
720575940620879552	BM_Ant_019	Ant	720575940625870640	Descending	post	27
720575940620879552	BM_Ant_019	Ant	720575940626618000	Interneuron	post	6
720575940620879552	BM_Ant_019	Ant	720575940627454730	Interneuron	post	5
720575940620879552	BM_Ant_019	Ant	720575940627825923	Descending	post	16
720575940620879552	BM_Ant_019	Ant	720575940627828552	Descending	post	6
720575940620879552	BM_Ant_019	Ant	720575940628954954	Interneuron	post	9
720575940620879552	BM_Ant_019	Ant	720575940629012227	Descending	post	7
720575940620879552	BM_Ant_019	Ant	720575940629805950	Descending	post	14
720575940620879552	BM_Ant_019	Ant	720575940631706107	Interneuron	post	5
720575940620879552	BM_Ant_019	Ant	720575940631982952	Descending	post	12
720575940620879552	BM_Ant_019	Ant	720575940633340953	Interneuron	post	6
720575940620879552	BM_Ant_019	Ant	720575940634617952	Descending	post	8
720575940620879552	BM_Ant_019	Ant	720575940638803790	Interneuron	post	5
720575940620879552	BM_Ant_019	Ant	720575940639152361	Descending	post	5
720575940620879552	BM_Ant_019	Ant	720575940640413043	Ascending	post	13
720575940620879552	BM_Ant_019	Ant	720575940644467360	Descending	post	6
720575940620879552	BM_Ant_019	Ant	720575940644473760	Descending	pre/post	16
720575940620879552	BM_Ant_019	Ant	720575940645556334	Descending	post	9
720575940621171700	BM_Ant_016	Ant	720575940609957315	Interneuron	pre/post	11
720575940621171700	BM_Ant_016	Ant	720575940613527761	Interneuron	post	7
720575940621171700	BM_Ant_016	Ant	720575940614960022	Interneuron	post	10
720575940621171700	BM_Ant_016	Ant	720575940618574749	Descending	post	25
720575940621171700	BM_Ant_016	Ant	720575940618961857	Interneuron	post	6
720575940621171700	BM_Ant_016	Ant	720575940620541099	Descending	post	5
720575940621171700	BM_Ant_016	Ant	720575940621923837	Descending	post	7
720575940621171700	BM_Ant_016	Ant	720575940624986407	Interneuron	pre/post	16
720575940621171700	BM_Ant_016	Ant	720575940625223944	Interneuron	post	11
720575940621171700	BM_Ant_016	Ant	720575940625870640	Descending	post	19
720575940621171700	BM_Ant_016	Ant	720575940627828552	Descending	post	7
720575940621171700	BM_Ant_016	Ant	720575940628954954	Interneuron	post	15
720575940621171700	BM_Ant_016	Ant	720575940629805950	Descending	post	16
720575940621171700	BM_Ant_016	Ant	720575940638803790	Interneuron	post	5
720575940621171700	BM_Ant_016	Ant	720575940639152361	Descending	post	7
720575940621171700	BM_Ant_016	Ant	720575940644467360	Descending	post	10
720575940621171700	BM_Ant_016	Ant	720575940644473760	Descending	pre/post	19
720575940623165709	BM_Ant_018	Ant	720575940608716809	Descending	post	5
720575940623165709	BM_Ant_018	Ant	720575940609957315	Interneuron	pre/post	11
720575940623165709	BM_Ant_018	Ant	720575940616553300	Ascending	post	8
720575940623165709	BM_Ant_018	Ant	720575940618426021	Ascending	post	5
720575940623165709	BM_Ant_018	Ant	720575940618574749	Descending	post	12
720575940623165709	BM_Ant_018	Ant	720575940620541099	Descending	post	7
720575940623165709	BM_Ant_018	Ant	720575940621923837	Descending	post	8
720575940623165709	BM_Ant_018	Ant	720575940623934600	Ascending	post	7
720575940623165709	BM_Ant_018	Ant	720575940624986407	Interneuron	pre/post	18
720575940623165709	BM_Ant_018	Ant	720575940625223944	Interneuron	post	25
720575940623165709	BM_Ant_018	Ant	720575940625870640	Descending	post	12
720575940623165709	BM_Ant_018	Ant	720575940627454730	Interneuron	post	5
720575940623165709	BM_Ant_018	Ant	720575940627825923	Descending	post	8
720575940623165709	BM_Ant_018	Ant	720575940628954954	Interneuron	post	5
720575940623165709	BM_Ant_018	Ant	720575940629805950	Descending	post	9
720575940623165709	BM_Ant_018	Ant	720575940631982952	Descending	post	6
720575940623165709	BM_Ant_018	Ant	720575940632634532	Descending	post	9
720575940623165709	BM_Ant_018	Ant	720575940633293025	Descending	post	8
720575940623165709	BM_Ant_018	Ant	720575940633340953	Interneuron	post	8
720575940623165709	BM_Ant_018	Ant	720575940639152361	Descending	post	5
720575940623165709	BM_Ant_018	Ant	720575940644467360	Descending	post	12
720575940623165709	BM_Ant_018	Ant	720575940644473760	Descending	pre/post	6
720575940623836222	BM_Ant_014	Ant	720575940613527761	Interneuron	post	5
720575940623836222	BM_Ant_014	Ant	720575940618574749	Descending	post	5
720575940623836222	BM_Ant_014	Ant	720575940618961857	Interneuron	post	8
720575940623836222	BM_Ant_014	Ant	720575940622042373	Interneuron	post	7
720575940623836222	BM_Ant_014	Ant	720575940628590312	Interneuron	post	5
720575940623836222	BM_Ant_014	Ant	720575940628595944	Ascending	post	6
720575940623836222	BM_Ant_014	Ant	720575940629805950	Descending	post	6
720575940623836222	BM_Ant_014	Ant	720575940638803790	Interneuron	post	6
720575940623836222	BM_Ant_014	Ant	720575940644467360	Descending	post	16
720575940624338521	BM_Ant_007	Ant	720575940603728561	BMN	post	5
720575940624338521	BM_Ant_007	Ant	720575940608716809	Descending	post	5
720575940624338521	BM_Ant_007	Ant	720575940609957315	Interneuron	pre/post	16
720575940624338521	BM_Ant_007	Ant	720575940610258552	Interneuron	post	7
720575940624338521	BM_Ant_007	Ant	720575940613527761	Interneuron	post	6
720575940624338521	BM_Ant_007	Ant	720575940615537041	Ascending	post	5
720575940624338521	BM_Ant_007	Ant	720575940615623867	Interneuron	pre/post	14
720575940624338521	BM_Ant_007	Ant	720575940616553300	Ascending	post	9
720575940624338521	BM_Ant_007	Ant	720575940618574749	Descending	post	9
720575940624338521	BM_Ant_007	Ant	720575940621628582	Descending	post	5
720575940624338521	BM_Ant_007	Ant	720575940624986407	Interneuron	pre/post	5
720575940624338521	BM_Ant_007	Ant	720575940625223944	Interneuron	post	8
720575940624338521	BM_Ant_007	Ant	720575940625870640	Descending	post	44
720575940624338521	BM_Ant_007	Ant	720575940627167516	Descending	post	5
720575940624338521	BM_Ant_007	Ant	720575940627454730	Interneuron	post	5
720575940624338521	BM_Ant_007	Ant	720575940627537753	Interneuron	post	10
720575940624338521	BM_Ant_007	Ant	720575940627825923	Descending	post	20
720575940624338521	BM_Ant_007	Ant	720575940627828552	Descending	post	8
720575940624338521	BM_Ant_007	Ant	720575940628125715	Descending	post	10
720575940624338521	BM_Ant_007	Ant	720575940628595944	Ascending	post	5
720575940624338521	BM_Ant_007	Ant	720575940629012227	Descending	post	7
720575940624338521	BM_Ant_007	Ant	720575940629805950	Descending	post	13
720575940624338521	BM_Ant_007	Ant	720575940633293025	Descending	post	13
720575940624338521	BM_Ant_007	Ant	720575940635086234	BMN	post	5
720575940624338521	BM_Ant_007	Ant	720575940638803790	Interneuron	post	5
720575940624338521	BM_Ant_007	Ant	720575940639152361	Descending	post	7
720575940624338521	BM_Ant_007	Ant	720575940644467360	Descending	post	18
720575940624338521	BM_Ant_007	Ant	720575940644473760	Descending	pre/post	7
720575940624338521	BM_Ant_007	Ant	720575940645556334	Descending	post	7
720575940626646787	BM_Ant_010	Ant	720575940609957315	Interneuron	pre/post	9
720575940626646787	BM_Ant_010	Ant	720575940612775130	Ascending	post	6
720575940626646787	BM_Ant_010	Ant	720575940616853853	Interneuron	post	7
720575940626646787	BM_Ant_010	Ant	720575940618078635	BMN	post	8
720575940626646787	BM_Ant_010	Ant	720575940618574749	Descending	post	37
720575940626646787	BM_Ant_010	Ant	720575940618961857	Interneuron	post	12
720575940626646787	BM_Ant_010	Ant	720575940620169607	Descending	post	8
720575940626646787	BM_Ant_010	Ant	720575940622042373	Interneuron	post	9
720575940626646787	BM_Ant_010	Ant	720575940622067165	Descending	post	7
720575940626646787	BM_Ant_010	Ant	720575940623934600	Ascending	post	10
720575940626646787	BM_Ant_010	Ant	720575940624986407	Interneuron	pre/post	6
720575940626646787	BM_Ant_010	Ant	720575940625223944	Interneuron	post	5
720575940626646787	BM_Ant_010	Ant	720575940625870640	Descending	post	9
720575940626646787	BM_Ant_010	Ant	720575940625890888	Descending	post	6
720575940626646787	BM_Ant_010	Ant	720575940626672314	Interneuron	post	5
720575940626646787	BM_Ant_010	Ant	720575940627454730	Interneuron	post	7
720575940626646787	BM_Ant_010	Ant	720575940627825923	Descending	post	8
720575940626646787	BM_Ant_010	Ant	720575940627828552	Descending	post	7
720575940626646787	BM_Ant_010	Ant	720575940628125715	Descending	post	6
720575940626646787	BM_Ant_010	Ant	720575940628595944	Ascending	post	10
720575940626646787	BM_Ant_010	Ant	720575940629012227	Descending	post	7
720575940626646787	BM_Ant_010	Ant	720575940629805950	Descending	post	10
720575940626646787	BM_Ant_010	Ant	720575940629806974	Descending	post	10
720575940626646787	BM_Ant_010	Ant	720575940631706107	Interneuron	post	6
720575940626646787	BM_Ant_010	Ant	720575940631982952	Descending	post	7
720575940626646787	BM_Ant_010	Ant	720575940632996920	Ascending	post	10
720575940626646787	BM_Ant_010	Ant	720575940633340953	Interneuron	post	13
720575940626646787	BM_Ant_010	Ant	720575940633771745	Descending	pre/post	10
720575940626646787	BM_Ant_010	Ant	720575940634683237	Interneuron	post	6
720575940626646787	BM_Ant_010	Ant	720575940637648485	Descending	pre/post	8
720575940626646787	BM_Ant_010	Ant	720575940638907108	Ascending	post	7
720575940626646787	BM_Ant_010	Ant	720575940644467360	Descending	post	16
720575940626646787	BM_Ant_010	Ant	720575940644473760	Descending	pre/post	18
720575940626646787	BM_Ant_010	Ant	720575940645556334	Descending	post	11
720575940626646787	BM_Ant_010	Ant	720575940647075619	Interneuron	pre/post	6
720575940628896759	BM_Ant_012	Ant	720575940609957315	Interneuron	pre/post	17
720575940628896759	BM_Ant_012	Ant	720575940613527761	Interneuron	post	13
720575940628896759	BM_Ant_012	Ant	720575940613632997	Ascending	post	7
720575940628896759	BM_Ant_012	Ant	720575940615541810	Interneuron	post	6
720575940628896759	BM_Ant_012	Ant	720575940618426021	Ascending	post	5
720575940628896759	BM_Ant_012	Ant	720575940618574749	Descending	post	24
720575940628896759	BM_Ant_012	Ant	720575940620541099	Descending	post	10
720575940628896759	BM_Ant_012	Ant	720575940621351412	Motor_neuron	post	5
720575940628896759	BM_Ant_012	Ant	720575940622318599	Interneuron	post	8
720575940628896759	BM_Ant_012	Ant	720575940624954185	Ascending	post	7
720575940628896759	BM_Ant_012	Ant	720575940624986407	Interneuron	pre/post	14
720575940628896759	BM_Ant_012	Ant	720575940625223944	Interneuron	post	11
720575940628896759	BM_Ant_012	Ant	720575940625870640	Descending	post	27
720575940628896759	BM_Ant_012	Ant	720575940627454730	Interneuron	post	19
720575940628896759	BM_Ant_012	Ant	720575940627825923	Descending	post	11
720575940628896759	BM_Ant_012	Ant	720575940627828552	Descending	post	6
720575940628896759	BM_Ant_012	Ant	720575940628590312	Interneuron	post	7
720575940628896759	BM_Ant_012	Ant	720575940628954954	Interneuron	post	7
720575940628896759	BM_Ant_012	Ant	720575940629012227	Descending	post	5
720575940628896759	BM_Ant_012	Ant	720575940629805950	Descending	post	12
720575940628896759	BM_Ant_012	Ant	720575940631706107	Interneuron	post	8
720575940628896759	BM_Ant_012	Ant	720575940631982952	Descending	post	13
720575940628896759	BM_Ant_012	Ant	720575940633293025	Descending	post	5
720575940628896759	BM_Ant_012	Ant	720575940633340953	Interneuron	post	8
720575940628896759	BM_Ant_012	Ant	720575940634617952	Descending	post	5
720575940628896759	BM_Ant_012	Ant	720575940638803790	Interneuron	post	6
720575940628896759	BM_Ant_012	Ant	720575940639152361	Descending	post	6
720575940628896759	BM_Ant_012	Ant	720575940640413043	Ascending	post	6
720575940628896759	BM_Ant_012	Ant	720575940644467360	Descending	post	12
720575940628896759	BM_Ant_012	Ant	720575940644473760	Descending	pre/post	26
720575940630299084	BM_Ant_003	Ant	720575940608716809	Descending	post	6
720575940630299084	BM_Ant_003	Ant	720575940609957315	Interneuron	pre/post	13
720575940630299084	BM_Ant_003	Ant	720575940613527761	Interneuron	post	7
720575940630299084	BM_Ant_003	Ant	720575940615623867	Interneuron	pre/post	16
720575940630299084	BM_Ant_003	Ant	720575940618574749	Descending	post	8
720575940630299084	BM_Ant_003	Ant	720575940621628582	Descending	post	8
720575940630299084	BM_Ant_003	Ant	720575940622318599	Interneuron	post	7
720575940630299084	BM_Ant_003	Ant	720575940622633716	Descending	post	7
720575940630299084	BM_Ant_003	Ant	720575940624986407	Interneuron	pre/post	5
720575940630299084	BM_Ant_003	Ant	720575940625223944	Interneuron	post	15
720575940630299084	BM_Ant_003	Ant	720575940625870640	Descending	post	40
720575940630299084	BM_Ant_003	Ant	720575940627167516	Descending	post	8
720575940630299084	BM_Ant_003	Ant	720575940627454730	Interneuron	post	7
720575940630299084	BM_Ant_003	Ant	720575940627537753	Interneuron	post	5
720575940630299084	BM_Ant_003	Ant	720575940627825923	Descending	post	16
720575940630299084	BM_Ant_003	Ant	720575940627828552	Descending	post	11
720575940630299084	BM_Ant_003	Ant	720575940628125715	Descending	post	10
720575940630299084	BM_Ant_003	Ant	720575940628590312	Interneuron	post	6
720575940630299084	BM_Ant_003	Ant	720575940630164992	Interneuron	post	5
720575940630299084	BM_Ant_003	Ant	720575940630713029	Interneuron	post	8
720575940630299084	BM_Ant_003	Ant	720575940634617952	Descending	post	10
720575940630299084	BM_Ant_003	Ant	720575940638803790	Interneuron	post	8
720575940630299084	BM_Ant_003	Ant	720575940639152361	Descending	post	6
720575940630299084	BM_Ant_003	Ant	720575940644467360	Descending	post	13
720575940630299084	BM_Ant_003	Ant	720575940644473760	Descending	pre/post	12
720575940630299084	BM_Ant_003	Ant	720575940645556334	Descending	post	6
720575940635086234	BM_Ant_008	Ant	720575940608716809	Descending	post	8
720575940635086234	BM_Ant_008	Ant	720575940609957315	Interneuron	pre/post	20
720575940635086234	BM_Ant_008	Ant	720575940610258552	Interneuron	post	7
720575940635086234	BM_Ant_008	Ant	720575940612635050	Interneuron	post	6
720575940635086234	BM_Ant_008	Ant	720575940613432360	Interneuron	post	5
720575940635086234	BM_Ant_008	Ant	720575940613527761	Interneuron	post	15
720575940635086234	BM_Ant_008	Ant	720575940615623867	Interneuron	pre/post	18
720575940635086234	BM_Ant_008	Ant	720575940616553300	Ascending	post	7
720575940635086234	BM_Ant_008	Ant	720575940618426021	Ascending	post	12
720575940635086234	BM_Ant_008	Ant	720575940618574749	Descending	post	28
720575940635086234	BM_Ant_008	Ant	720575940618961857	Interneuron	post	6
720575940635086234	BM_Ant_008	Ant	720575940620541099	Descending	post	12
720575940635086234	BM_Ant_008	Ant	720575940622579967	Descending	post	6
720575940635086234	BM_Ant_008	Ant	720575940622633716	Descending	post	7
720575940635086234	BM_Ant_008	Ant	720575940623934600	Ascending	post	19
720575940635086234	BM_Ant_008	Ant	720575940624986407	Interneuron	pre/post	20
720575940635086234	BM_Ant_008	Ant	720575940625223944	Interneuron	post	26
720575940635086234	BM_Ant_008	Ant	720575940625870640	Descending	post	60
720575940635086234	BM_Ant_008	Ant	720575940627454730	Interneuron	post	7
720575940635086234	BM_Ant_008	Ant	720575940627537753	Interneuron	post	13
720575940635086234	BM_Ant_008	Ant	720575940627779983	Interneuron	post	6
720575940635086234	BM_Ant_008	Ant	720575940627825923	Descending	post	39
720575940635086234	BM_Ant_008	Ant	720575940627828552	Descending	post	11
720575940635086234	BM_Ant_008	Ant	720575940628125715	Descending	post	13
720575940635086234	BM_Ant_008	Ant	720575940628590312	Interneuron	post	6
720575940635086234	BM_Ant_008	Ant	720575940629012227	Descending	post	5
720575940635086234	BM_Ant_008	Ant	720575940629240263	Descending	post	5
720575940635086234	BM_Ant_008	Ant	720575940629805950	Descending	post	11
720575940635086234	BM_Ant_008	Ant	720575940631706107	Interneuron	post	6
720575940635086234	BM_Ant_008	Ant	720575940633293025	Descending	post	12
720575940635086234	BM_Ant_008	Ant	720575940634683237	Interneuron	post	5
720575940635086234	BM_Ant_008	Ant	720575940638719807	Interneuron	pre/post	11
720575940635086234	BM_Ant_008	Ant	720575940638803790	Interneuron	post	12
720575940635086234	BM_Ant_008	Ant	720575940639152361	Descending	post	11
720575940635086234	BM_Ant_008	Ant	720575940641904525	Interneuron	post	5
720575940635086234	BM_Ant_008	Ant	720575940644467360	Descending	post	13
720575940635086234	BM_Ant_008	Ant	720575940644473760	Descending	pre/post	19
720575940636645624	BM_Ant_005	Ant	720575940609957315	Interneuron	pre/post	5
720575940636645624	BM_Ant_005	Ant	720575940610258552	Interneuron	post	5
720575940636645624	BM_Ant_005	Ant	720575940613527761	Interneuron	post	5
720575940636645624	BM_Ant_005	Ant	720575940615623867	Interneuron	pre/post	8
720575940636645624	BM_Ant_005	Ant	720575940618574749	Descending	post	16
720575940636645624	BM_Ant_005	Ant	720575940622318599	Interneuron	post	10
720575940636645624	BM_Ant_005	Ant	720575940622633716	Descending	post	6
720575940636645624	BM_Ant_005	Ant	720575940624986407	Interneuron	pre/post	12
720575940636645624	BM_Ant_005	Ant	720575940625223944	Interneuron	post	10
720575940636645624	BM_Ant_005	Ant	720575940625870640	Descending	post	43
720575940636645624	BM_Ant_005	Ant	720575940627537753	Interneuron	post	9
720575940636645624	BM_Ant_005	Ant	720575940627825923	Descending	post	13
720575940636645624	BM_Ant_005	Ant	720575940628125715	Descending	post	8
720575940636645624	BM_Ant_005	Ant	720575940628595944	Ascending	post	6
720575940636645624	BM_Ant_005	Ant	720575940631706107	Interneuron	post	6
720575940636645624	BM_Ant_005	Ant	720575940631982952	Descending	post	5
720575940636645624	BM_Ant_005	Ant	720575940633293025	Descending	post	7
720575940636645624	BM_Ant_005	Ant	720575940638803790	Interneuron	post	6
720575940636645624	BM_Ant_005	Ant	720575940644467360	Descending	post	7
720575940636645624	BM_Ant_005	Ant	720575940644473760	Descending	pre/post	7
720575940639169597	BM_Ant_011	Ant	720575940608716809	Descending	post	11
720575940639169597	BM_Ant_011	Ant	720575940609957315	Interneuron	pre/post	6
720575940639169597	BM_Ant_011	Ant	720575940613527761	Interneuron	post	5
720575940639169597	BM_Ant_011	Ant	720575940622042373	Interneuron	post	7
720575940639169597	BM_Ant_011	Ant	720575940624986407	Interneuron	pre/post	5
720575940639169597	BM_Ant_011	Ant	720575940628125715	Descending	post	7
720575940639169597	BM_Ant_011	Ant	720575940628635751	Ascending	post	5
720575940639169597	BM_Ant_011	Ant	720575940628954954	Interneuron	post	7
720575940639169597	BM_Ant_011	Ant	720575940638803790	Interneuron	post	5
720575940639169597	BM_Ant_011	Ant	720575940644467360	Descending	post	12
720575940643141024	BM_Ant_004	Ant	720575940608716809	Descending	post	8
720575940643141024	BM_Ant_004	Ant	720575940609957315	Interneuron	pre/post	5
720575940643141024	BM_Ant_004	Ant	720575940613527761	Interneuron	post	11
720575940643141024	BM_Ant_004	Ant	720575940615623867	Interneuron	pre/post	6
720575940643141024	BM_Ant_004	Ant	720575940618426021	Ascending	post	5
720575940643141024	BM_Ant_004	Ant	720575940618574749	Descending	post	11
720575940643141024	BM_Ant_004	Ant	720575940623934600	Ascending	post	5
720575940643141024	BM_Ant_004	Ant	720575940624986407	Interneuron	pre/post	11
720575940643141024	BM_Ant_004	Ant	720575940625870640	Descending	post	16
720575940643141024	BM_Ant_004	Ant	720575940627167516	Descending	post	9
720575940643141024	BM_Ant_004	Ant	720575940627454730	Interneuron	post	5
720575940643141024	BM_Ant_004	Ant	720575940627537753	Interneuron	post	9
720575940643141024	BM_Ant_004	Ant	720575940628125715	Descending	post	10
720575940643141024	BM_Ant_004	Ant	720575940629012227	Descending	post	6
720575940643141024	BM_Ant_004	Ant	720575940629805950	Descending	post	6
720575940643141024	BM_Ant_004	Ant	720575940633293025	Descending	post	9
720575940643141024	BM_Ant_004	Ant	720575940633340953	Interneuron	post	5
720575940643141024	BM_Ant_004	Ant	720575940634617952	Descending	post	12
720575940643141024	BM_Ant_004	Ant	720575940640723315	Descending	pre/post	6
720575940643141024	BM_Ant_004	Ant	720575940644467360	Descending	post	17
720575940643141024	BM_Ant_004	Ant	720575940645556334	Descending	post	6
720575940643141024	BM_Ant_004	Ant	720575940647474979	Motor_neuron	post	6
720575940626049098	BM_dOcci_002	dOcci	720575940620169607	Descending	post	9
720575940626049098	BM_dOcci_002	dOcci	720575940621512445	Ascending	pre/post	11
720575940626049098	BM_dOcci_002	dOcci	720575940622067165	Descending	post	16
720575940626049098	BM_dOcci_002	dOcci	720575940622102154	Interneuron	post	19
720575940626049098	BM_dOcci_002	dOcci	720575940626672314	Interneuron	post	7
720575940626049098	BM_dOcci_002	dOcci	720575940632506947	Interneuron	post	18
720575940626049098	BM_dOcci_002	dOcci	720575940635212139	Descending	post	7
720575940626049098	BM_dOcci_002	dOcci	720575940639458037	Ascending	pre/post	16
720575940626049098	BM_dOcci_002	dOcci	720575940640413043	Ascending	post	10
720575940629761017	BM_dOcci_001	dOcci	720575940620169607	Descending	post	7
720575940629761017	BM_dOcci_001	dOcci	720575940622067165	Descending	post	20
720575940629761017	BM_dOcci_001	dOcci	720575940622102154	Interneuron	post	20
720575940629761017	BM_dOcci_001	dOcci	720575940626672314	Interneuron	post	9
720575940629761017	BM_dOcci_001	dOcci	720575940631982952	Descending	post	9
720575940629761017	BM_dOcci_001	dOcci	720575940632506947	Interneuron	post	9
720575940629761017	BM_dOcci_001	dOcci	720575940634290913	Interneuron	post	6
720575940629761017	BM_dOcci_001	dOcci	720575940635212139	Descending	post	5
720575940629761017	BM_dOcci_001	dOcci	720575940637870510	Descending	post	5
720575940629761017	BM_dOcci_001	dOcci	720575940639458037	Ascending	pre/post	11
720575940629761017	BM_dOcci_001	dOcci	720575940640413043	Ascending	post	7
720575940633364984	BM_dOcci_003	dOcci	720575940616526420	BMN	post	5
720575940633364984	BM_dOcci_003	dOcci	720575940620169607	Descending	post	7
720575940633364984	BM_dOcci_003	dOcci	720575940622067165	Descending	post	17
720575940633364984	BM_dOcci_003	dOcci	720575940622102154	Interneuron	post	11
720575940633364984	BM_dOcci_003	dOcci	720575940623164429	Interneuron	post	6
720575940633364984	BM_dOcci_003	dOcci	720575940627814522	Descending	post	5
720575940633364984	BM_dOcci_003	dOcci	720575940631982952	Descending	post	7
720575940633364984	BM_dOcci_003	dOcci	720575940632506947	Interneuron	post	9
720575940633364984	BM_dOcci_003	dOcci	720575940634290913	Interneuron	post	6
720575940633364984	BM_dOcci_003	dOcci	720575940635212139	Descending	post	6
720575940633364984	BM_dOcci_003	dOcci	720575940637870510	Descending	post	6
720575940633364984	BM_dOcci_003	dOcci	720575940639458037	Ascending	pre/post	13
720575940633364984	BM_dOcci_003	dOcci	720575940640396173	Ascending	post	6
720575940633364984	BM_dOcci_003	dOcci	720575940640413043	Ascending	post	9
720575940607770972	BM_dPoOr_004	dPoOr	720575940618574749	Descending	post	9
720575940607770972	BM_dPoOr_004	dPoOr	720575940621512445	Ascending	pre/post	11
720575940607770972	BM_dPoOr_004	dPoOr	720575940622067165	Descending	post	7
720575940607770972	BM_dPoOr_004	dPoOr	720575940631982952	Descending	post	9
720575940607770972	BM_dPoOr_004	dPoOr	720575940635212139	Descending	post	6
720575940607770972	BM_dPoOr_004	dPoOr	720575940639458037	Ascending	pre/post	18
720575940607770972	BM_dPoOr_004	dPoOr	720575940640396173	Ascending	post	9
720575940613194143	BM_dPoOr_002	dPoOr	720575940612775130	Ascending	post	5
720575940613194143	BM_dPoOr_002	dPoOr	720575940613510002	Ascending	post	8
720575940613194143	BM_dPoOr_002	dPoOr	720575940616553300	Ascending	post	5
720575940613194143	BM_dPoOr_002	dPoOr	720575940618426021	Ascending	post	13
720575940613194143	BM_dPoOr_002	dPoOr	720575940618574749	Descending	post	10
720575940613194143	BM_dPoOr_002	dPoOr	720575940625870640	Descending	post	5
720575940613194143	BM_dPoOr_002	dPoOr	720575940628595944	Ascending	post	10
720575940613194143	BM_dPoOr_002	dPoOr	720575940630649448	Interneuron	post	5
720575940613194143	BM_dPoOr_002	dPoOr	720575940631982952	Descending	post	12
720575940613194143	BM_dPoOr_002	dPoOr	720575940637870510	Descending	post	9
720575940613194143	BM_dPoOr_002	dPoOr	720575940639458037	Ascending	pre/post	8
720575940613194143	BM_dPoOr_002	dPoOr	720575940640396173	Ascending	post	8
720575940613194143	BM_dPoOr_002	dPoOr	720575940640413043	Ascending	post	6
720575940613194143	BM_dPoOr_002	dPoOr	720575940644473760	Descending	pre/post	7
720575940630539023	BM_dPoOr_001	dPoOr	720575940612775130	Ascending	post	11
720575940630539023	BM_dPoOr_001	dPoOr	720575940613510002	Ascending	post	6
720575940630539023	BM_dPoOr_001	dPoOr	720575940616553300	Ascending	post	6
720575940630539023	BM_dPoOr_001	dPoOr	720575940618426021	Ascending	post	7
720575940630539023	BM_dPoOr_001	dPoOr	720575940618574749	Descending	post	15
720575940630539023	BM_dPoOr_001	dPoOr	720575940619114918	Ascending	pre/post	5
720575940630539023	BM_dPoOr_001	dPoOr	720575940621417421	BMN	post	5
720575940630539023	BM_dPoOr_001	dPoOr	720575940628595944	Ascending	post	10
720575940630539023	BM_dPoOr_001	dPoOr	720575940630649448	Interneuron	post	6
720575940630539023	BM_dPoOr_001	dPoOr	720575940631982952	Descending	post	10
720575940630539023	BM_dPoOr_001	dPoOr	720575940634290913	Interneuron	post	5
720575940630539023	BM_dPoOr_001	dPoOr	720575940634948014	Interneuron	post	5
720575940630539023	BM_dPoOr_001	dPoOr	720575940635212139	Descending	post	5
720575940630539023	BM_dPoOr_001	dPoOr	720575940637870510	Descending	post	6
720575940630539023	BM_dPoOr_001	dPoOr	720575940639458037	Ascending	pre/post	5
720575940630539023	BM_dPoOr_001	dPoOr	720575940640396173	Ascending	post	6
720575940634379918	BM_dPoOr_003	dPoOr	720575940613194143	BMN	post	5
720575940634379918	BM_dPoOr_003	dPoOr	720575940616553300	Ascending	post	5
720575940634379918	BM_dPoOr_003	dPoOr	720575940618426021	Ascending	post	6
720575940634379918	BM_dPoOr_003	dPoOr	720575940618574749	Descending	post	19
720575940634379918	BM_dPoOr_003	dPoOr	720575940628595944	Ascending	post	8
720575940634379918	BM_dPoOr_003	dPoOr	720575940630649448	Interneuron	post	6
720575940634379918	BM_dPoOr_003	dPoOr	720575940631982952	Descending	post	13
720575940634379918	BM_dPoOr_003	dPoOr	720575940637870510	Descending	post	9
720575940634379918	BM_dPoOr_003	dPoOr	720575940640396173	Ascending	post	13
720575940634379918	BM_dPoOr_003	dPoOr	720575940640413043	Ascending	post	7
720575940634379918	BM_dPoOr_003	dPoOr	720575940644473760	Descending	pre/post	7
720575940607635012	BM_Fr_001	Fr	720575940609957315	Interneuron	pre/post	16
720575940607635012	BM_Fr_001	Fr	720575940612775130	Ascending	post	9
720575940607635012	BM_Fr_001	Fr	720575940613432360	Interneuron	post	5
720575940607635012	BM_Fr_001	Fr	720575940613527761	Interneuron	post	6
720575940607635012	BM_Fr_001	Fr	720575940613632997	Ascending	post	8
720575940607635012	BM_Fr_001	Fr	720575940616553300	Ascending	post	7
720575940607635012	BM_Fr_001	Fr	720575940618574749	Descending	post	18
720575940607635012	BM_Fr_001	Fr	720575940620541099	Descending	post	10
720575940607635012	BM_Fr_001	Fr	720575940622067165	Descending	post	13
720575940607635012	BM_Fr_001	Fr	720575940622161366	Descending	post	5
720575940607635012	BM_Fr_001	Fr	720575940622932905	Interneuron	post	22
720575940607635012	BM_Fr_001	Fr	720575940623165965	Ascending	post	6
720575940607635012	BM_Fr_001	Fr	720575940624954185	Ascending	post	5
720575940607635012	BM_Fr_001	Fr	720575940624986407	Interneuron	pre/post	13
720575940607635012	BM_Fr_001	Fr	720575940625870640	Descending	post	31
720575940607635012	BM_Fr_001	Fr	720575940627825923	Descending	post	8
720575940607635012	BM_Fr_001	Fr	720575940627828552	Descending	post	7
720575940607635012	BM_Fr_001	Fr	720575940628125715	Descending	post	8
720575940607635012	BM_Fr_001	Fr	720575940628590312	Interneuron	post	10
720575940607635012	BM_Fr_001	Fr	720575940628595944	Ascending	post	18
720575940607635012	BM_Fr_001	Fr	720575940629805950	Descending	post	10
720575940607635012	BM_Fr_001	Fr	720575940631342073	Descending	pre/post	5
720575940607635012	BM_Fr_001	Fr	720575940631982952	Descending	post	13
720575940607635012	BM_Fr_001	Fr	720575940633340953	Interneuron	post	6
720575940607635012	BM_Fr_001	Fr	720575940634617952	Descending	post	5
720575940607635012	BM_Fr_001	Fr	720575940637661759	Interneuron	post	13
720575940607635012	BM_Fr_001	Fr	720575940639152361	Descending	post	9
720575940607635012	BM_Fr_001	Fr	720575940644467360	Descending	post	10
720575940607635012	BM_Fr_001	Fr	720575940644473760	Descending	pre/post	21
720575940607635012	BM_Fr_001	Fr	720575940645556334	Descending	post	5
720575940611528410	BM_Fr_002	Fr	720575940609957315	Interneuron	pre/post	13
720575940611528410	BM_Fr_002	Fr	720575940612775130	Ascending	post	10
720575940611528410	BM_Fr_002	Fr	720575940613632997	Ascending	post	5
720575940611528410	BM_Fr_002	Fr	720575940616376287	Descending	post	6
720575940611528410	BM_Fr_002	Fr	720575940617593157	Ascending	post	7
720575940611528410	BM_Fr_002	Fr	720575940617859486	BMN	pre/post	7
720575940611528410	BM_Fr_002	Fr	720575940618574749	Descending	post	23
720575940611528410	BM_Fr_002	Fr	720575940618961857	Interneuron	post	8
720575940611528410	BM_Fr_002	Fr	720575940620169607	Descending	post	8
720575940611528410	BM_Fr_002	Fr	720575940620541099	Descending	post	11
720575940611528410	BM_Fr_002	Fr	720575940621553348	Ascending	post	5
720575940611528410	BM_Fr_002	Fr	720575940622067165	Descending	post	10
720575940611528410	BM_Fr_002	Fr	720575940622932905	Interneuron	post	25
720575940611528410	BM_Fr_002	Fr	720575940624954185	Ascending	post	5
720575940611528410	BM_Fr_002	Fr	720575940624986407	Interneuron	pre/post	14
720575940611528410	BM_Fr_002	Fr	720575940625870640	Descending	post	6
720575940611528410	BM_Fr_002	Fr	720575940627825923	Descending	post	7
720575940611528410	BM_Fr_002	Fr	720575940628595944	Ascending	post	23
720575940611528410	BM_Fr_002	Fr	720575940628635751	Ascending	post	7
720575940611528410	BM_Fr_002	Fr	720575940629805950	Descending	post	19
720575940611528410	BM_Fr_002	Fr	720575940631982952	Descending	post	9
720575940611528410	BM_Fr_002	Fr	720575940633340953	Interneuron	post	10
720575940611528410	BM_Fr_002	Fr	720575940637661759	Interneuron	post	8
720575940611528410	BM_Fr_002	Fr	720575940639152361	Descending	post	9
720575940611528410	BM_Fr_002	Fr	720575940640413043	Ascending	post	5
720575940611528410	BM_Fr_002	Fr	720575940640723315	Descending	pre/post	5
720575940611528410	BM_Fr_002	Fr	720575940644467360	Descending	post	6
720575940611528410	BM_Fr_002	Fr	720575940644473760	Descending	pre/post	20
720575940611528410	BM_Fr_002	Fr	720575940645556334	Descending	post	7
720575940611528410	BM_Fr_002	Fr	720575940647031860	Descending	pre/post	5
720575940612626538	BM_Fr_005	Fr	720575940609957315	Interneuron	pre/post	7
720575940612626538	BM_Fr_005	Fr	720575940613527761	Interneuron	post	7
720575940612626538	BM_Fr_005	Fr	720575940613632997	Ascending	post	5
720575940612626538	BM_Fr_005	Fr	720575940617593157	Ascending	post	6
720575940612626538	BM_Fr_005	Fr	720575940618426021	Ascending	post	8
720575940612626538	BM_Fr_005	Fr	720575940618574749	Descending	post	22
720575940612626538	BM_Fr_005	Fr	720575940618961857	Interneuron	post	10
720575940612626538	BM_Fr_005	Fr	720575940619378123	Interneuron	post	7
720575940612626538	BM_Fr_005	Fr	720575940620541099	Descending	post	14
720575940612626538	BM_Fr_005	Fr	720575940621923837	Descending	post	8
720575940612626538	BM_Fr_005	Fr	720575940622067165	Descending	post	15
720575940612626538	BM_Fr_005	Fr	720575940622161366	Descending	post	6
720575940612626538	BM_Fr_005	Fr	720575940622932905	Interneuron	post	14
720575940612626538	BM_Fr_005	Fr	720575940624986407	Interneuron	pre/post	9
720575940612626538	BM_Fr_005	Fr	720575940625870640	Descending	post	11
720575940612626538	BM_Fr_005	Fr	720575940627454730	Interneuron	post	7
720575940612626538	BM_Fr_005	Fr	720575940627828552	Descending	post	5
720575940612626538	BM_Fr_005	Fr	720575940628125715	Descending	post	7
720575940612626538	BM_Fr_005	Fr	720575940628595944	Ascending	post	14
720575940612626538	BM_Fr_005	Fr	720575940628635751	Ascending	post	8
720575940612626538	BM_Fr_005	Fr	720575940629012227	Descending	post	8
720575940612626538	BM_Fr_005	Fr	720575940629805950	Descending	post	5
720575940612626538	BM_Fr_005	Fr	720575940631342073	Descending	pre/post	5
720575940612626538	BM_Fr_005	Fr	720575940631982952	Descending	post	8
720575940612626538	BM_Fr_005	Fr	720575940633340953	Interneuron	post	7
720575940612626538	BM_Fr_005	Fr	720575940634617952	Descending	post	7
720575940612626538	BM_Fr_005	Fr	720575940635047068	Ascending	post	5
720575940612626538	BM_Fr_005	Fr	720575940637661759	Interneuron	post	5
720575940612626538	BM_Fr_005	Fr	720575940644467360	Descending	post	13
720575940612626538	BM_Fr_005	Fr	720575940644473760	Descending	pre/post	26
720575940617859486	BM_Fr_003	Fr	720575940609957315	Interneuron	pre/post	8
720575940617859486	BM_Fr_003	Fr	720575940612775130	Ascending	post	10
720575940617859486	BM_Fr_003	Fr	720575940613527761	Interneuron	post	9
720575940617859486	BM_Fr_003	Fr	720575940613838289	Descending	post	5
720575940617859486	BM_Fr_003	Fr	720575940615537041	Ascending	post	5
720575940617859486	BM_Fr_003	Fr	720575940618426021	Ascending	post	6
720575940617859486	BM_Fr_003	Fr	720575940618574749	Descending	post	22
720575940617859486	BM_Fr_003	Fr	720575940620541099	Descending	post	11
720575940617859486	BM_Fr_003	Fr	720575940620649972	BMN	post	5
720575940617859486	BM_Fr_003	Fr	720575940622067165	Descending	post	11
720575940617859486	BM_Fr_003	Fr	720575940622932905	Interneuron	post	16
720575940617859486	BM_Fr_003	Fr	720575940624954185	Ascending	post	5
720575940617859486	BM_Fr_003	Fr	720575940624986407	Interneuron	pre/post	11
720575940617859486	BM_Fr_003	Fr	720575940625870640	Descending	post	23
720575940617859486	BM_Fr_003	Fr	720575940627825923	Descending	post	14
720575940617859486	BM_Fr_003	Fr	720575940628125715	Descending	post	11
720575940617859486	BM_Fr_003	Fr	720575940628595944	Ascending	post	24
720575940617859486	BM_Fr_003	Fr	720575940628635751	Ascending	post	6
720575940617859486	BM_Fr_003	Fr	720575940629012227	Descending	post	6
720575940617859486	BM_Fr_003	Fr	720575940629805950	Descending	post	9
720575940617859486	BM_Fr_003	Fr	720575940631982952	Descending	post	10
720575940617859486	BM_Fr_003	Fr	720575940632996920	Ascending	post	5
720575940617859486	BM_Fr_003	Fr	720575940633340953	Interneuron	post	10
720575940617859486	BM_Fr_003	Fr	720575940639152361	Descending	post	5
720575940617859486	BM_Fr_003	Fr	720575940644467360	Descending	post	9
720575940617859486	BM_Fr_003	Fr	720575940644473760	Descending	pre/post	16
720575940618760432	BM_Fr_004	Fr	720575940609957315	Interneuron	pre/post	18
720575940618760432	BM_Fr_004	Fr	720575940612775130	Ascending	post	12
720575940618760432	BM_Fr_004	Fr	720575940613527761	Interneuron	post	5
720575940618760432	BM_Fr_004	Fr	720575940616553300	Ascending	post	12
720575940618760432	BM_Fr_004	Fr	720575940618426021	Ascending	post	9
720575940618760432	BM_Fr_004	Fr	720575940618574749	Descending	post	29
720575940618760432	BM_Fr_004	Fr	720575940620541099	Descending	post	16
720575940618760432	BM_Fr_004	Fr	720575940622042373	Interneuron	post	5
720575940618760432	BM_Fr_004	Fr	720575940622067165	Descending	post	14
720575940618760432	BM_Fr_004	Fr	720575940622932905	Interneuron	post	24
720575940618760432	BM_Fr_004	Fr	720575940624954185	Ascending	post	13
720575940618760432	BM_Fr_004	Fr	720575940624986407	Interneuron	pre/post	11
720575940618760432	BM_Fr_004	Fr	720575940625223944	Interneuron	post	5
720575940618760432	BM_Fr_004	Fr	720575940625870640	Descending	post	29
720575940618760432	BM_Fr_004	Fr	720575940627825923	Descending	post	6
720575940618760432	BM_Fr_004	Fr	720575940628125715	Descending	post	5
720575940618760432	BM_Fr_004	Fr	720575940628590312	Interneuron	post	7
720575940618760432	BM_Fr_004	Fr	720575940628595944	Ascending	post	18
720575940618760432	BM_Fr_004	Fr	720575940628635751	Ascending	post	5
720575940618760432	BM_Fr_004	Fr	720575940629012227	Descending	post	8
720575940618760432	BM_Fr_004	Fr	720575940629805950	Descending	post	6
720575940618760432	BM_Fr_004	Fr	720575940631982952	Descending	post	7
720575940618760432	BM_Fr_004	Fr	720575940634251164	Interneuron	post	7
720575940618760432	BM_Fr_004	Fr	720575940634683237	Interneuron	post	5
720575940618760432	BM_Fr_004	Fr	720575940635047068	Ascending	post	5
720575940618760432	BM_Fr_004	Fr	720575940640413043	Ascending	post	5
720575940618760432	BM_Fr_004	Fr	720575940644467360	Descending	post	10
720575940618760432	BM_Fr_004	Fr	720575940644473760	Descending	pre/post	15
720575940618760432	BM_Fr_004	Fr	720575940647031860	Descending	pre/post	6
720575940629365760	BM_Fr_006	Fr	720575940622067165	Descending	post	7
720575940629365760	BM_Fr_006	Fr	720575940628595944	Ascending	post	8
720575940629365760	BM_Fr_006	Fr	720575940637849822	Interneuron	post	15
720575940629365760	BM_Fr_006	Fr	720575940644467360	Descending	post	10
720575940611938001	BM_FrOr_004	FrOr	720575940618574749	Descending	post	22
720575940611938001	BM_FrOr_004	FrOr	720575940619378123	Interneuron	post	6
720575940611938001	BM_FrOr_004	FrOr	720575940620541099	Descending	post	8
720575940611938001	BM_FrOr_004	FrOr	720575940621706605	Ascending	post	6
720575940611938001	BM_FrOr_004	FrOr	720575940622042373	Interneuron	post	5
720575940611938001	BM_FrOr_004	FrOr	720575940622932905	Interneuron	post	13
720575940611938001	BM_FrOr_004	FrOr	720575940625223944	Interneuron	post	6
720575940611938001	BM_FrOr_004	FrOr	720575940628125715	Descending	post	10
720575940611938001	BM_FrOr_004	FrOr	720575940628595944	Ascending	post	14
720575940611938001	BM_FrOr_004	FrOr	720575940631342073	Descending	pre/post	5
720575940611938001	BM_FrOr_004	FrOr	720575940631982952	Descending	post	12
720575940611938001	BM_FrOr_004	FrOr	720575940632996920	Ascending	post	5
720575940611938001	BM_FrOr_004	FrOr	720575940644467360	Descending	post	9
720575940611938001	BM_FrOr_004	FrOr	720575940644473760	Descending	pre/post	17
720575940620879808	BM_FrOr_006	FrOr	720575940612775130	Ascending	post	7
720575940620879808	BM_FrOr_006	FrOr	720575940613632997	Ascending	post	5
720575940620879808	BM_FrOr_006	FrOr	720575940616553300	Ascending	post	6
720575940620879808	BM_FrOr_006	FrOr	720575940618574749	Descending	post	15
720575940620879808	BM_FrOr_006	FrOr	720575940619378123	Interneuron	post	5
720575940620879808	BM_FrOr_006	FrOr	720575940620541099	Descending	post	8
720575940620879808	BM_FrOr_006	FrOr	720575940621706605	Ascending	post	5
720575940620879808	BM_FrOr_006	FrOr	720575940622042373	Interneuron	post	5
720575940620879808	BM_FrOr_006	FrOr	720575940622932905	Interneuron	post	10
720575940620879808	BM_FrOr_006	FrOr	720575940625223944	Interneuron	post	9
720575940620879808	BM_FrOr_006	FrOr	720575940625870640	Descending	post	14
720575940620879808	BM_FrOr_006	FrOr	720575940626138701	Interneuron	post	8
720575940620879808	BM_FrOr_006	FrOr	720575940627454730	Interneuron	post	5
720575940620879808	BM_FrOr_006	FrOr	720575940627825923	Descending	post	5
720575940620879808	BM_FrOr_006	FrOr	720575940628125715	Descending	post	9
720575940620879808	BM_FrOr_006	FrOr	720575940629012227	Descending	post	10
720575940620879808	BM_FrOr_006	FrOr	720575940629805950	Descending	post	5
720575940620879808	BM_FrOr_006	FrOr	720575940631982952	Descending	post	17
720575940620879808	BM_FrOr_006	FrOr	720575940633340953	Interneuron	post	5
720575940620879808	BM_FrOr_006	FrOr	720575940638907108	Ascending	post	5
720575940620879808	BM_FrOr_006	FrOr	720575940644473760	Descending	pre/post	18
720575940623313961	BM_FrOr_005	FrOr	720575940612775130	Ascending	post	13
720575940623313961	BM_FrOr_005	FrOr	720575940616553300	Ascending	post	12
720575940623313961	BM_FrOr_005	FrOr	720575940618574749	Descending	post	14
720575940623313961	BM_FrOr_005	FrOr	720575940619378123	Interneuron	post	7
720575940623313961	BM_FrOr_005	FrOr	720575940620541099	Descending	post	7
720575940623313961	BM_FrOr_005	FrOr	720575940621706605	Ascending	post	11
720575940623313961	BM_FrOr_005	FrOr	720575940622067165	Descending	post	6
720575940623313961	BM_FrOr_005	FrOr	720575940622932905	Interneuron	post	15
720575940623313961	BM_FrOr_005	FrOr	720575940624986407	Interneuron	pre/post	5
720575940623313961	BM_FrOr_005	FrOr	720575940625223944	Interneuron	post	5
720575940623313961	BM_FrOr_005	FrOr	720575940625870640	Descending	post	14
720575940623313961	BM_FrOr_005	FrOr	720575940628125715	Descending	post	5
720575940623313961	BM_FrOr_005	FrOr	720575940628590312	Interneuron	post	6
720575940623313961	BM_FrOr_005	FrOr	720575940628595944	Ascending	post	13
720575940623313961	BM_FrOr_005	FrOr	720575940631982952	Descending	post	13
720575940623313961	BM_FrOr_005	FrOr	720575940633340953	Interneuron	post	5
720575940623313961	BM_FrOr_005	FrOr	720575940640413043	Ascending	post	5
720575940623313961	BM_FrOr_005	FrOr	720575940644467360	Descending	post	8
720575940623313961	BM_FrOr_005	FrOr	720575940644473760	Descending	pre/post	14
720575940623313961	BM_FrOr_005	FrOr	720575940645556334	Descending	post	6
720575940627105864	BM_FrOr_003	FrOr	720575940612775130	Ascending	post	7
720575940627105864	BM_FrOr_003	FrOr	720575940613510002	Ascending	post	6
720575940627105864	BM_FrOr_003	FrOr	720575940616553300	Ascending	post	5
720575940627105864	BM_FrOr_003	FrOr	720575940618574749	Descending	post	23
720575940627105864	BM_FrOr_003	FrOr	720575940619378123	Interneuron	post	5
720575940627105864	BM_FrOr_003	FrOr	720575940620541099	Descending	post	14
720575940627105864	BM_FrOr_003	FrOr	720575940622067165	Descending	post	5
720575940627105864	BM_FrOr_003	FrOr	720575940622932905	Interneuron	post	13
720575940627105864	BM_FrOr_003	FrOr	720575940625223944	Interneuron	post	13
720575940627105864	BM_FrOr_003	FrOr	720575940625870640	Descending	post	7
720575940627105864	BM_FrOr_003	FrOr	720575940628125715	Descending	post	7
720575940627105864	BM_FrOr_003	FrOr	720575940628595944	Ascending	post	5
720575940627105864	BM_FrOr_003	FrOr	720575940629012227	Descending	post	10
720575940627105864	BM_FrOr_003	FrOr	720575940631342073	Descending	pre/post	5
720575940627105864	BM_FrOr_003	FrOr	720575940631982952	Descending	post	14
720575940627105864	BM_FrOr_003	FrOr	720575940640413043	Ascending	post	5
720575940627105864	BM_FrOr_003	FrOr	720575940644467360	Descending	post	9
720575940627105864	BM_FrOr_003	FrOr	720575940644473760	Descending	pre/post	22
720575940631081356	BM_FrOr_001	FrOr	720575940612775130	Ascending	post	10
720575940631081356	BM_FrOr_001	FrOr	720575940616553300	Ascending	post	11
720575940631081356	BM_FrOr_001	FrOr	720575940618574749	Descending	post	36
720575940631081356	BM_FrOr_001	FrOr	720575940620541099	Descending	post	6
720575940631081356	BM_FrOr_001	FrOr	720575940621706605	Ascending	post	8
720575940631081356	BM_FrOr_001	FrOr	720575940622932905	Interneuron	post	12
720575940631081356	BM_FrOr_001	FrOr	720575940625223944	Interneuron	post	19
720575940631081356	BM_FrOr_001	FrOr	720575940625870640	Descending	post	16
720575940631081356	BM_FrOr_001	FrOr	720575940625977870	Interneuron	post	5
720575940631081356	BM_FrOr_001	FrOr	720575940628125715	Descending	post	6
720575940631081356	BM_FrOr_001	FrOr	720575940628590312	Interneuron	post	5
720575940631081356	BM_FrOr_001	FrOr	720575940628595944	Ascending	post	11
720575940631081356	BM_FrOr_001	FrOr	720575940631982952	Descending	post	13
720575940631081356	BM_FrOr_001	FrOr	720575940632996920	Ascending	post	9
720575940631081356	BM_FrOr_001	FrOr	720575940633340953	Interneuron	post	5
720575940631081356	BM_FrOr_001	FrOr	720575940644473760	Descending	pre/post	23
720575940631081356	BM_FrOr_001	FrOr	720575940645556334	Descending	post	6
720575940633125624	BM_FrOr_002	FrOr	720575940612775130	Ascending	post	6
720575940633125624	BM_FrOr_002	FrOr	720575940613510002	Ascending	post	8
720575940633125624	BM_FrOr_002	FrOr	720575940616553300	Ascending	post	15
720575940633125624	BM_FrOr_002	FrOr	720575940617593157	Ascending	post	6
720575940633125624	BM_FrOr_002	FrOr	720575940618574749	Descending	post	24
720575940633125624	BM_FrOr_002	FrOr	720575940621706605	Ascending	post	14
720575940633125624	BM_FrOr_002	FrOr	720575940624954185	Ascending	post	5
720575940633125624	BM_FrOr_002	FrOr	720575940625223944	Interneuron	post	15
720575940633125624	BM_FrOr_002	FrOr	720575940625870640	Descending	post	9
720575940633125624	BM_FrOr_002	FrOr	720575940626138701	Interneuron	post	5
720575940633125624	BM_FrOr_002	FrOr	720575940628595944	Ascending	post	5
720575940633125624	BM_FrOr_002	FrOr	720575940629012227	Descending	post	7
720575940633125624	BM_FrOr_002	FrOr	720575940631342073	Descending	pre/post	6
720575940633125624	BM_FrOr_002	FrOr	720575940631982952	Descending	post	10
720575940633125624	BM_FrOr_002	FrOr	720575940640413043	Ascending	post	8
720575940633125624	BM_FrOr_002	FrOr	720575940644473760	Descending	pre/post	26
720575940604425644	BM_Hau_003	Hau	720575940607377586	Interneuron	post	6
720575940604425644	BM_Hau_003	Hau	720575940608498780	Interneuron	post	7
720575940604425644	BM_Hau_003	Hau	720575940608500316	Interneuron	post	5
720575940604425644	BM_Hau_003	Hau	720575940610679876	Motor_neuron	post	15
720575940604425644	BM_Hau_003	Hau	720575940611167842	Interneuron	post	16
720575940604425644	BM_Hau_003	Hau	720575940611442296	Interneuron	post	38
720575940604425644	BM_Hau_003	Hau	720575940612470755	Interneuron	post	5
720575940604425644	BM_Hau_003	Hau	720575940613112293	Interneuron	post	11
720575940604425644	BM_Hau_003	Hau	720575940615505406	Descending	post	14
720575940604425644	BM_Hau_003	Hau	720575940615970015	Interneuron	post	5
720575940604425644	BM_Hau_003	Hau	720575940616014092	Interneuron	post	16
720575940604425644	BM_Hau_003	Hau	720575940616038294	Interneuron	pre/post	16
720575940604425644	BM_Hau_003	Hau	720575940617031385	Descending	post	5
720575940604425644	BM_Hau_003	Hau	720575940617393625	Interneuron	post	6
720575940604425644	BM_Hau_003	Hau	720575940617953241	Ascending	pre/post	16
720575940604425644	BM_Hau_003	Hau	720575940618426021	Ascending	post	5
720575940604425644	BM_Hau_003	Hau	720575940618777684	Interneuron	post	9
720575940604425644	BM_Hau_003	Hau	720575940619155264	Interneuron	post	33
720575940604425644	BM_Hau_003	Hau	720575940619530187	Descending	post	17
720575940604425644	BM_Hau_003	Hau	720575940620156209	Interneuron	post	11
720575940604425644	BM_Hau_003	Hau	720575940620979638	Interneuron	post	46
720575940604425644	BM_Hau_003	Hau	720575940621385855	Interneuron	post	13
720575940604425644	BM_Hau_003	Hau	720575940621538142	Interneuron	post	22
720575940604425644	BM_Hau_003	Hau	720575940621573030	Interneuron	post	8
720575940604425644	BM_Hau_003	Hau	720575940621573542	Interneuron	post	8
720575940604425644	BM_Hau_003	Hau	720575940621628582	Descending	post	53
720575940604425644	BM_Hau_003	Hau	720575940621771041	Interneuron	post	7
720575940604425644	BM_Hau_003	Hau	720575940622225800	Interneuron	post	11
720575940604425644	BM_Hau_003	Hau	720575940622537477	Descending	post	87
720575940604425644	BM_Hau_003	Hau	720575940623193549	Interneuron	post	5
720575940604425644	BM_Hau_003	Hau	720575940623390246	Motor_neuron	post	5
720575940604425644	BM_Hau_003	Hau	720575940623663084	Interneuron	post	11
720575940604425644	BM_Hau_003	Hau	720575940623918121	Descending	post	8
720575940604425644	BM_Hau_003	Hau	720575940624224253	Interneuron	pre/post	5
720575940604425644	BM_Hau_003	Hau	720575940624461576	Ascending	pre/post	30
720575940604425644	BM_Hau_003	Hau	720575940624623287	Interneuron	post	6
720575940604425644	BM_Hau_003	Hau	720575940624675988	Interneuron	post	18
720575940604425644	BM_Hau_003	Hau	720575940624756297	Interneuron	post	87
720575940604425644	BM_Hau_003	Hau	720575940624986407	Interneuron	pre/post	6
720575940604425644	BM_Hau_003	Hau	720575940625620888	Interneuron	post	5
720575940604425644	BM_Hau_003	Hau	720575940625870640	Descending	post	13
720575940604425644	BM_Hau_003	Hau	720575940626099214	Interneuron	post	13
720575940604425644	BM_Hau_003	Hau	720575940626295396	Descending	post	15
720575940604425644	BM_Hau_003	Hau	720575940626626597	Interneuron	post	10
720575940604425644	BM_Hau_003	Hau	720575940626672058	Descending	post	16
720575940604425644	BM_Hau_003	Hau	720575940626860421	Interneuron	post	7
720575940604425644	BM_Hau_003	Hau	720575940626939737	Motor_neuron	post	5
720575940604425644	BM_Hau_003	Hau	720575940627827697	Descending	post	47
720575940604425644	BM_Hau_003	Hau	720575940628225167	Descending	post	48
720575940604425644	BM_Hau_003	Hau	720575940628595944	Ascending	post	12
720575940604425644	BM_Hau_003	Hau	720575940628635751	Ascending	post	13
720575940604425644	BM_Hau_003	Hau	720575940629564688	Interneuron	pre/post	26
720575940604425644	BM_Hau_003	Hau	720575940629623351	Interneuron	post	24
720575940604425644	BM_Hau_003	Hau	720575940629792060	Descending	post	41
720575940604425644	BM_Hau_003	Hau	720575940630054735	Descending	post	38
720575940604425644	BM_Hau_003	Hau	720575940630580854	Motor_neuron	post	5
720575940604425644	BM_Hau_003	Hau	720575940630649448	Interneuron	post	11
720575940604425644	BM_Hau_003	Hau	720575940630829051	Interneuron	pre/post	8
720575940604425644	BM_Hau_003	Hau	720575940630964188	Interneuron	pre/post	16
720575940604425644	BM_Hau_003	Hau	720575940631381007	Interneuron	pre/post	65
720575940604425644	BM_Hau_003	Hau	720575940632305711	Interneuron	pre/post	7
720575940604425644	BM_Hau_003	Hau	720575940632486969	Descending	post	33
720575940604425644	BM_Hau_003	Hau	720575940632640287	Interneuron	post	13
720575940604425644	BM_Hau_003	Hau	720575940632835155	Interneuron	post	10
720575940604425644	BM_Hau_003	Hau	720575940632960813	Descending	post	18
720575940604425644	BM_Hau_003	Hau	720575940633228172	Descending	post	19
720575940604425644	BM_Hau_003	Hau	720575940635055039	Interneuron	post	52
720575940604425644	BM_Hau_003	Hau	720575940638024794	Interneuron	post	24
720575940604425644	BM_Hau_003	Hau	720575940638092634	Interneuron	post	29
720575940604425644	BM_Hau_003	Hau	720575940638719807	Interneuron	pre/post	62
720575940604425644	BM_Hau_003	Hau	720575940638928868	Ascending	pre/post	57
720575940604425644	BM_Hau_003	Hau	720575940642884000	Interneuron	post	5
720575940604425644	BM_Hau_003	Hau	720575940644726432	Motor_neuron	post	16
720575940604425644	BM_Hau_003	Hau	720575940647560500	Descending	post	29
720575940604425644	BM_Hau_003	Hau	720575940648180868	Descending	post	7
720575940618173787	BM_Hau_002	Hau	720575940610679876	Motor_neuron	post	9
720575940618173787	BM_Hau_002	Hau	720575940611442296	Interneuron	post	6
720575940618173787	BM_Hau_002	Hau	720575940612470755	Interneuron	post	9
720575940618173787	BM_Hau_002	Hau	720575940615740834	Interneuron	post	9
720575940618173787	BM_Hau_002	Hau	720575940617953241	Ascending	pre/post	10
720575940618173787	BM_Hau_002	Hau	720575940619155264	Interneuron	post	9
720575940618173787	BM_Hau_002	Hau	720575940619530187	Descending	post	7
720575940618173787	BM_Hau_002	Hau	720575940621286102	BMN	pre/post	6
720575940618173787	BM_Hau_002	Hau	720575940621385855	Interneuron	post	26
720575940618173787	BM_Hau_002	Hau	720575940621628582	Descending	post	31
720575940618173787	BM_Hau_002	Hau	720575940622537477	Descending	post	40
720575940618173787	BM_Hau_002	Hau	720575940623193549	Interneuron	post	6
720575940618173787	BM_Hau_002	Hau	720575940624675988	Interneuron	post	6
720575940618173787	BM_Hau_002	Hau	720575940624756297	Interneuron	post	16
720575940618173787	BM_Hau_002	Hau	720575940626295396	Descending	post	6
720575940618173787	BM_Hau_002	Hau	720575940626626597	Interneuron	post	5
720575940618173787	BM_Hau_002	Hau	720575940627827697	Descending	post	20
720575940618173787	BM_Hau_002	Hau	720575940628225167	Descending	post	18
720575940618173787	BM_Hau_002	Hau	720575940628595944	Ascending	post	5
720575940618173787	BM_Hau_002	Hau	720575940629623351	Interneuron	post	12
720575940618173787	BM_Hau_002	Hau	720575940629792060	Descending	post	24
720575940618173787	BM_Hau_002	Hau	720575940630580854	Motor_neuron	post	9
720575940618173787	BM_Hau_002	Hau	720575940630829051	Interneuron	pre/post	14
720575940618173787	BM_Hau_002	Hau	720575940630964188	Interneuron	pre/post	21
720575940618173787	BM_Hau_002	Hau	720575940631381007	Interneuron	pre/post	12
720575940618173787	BM_Hau_002	Hau	720575940632486969	Descending	post	14
720575940618173787	BM_Hau_002	Hau	720575940632960813	Descending	post	11
720575940618173787	BM_Hau_002	Hau	720575940633228172	Descending	post	15
720575940618173787	BM_Hau_002	Hau	720575940635055039	Interneuron	post	9
720575940618173787	BM_Hau_002	Hau	720575940638092634	Interneuron	post	15
720575940618173787	BM_Hau_002	Hau	720575940638719807	Interneuron	pre/post	12
720575940618173787	BM_Hau_002	Hau	720575940638928868	Ascending	pre/post	10
720575940618173787	BM_Hau_002	Hau	720575940647560500	Descending	post	10
720575940618173787	BM_Hau_002	Hau	720575940648180868	Descending	post	9
720575940618173787	BM_Hau_002	Hau	720575940648191876	Interneuron	post	10
720575940621286102	BM_Hau_001	Hau	720575940604425644	BMN	post	6
720575940621286102	BM_Hau_001	Hau	720575940615050346	Interneuron	post	7
720575940621286102	BM_Hau_001	Hau	720575940617953241	Ascending	pre/post	5
720575940621286102	BM_Hau_001	Hau	720575940618173787	BMN	pre/post	14
720575940621286102	BM_Hau_001	Hau	720575940619155264	Interneuron	post	6
720575940621286102	BM_Hau_001	Hau	720575940619530187	Descending	post	10
720575940621286102	BM_Hau_001	Hau	720575940621385855	Interneuron	post	17
720575940621286102	BM_Hau_001	Hau	720575940621399899	Interneuron	post	5
720575940621286102	BM_Hau_001	Hau	720575940621628582	Descending	post	25
720575940621286102	BM_Hau_001	Hau	720575940622225800	Interneuron	post	12
720575940621286102	BM_Hau_001	Hau	720575940622537477	Descending	post	29
720575940621286102	BM_Hau_001	Hau	720575940623193549	Interneuron	post	15
720575940621286102	BM_Hau_001	Hau	720575940623436285	Interneuron	post	6
720575940621286102	BM_Hau_001	Hau	720575940624756297	Interneuron	post	9
720575940621286102	BM_Hau_001	Hau	720575940626295396	Descending	post	14
720575940621286102	BM_Hau_001	Hau	720575940626626597	Interneuron	post	18
720575940621286102	BM_Hau_001	Hau	720575940626672058	Descending	post	7
720575940621286102	BM_Hau_001	Hau	720575940627827697	Descending	post	30
720575940621286102	BM_Hau_001	Hau	720575940628225167	Descending	post	16
720575940621286102	BM_Hau_001	Hau	720575940628951287	BMN	post	6
720575940621286102	BM_Hau_001	Hau	720575940629623351	Interneuron	post	11
720575940621286102	BM_Hau_001	Hau	720575940629792060	Descending	post	30
720575940621286102	BM_Hau_001	Hau	720575940630580854	Motor_neuron	post	11
720575940621286102	BM_Hau_001	Hau	720575940630829051	Interneuron	pre/post	19
720575940621286102	BM_Hau_001	Hau	720575940630964188	Interneuron	pre/post	20
720575940621286102	BM_Hau_001	Hau	720575940631381007	Interneuron	pre/post	13
720575940621286102	BM_Hau_001	Hau	720575940632486969	Descending	post	5
720575940621286102	BM_Hau_001	Hau	720575940632640287	Interneuron	post	5
720575940621286102	BM_Hau_001	Hau	720575940632960813	Descending	post	8
720575940621286102	BM_Hau_001	Hau	720575940633228172	Descending	post	21
720575940621286102	BM_Hau_001	Hau	720575940635055039	Interneuron	post	6
720575940621286102	BM_Hau_001	Hau	720575940638092634	Interneuron	post	20
720575940621286102	BM_Hau_001	Hau	720575940638719807	Interneuron	pre/post	14
720575940621286102	BM_Hau_001	Hau	720575940638928868	Ascending	pre/post	7
720575940621286102	BM_Hau_001	Hau	720575940644726432	Motor_neuron	post	9
720575940621286102	BM_Hau_001	Hau	720575940648180868	Descending	post	19
720575940622340137	BM_Hau_005	Hau	720575940618726171	Interneuron	post	5
720575940622340137	BM_Hau_005	Hau	720575940621385855	Interneuron	post	42
720575940622340137	BM_Hau_005	Hau	720575940621628582	Descending	post	19
720575940622340137	BM_Hau_005	Hau	720575940621818790	Interneuron	post	6
720575940622340137	BM_Hau_005	Hau	720575940622537477	Descending	post	12
720575940622340137	BM_Hau_005	Hau	720575940624756297	Interneuron	post	13
720575940622340137	BM_Hau_005	Hau	720575940626574108	BMN	pre/post	7
720575940622340137	BM_Hau_005	Hau	720575940626626597	Interneuron	post	16
720575940622340137	BM_Hau_005	Hau	720575940626672314	Interneuron	post	5
720575940622340137	BM_Hau_005	Hau	720575940627444234	Interneuron	post	14
720575940622340137	BM_Hau_005	Hau	720575940628225167	Descending	post	17
720575940622340137	BM_Hau_005	Hau	720575940628595944	Ascending	post	15
720575940622340137	BM_Hau_005	Hau	720575940629623351	Interneuron	post	7
720575940622340137	BM_Hau_005	Hau	720575940629792060	Descending	post	13
720575940622340137	BM_Hau_005	Hau	720575940630580854	Motor_neuron	post	11
720575940622340137	BM_Hau_005	Hau	720575940630964188	Interneuron	pre/post	42
720575940622340137	BM_Hau_005	Hau	720575940632960813	Descending	post	9
720575940622340137	BM_Hau_005	Hau	720575940633198284	Interneuron	post	7
720575940622340137	BM_Hau_005	Hau	720575940640978421	Interneuron	post	21
720575940622340137	BM_Hau_005	Hau	720575940647474979	Motor_neuron	post	5
720575940622340137	BM_Hau_005	Hau	720575940648180868	Descending	post	6
720575940626574108	BM_Hau_004	Hau	720575940611442296	Interneuron	post	21
720575940626574108	BM_Hau_004	Hau	720575940617953241	Ascending	pre/post	26
720575940626574108	BM_Hau_004	Hau	720575940618777684	Interneuron	post	11
720575940626574108	BM_Hau_004	Hau	720575940619155264	Interneuron	post	16
720575940626574108	BM_Hau_004	Hau	720575940619530187	Descending	post	32
720575940626574108	BM_Hau_004	Hau	720575940620979638	Interneuron	post	6
720575940626574108	BM_Hau_004	Hau	720575940621385855	Interneuron	post	33
720575940626574108	BM_Hau_004	Hau	720575940621628582	Descending	post	71
720575940626574108	BM_Hau_004	Hau	720575940621818790	Interneuron	post	12
720575940626574108	BM_Hau_004	Hau	720575940622267260	BMN	pre/post	9
720575940626574108	BM_Hau_004	Hau	720575940622340137	BMN	pre/post	5
720575940626574108	BM_Hau_004	Hau	720575940622537477	Descending	post	75
720575940626574108	BM_Hau_004	Hau	720575940623154712	Interneuron	post	11
720575940626574108	BM_Hau_004	Hau	720575940623193549	Interneuron	post	5
720575940626574108	BM_Hau_004	Hau	720575940623195530	Ascending	pre/post	8
720575940626574108	BM_Hau_004	Hau	720575940623436285	Interneuron	post	12
720575940626574108	BM_Hau_004	Hau	720575940624461576	Ascending	pre/post	12
720575940626574108	BM_Hau_004	Hau	720575940624675988	Interneuron	post	8
720575940626574108	BM_Hau_004	Hau	720575940624756297	Interneuron	post	53
720575940626574108	BM_Hau_004	Hau	720575940625040973	BMN	post	5
720575940626574108	BM_Hau_004	Hau	720575940626295396	Descending	post	31
720575940626574108	BM_Hau_004	Hau	720575940626672058	Descending	post	12
720575940626574108	BM_Hau_004	Hau	720575940627083294	Interneuron	post	5
720575940626574108	BM_Hau_004	Hau	720575940627444234	Interneuron	post	26
720575940626574108	BM_Hau_004	Hau	720575940627827697	Descending	post	27
720575940626574108	BM_Hau_004	Hau	720575940628225167	Descending	post	84
720575940626574108	BM_Hau_004	Hau	720575940628595944	Ascending	post	23
720575940626574108	BM_Hau_004	Hau	720575940628635751	Ascending	post	14
720575940626574108	BM_Hau_004	Hau	720575940629623351	Interneuron	post	30
720575940626574108	BM_Hau_004	Hau	720575940629792060	Descending	post	74
720575940626574108	BM_Hau_004	Hau	720575940630054735	Descending	post	8
720575940626574108	BM_Hau_004	Hau	720575940630649448	Interneuron	post	5
720575940626574108	BM_Hau_004	Hau	720575940630829051	Interneuron	pre/post	34
720575940626574108	BM_Hau_004	Hau	720575940630964188	Interneuron	pre/post	60
720575940626574108	BM_Hau_004	Hau	720575940632960813	Descending	post	15
720575940626574108	BM_Hau_004	Hau	720575940633228172	Descending	post	40
720575940626574108	BM_Hau_004	Hau	720575940633881848	Interneuron	post	15
720575940626574108	BM_Hau_004	Hau	720575940635055039	Interneuron	post	8
720575940626574108	BM_Hau_004	Hau	720575940637870510	Descending	post	5
720575940626574108	BM_Hau_004	Hau	720575940638092634	Interneuron	post	12
720575940626574108	BM_Hau_004	Hau	720575940638708058	BMN	post	8
720575940626574108	BM_Hau_004	Hau	720575940638719807	Interneuron	pre/post	12
720575940626574108	BM_Hau_004	Hau	720575940638928868	Ascending	pre/post	13
720575940626574108	BM_Hau_004	Hau	720575940640978421	Interneuron	post	24
720575940626574108	BM_Hau_004	Hau	720575940644473760	Descending	pre/post	8
720575940626574108	BM_Hau_004	Hau	720575940647560500	Descending	post	11
720575940626574108	BM_Hau_004	Hau	720575940648180868	Descending	post	14
720575940626574108	BM_Hau_004	Hau	720575940648191876	Interneuron	post	9
720575940614056733	BM_InOc_003	InOc	720575940612775130	Ascending	post	10
720575940614056733	BM_InOc_003	InOc	720575940613632997	Ascending	post	7
720575940614056733	BM_InOc_003	InOc	720575940616553300	Ascending	post	8
720575940614056733	BM_InOc_003	InOc	720575940618426021	Ascending	post	5
720575940614056733	BM_InOc_003	InOc	720575940618574749	Descending	post	5
720575940614056733	BM_InOc_003	InOc	720575940621553348	Ascending	post	6
720575940614056733	BM_InOc_003	InOc	720575940621706605	Ascending	post	5
720575940614056733	BM_InOc_003	InOc	720575940622102154	Interneuron	post	5
720575940614056733	BM_InOc_003	InOc	720575940623351295	Ascending	post	5
720575940614056733	BM_InOc_003	InOc	720575940624954185	Ascending	post	8
720575940614056733	BM_InOc_003	InOc	720575940625223944	Interneuron	post	7
720575940614056733	BM_InOc_003	InOc	720575940625870640	Descending	post	5
720575940614056733	BM_InOc_003	InOc	720575940628590312	Interneuron	post	5
720575940614056733	BM_InOc_003	InOc	720575940631342073	Descending	pre/post	7
720575940614056733	BM_InOc_003	InOc	720575940631982952	Descending	post	13
720575940614056733	BM_InOc_003	InOc	720575940638907108	Ascending	post	5
720575940614056733	BM_InOc_003	InOc	720575940644473760	Descending	pre/post	8
720575940614056733	BM_InOc_003	InOc	720575940647031860	Descending	pre/post	8
720575940621730557	BM_InOc_001	InOc	720575940612775130	Ascending	post	7
720575940621730557	BM_InOc_001	InOc	720575940613510002	Ascending	post	5
720575940621730557	BM_InOc_001	InOc	720575940616553300	Ascending	post	16
720575940621730557	BM_InOc_001	InOc	720575940616853853	Interneuron	post	10
720575940621730557	BM_InOc_001	InOc	720575940617593157	Ascending	post	11
720575940621730557	BM_InOc_001	InOc	720575940618426021	Ascending	post	9
720575940621730557	BM_InOc_001	InOc	720575940618574749	Descending	post	10
720575940621730557	BM_InOc_001	InOc	720575940618786798	Interneuron	post	7
720575940621730557	BM_InOc_001	InOc	720575940621553348	Ascending	post	8
720575940621730557	BM_InOc_001	InOc	720575940621706605	Ascending	post	15
720575940621730557	BM_InOc_001	InOc	720575940622102154	Interneuron	post	11
720575940621730557	BM_InOc_001	InOc	720575940622932905	Interneuron	post	5
720575940621730557	BM_InOc_001	InOc	720575940623351295	Ascending	post	6
720575940621730557	BM_InOc_001	InOc	720575940624954185	Ascending	post	6
720575940621730557	BM_InOc_001	InOc	720575940625223944	Interneuron	post	19
720575940621730557	BM_InOc_001	InOc	720575940625870640	Descending	post	10
720575940621730557	BM_InOc_001	InOc	720575940626618000	Interneuron	post	5
720575940621730557	BM_InOc_001	InOc	720575940628125715	Descending	post	10
720575940621730557	BM_InOc_001	InOc	720575940628590312	Interneuron	post	7
720575940621730557	BM_InOc_001	InOc	720575940628595944	Ascending	post	14
720575940621730557	BM_InOc_001	InOc	720575940631982952	Descending	post	13
720575940621730557	BM_InOc_001	InOc	720575940633475424	BMN	post	5
720575940621730557	BM_InOc_001	InOc	720575940637648485	Descending	pre/post	5
720575940621730557	BM_InOc_001	InOc	720575940637661759	Interneuron	post	5
720575940621730557	BM_InOc_001	InOc	720575940639152361	Descending	post	8
720575940621730557	BM_InOc_001	InOc	720575940640413043	Ascending	post	9
720575940621730557	BM_InOc_001	InOc	720575940640723315	Descending	pre/post	5
720575940621730557	BM_InOc_001	InOc	720575940644473760	Descending	pre/post	20
720575940621730557	BM_InOc_001	InOc	720575940647031860	Descending	pre/post	9
720575940621730557	BM_InOc_001	InOc	720575940647075619	Interneuron	pre/post	6
720575940633475424	BM_InOc_002	InOc	720575940612775130	Ascending	post	14
720575940633475424	BM_InOc_002	InOc	720575940613510002	Ascending	post	5
720575940633475424	BM_InOc_002	InOc	720575940613632997	Ascending	post	10
720575940633475424	BM_InOc_002	InOc	720575940615537041	Ascending	post	6
720575940633475424	BM_InOc_002	InOc	720575940616553300	Ascending	post	11
720575940633475424	BM_InOc_002	InOc	720575940616853853	Interneuron	post	7
720575940633475424	BM_InOc_002	InOc	720575940617593157	Ascending	post	9
720575940633475424	BM_InOc_002	InOc	720575940618426021	Ascending	post	6
720575940633475424	BM_InOc_002	InOc	720575940618574749	Descending	post	15
720575940633475424	BM_InOc_002	InOc	720575940621553348	Ascending	post	6
720575940633475424	BM_InOc_002	InOc	720575940621706605	Ascending	post	9
720575940633475424	BM_InOc_002	InOc	720575940622102154	Interneuron	post	5
720575940633475424	BM_InOc_002	InOc	720575940623037720	Descending	pre/post	6
720575940633475424	BM_InOc_002	InOc	720575940623164429	Interneuron	post	5
720575940633475424	BM_InOc_002	InOc	720575940623351295	Ascending	post	5
720575940633475424	BM_InOc_002	InOc	720575940624954185	Ascending	post	13
720575940633475424	BM_InOc_002	InOc	720575940625223944	Interneuron	post	10
720575940633475424	BM_InOc_002	InOc	720575940625870640	Descending	post	8
720575940633475424	BM_InOc_002	InOc	720575940626618000	Interneuron	post	6
720575940633475424	BM_InOc_002	InOc	720575940627828552	Descending	post	5
720575940633475424	BM_InOc_002	InOc	720575940628125715	Descending	post	5
720575940633475424	BM_InOc_002	InOc	720575940628595944	Ascending	post	12
720575940633475424	BM_InOc_002	InOc	720575940628635751	Ascending	post	6
720575940633475424	BM_InOc_002	InOc	720575940629805950	Descending	post	8
720575940633475424	BM_InOc_002	InOc	720575940630164992	Interneuron	post	6
720575940633475424	BM_InOc_002	InOc	720575940631342073	Descending	pre/post	7
720575940633475424	BM_InOc_002	InOc	720575940631982952	Descending	post	15
720575940633475424	BM_InOc_002	InOc	720575940637661759	Interneuron	post	6
720575940633475424	BM_InOc_002	InOc	720575940638907108	Ascending	post	7
720575940633475424	BM_InOc_002	InOc	720575940639152361	Descending	post	9
720575940633475424	BM_InOc_002	InOc	720575940644473760	Descending	pre/post	15
720575940633475424	BM_InOc_002	InOc	720575940647031860	Descending	pre/post	8
720575940633475424	BM_InOc_002	InOc	720575940647075619	Interneuron	pre/post	6
720575940603029472	BM_InOm_051	InOm	720575940605119776	Ascending	post	6
720575940603183840	BM_InOm_033	InOm	720575940618574749	Descending	post	5
720575940604210976	BM_InOm_011	InOm	720575940605119776	Ascending	post	5
720575940604217534	BM_InOm_335	InOm	720575940619114918	Ascending	pre/post	6
720575940604217534	BM_InOm_335	InOm	720575940628125715	Descending	post	5
720575940604217534	BM_InOm_335	InOm	720575940638907108	Ascending	post	7
720575940604217534	BM_InOm_335	InOm	720575940647075619	Interneuron	pre/post	6
720575940604257638	BM_InOm_283	InOm	720575940631982952	Descending	post	5
720575940604272672	BM_InOm_038	InOm	720575940605119776	Ascending	post	6
720575940604281888	BM_InOm_005	InOm	720575940605119776	Ascending	post	6
720575940604281888	BM_InOm_005	InOm	720575940618574749	Descending	post	5
720575940604367294	BM_InOm_477	InOm	720575940612775130	Ascending	post	5
720575940604367294	BM_InOm_477	InOm	720575940628595944	Ascending	post	7
720575940604367294	BM_InOm_477	InOm	720575940638907108	Ascending	post	5
720575940604404913	BM_InOm_166	InOm	720575940647075619	Interneuron	pre/post	5
720575940604524465	BM_InOm_375	InOm	720575940621628582	Descending	post	7
720575940604524465	BM_InOm_375	InOm	720575940625870640	Descending	post	5
720575940604524465	BM_InOm_375	InOm	720575940638907108	Ascending	post	5
720575940605277641	BM_InOm_514	InOm	720575940628225167	Descending	post	6
720575940605282505	BM_InOm_489	InOm	720575940644473760	Descending	pre/post	6
720575940605282505	BM_InOm_489	InOm	720575940647075619	Interneuron	pre/post	5
720575940605558402	BM_InOm_040	InOm	720575940638907108	Ascending	post	5
720575940605558402	BM_InOm_040	InOm	720575940640413043	Ascending	post	5
720575940605622658	BM_InOm_115	InOm	720575940621628582	Descending	post	5
720575940605824946	BM_InOm_299	InOm	720575940616553300	Ascending	post	6
720575940605824946	BM_InOm_299	InOm	720575940618574749	Descending	post	9
720575940605846962	BM_InOm_498	InOm	720575940614291181	Ascending	post	7
720575940605846962	BM_InOm_498	InOm	720575940621628582	Descending	post	5
720575940605846962	BM_InOm_498	InOm	720575940638907108	Ascending	post	7
720575940607005788	BM_InOm_318	InOm	720575940605119776	Ascending	post	6
720575940607005788	BM_InOm_318	InOm	720575940618574749	Descending	post	6
720575940607005788	BM_InOm_318	InOm	720575940638907108	Ascending	post	7
720575940607005788	BM_InOm_318	InOm	720575940644473760	Descending	pre/post	6
720575940607019019	BM_InOm_224	InOm	720575940638907108	Ascending	post	5
720575940607019019	BM_InOm_224	InOm	720575940644473760	Descending	pre/post	5
720575940607058524	BM_InOm_141	InOm	720575940619114918	Ascending	pre/post	7
720575940607058524	BM_InOm_141	InOm	720575940627230722	Ascending	post	5
720575940607345365	BM_InOm_196	InOm	720575940638907108	Ascending	post	6
720575940607434588	BM_InOm_446	InOm	720575940618574749	Descending	post	7
720575940607434588	BM_InOm_446	InOm	720575940631982952	Descending	post	7
720575940607434588	BM_InOm_446	InOm	720575940638907108	Ascending	post	7
720575940607434588	BM_InOm_446	InOm	720575940640413043	Ascending	post	6
720575940607452117	BM_InOm_493	InOm	720575940612775130	Ascending	post	7
720575940607452117	BM_InOm_493	InOm	720575940614291181	Ascending	post	6
720575940607452117	BM_InOm_493	InOm	720575940638907108	Ascending	post	7
720575940607452117	BM_InOm_493	InOm	720575940647075619	Interneuron	pre/post	5
720575940607546889	BM_InOm_369	InOm	720575940615623867	Interneuron	pre/post	6
720575940607546889	BM_InOm_369	InOm	720575940618777684	Interneuron	post	7
720575940607546889	BM_InOm_369	InOm	720575940621628582	Descending	post	5
720575940607546889	BM_InOm_369	InOm	720575940647075619	Interneuron	pre/post	5
720575940607775324	BM_InOm_358	InOm	720575940623934600	Ascending	post	5
720575940607775324	BM_InOm_358	InOm	720575940634683237	Interneuron	post	5
720575940607817173	BM_InOm_254	InOm	720575940623934600	Ascending	post	6
720575940607817173	BM_InOm_254	InOm	720575940638907108	Ascending	post	7
720575940607817173	BM_InOm_254	InOm	720575940647075619	Interneuron	pre/post	6
720575940607881667	BM_InOm_208	InOm	720575940618574749	Descending	post	5
720575940607881667	BM_InOm_208	InOm	720575940647075619	Interneuron	pre/post	5
720575940608971218	BM_InOm_121	InOm	720575940647075619	Interneuron	pre/post	5
720575940609098286	BM_InOm_372	InOm	720575940612775130	Ascending	post	5
720575940609098286	BM_InOm_372	InOm	720575940629012227	Descending	post	5
720575940609098286	BM_InOm_372	InOm	720575940638907108	Ascending	post	5
720575940609098286	BM_InOm_372	InOm	720575940647075619	Interneuron	pre/post	8
720575940609253956	BM_InOm_470	InOm	720575940625223944	Interneuron	post	8
720575940609298808	BM_InOm_099	InOm	720575940625223944	Interneuron	post	5
720575940609661906	BM_InOm_238	InOm	720575940623934600	Ascending	post	7
720575940609713250	BM_InOm_156	InOm	720575940627230722	Ascending	post	6
720575940609713250	BM_InOm_156	InOm	720575940628595944	Ascending	post	5
720575940609869774	BM_InOm_215	InOm	720575940605119776	Ascending	post	6
720575940609869774	BM_InOm_215	InOm	720575940618574749	Descending	post	5
720575940609894094	BM_InOm_413	InOm	720575940637870510	Descending	post	5
720575940609894094	BM_InOm_413	InOm	720575940644473760	Descending	pre/post	7
720575940610665934	BM_InOm_518	InOm	720575940615623867	Interneuron	pre/post	8
720575940610665934	BM_InOm_518	InOm	720575940634617952	Descending	post	5
720575940610665934	BM_InOm_518	InOm	720575940644467360	Descending	post	5
720575940610705843	BM_InOm_069	InOm	720575940640413043	Ascending	post	6
720575940610719730	BM_InOm_031	InOm	720575940647075619	Interneuron	pre/post	5
720575940610802403	BM_InOm_421	InOm	720575940644473760	Descending	pre/post	5
720575940610956953	BM_InOm_242	InOm	720575940638907108	Ascending	post	6
720575940611007717	BM_InOm_140	InOm	720575940638907108	Ascending	post	5
720575940611324530	BM_InOm_200	InOm	720575940631982952	Descending	post	5
720575940611329138	BM_InOm_117	InOm	720575940628225167	Descending	post	7
720575940612338942	BM_InOm_170	InOm	720575940627230722	Ascending	post	5
720575940612534056	BM_InOm_481	InOm	720575940638907108	Ascending	post	6
720575940612534056	BM_InOm_481	InOm	720575940644473760	Descending	pre/post	6
720575940612534056	BM_InOm_481	InOm	720575940647075619	Interneuron	pre/post	5
720575940612687597	BM_InOm_192	InOm	720575940605119776	Ascending	post	7
720575940612756399	BM_InOm_245	InOm	720575940618426021	Ascending	post	6
720575940612756399	BM_InOm_245	InOm	720575940618574749	Descending	post	6
720575940612756399	BM_InOm_245	InOm	720575940638907108	Ascending	post	8
720575940612970151	BM_InOm_197	InOm	720575940644473760	Descending	pre/post	7
720575940613135870	BM_InOm_247	InOm	720575940605119776	Ascending	post	5
720575940613135870	BM_InOm_247	InOm	720575940618574749	Descending	post	5
720575940613135870	BM_InOm_247	InOm	720575940638907108	Ascending	post	7
720575940613200530	BM_InOm_540	InOm	720575940628225167	Descending	post	5
720575940613241490	BM_InOm_124	InOm	720575940628225167	Descending	post	6
720575940613781983	BM_InOm_321	InOm	720575940618574749	Descending	post	5
720575940613781983	BM_InOm_321	InOm	720575940631982952	Descending	post	5
720575940613781983	BM_InOm_321	InOm	720575940638907108	Ascending	post	8
720575940613782239	BM_InOm_074	InOm	720575940616553300	Ascending	post	5
720575940613824874	BM_InOm_401	InOm	720575940614291181	Ascending	post	5
720575940613824874	BM_InOm_401	InOm	720575940621628582	Descending	post	6
720575940613824874	BM_InOm_401	InOm	720575940628595944	Ascending	post	5
720575940613966914	BM_InOm_364	InOm	720575940618777684	Interneuron	post	7
720575940613966914	BM_InOm_364	InOm	720575940621628582	Descending	post	11
720575940614138783	BM_InOm_319	InOm	720575940618574749	Descending	post	6
720575940614138783	BM_InOm_319	InOm	720575940644473760	Descending	pre/post	6
720575940614276876	BM_InOm_464	InOm	720575940618574749	Descending	post	9
720575940614377228	BM_InOm_428	InOm	720575940631982952	Descending	post	6
720575940614377228	BM_InOm_428	InOm	720575940638907108	Ascending	post	6
720575940614433990	BM_InOm_223	InOm	720575940618574749	Descending	post	5
720575940614433990	BM_InOm_223	InOm	720575940644473760	Descending	pre/post	6
720575940614446790	BM_InOm_187	InOm	720575940631982952	Descending	post	6
720575940614468438	BM_InOm_454	InOm	720575940616853853	Interneuron	post	5
720575940614468438	BM_InOm_454	InOm	720575940618574749	Descending	post	5
720575940614478278	BM_InOm_327	InOm	720575940612775130	Ascending	post	5
720575940614478278	BM_InOm_327	InOm	720575940618574749	Descending	post	6
720575940614478278	BM_InOm_327	InOm	720575940638907108	Ascending	post	7
720575940614514886	BM_InOm_073	InOm	720575940644473760	Descending	pre/post	5
720575940614596795	BM_InOm_441	InOm	720575940617593157	Ascending	post	9
720575940614596795	BM_InOm_441	InOm	720575940618574749	Descending	post	6
720575940614596795	BM_InOm_441	InOm	720575940644473760	Descending	pre/post	6
720575940614597307	BM_InOm_412	InOm	720575940618574749	Descending	post	5
720575940614597307	BM_InOm_412	InOm	720575940644473760	Descending	pre/post	5
720575940615010933	BM_InOm_408	InOm	720575940605119776	Ascending	post	6
720575940615010933	BM_InOm_408	InOm	720575940618574749	Descending	post	11
720575940615010933	BM_InOm_408	InOm	720575940640413043	Ascending	post	6
720575940615070837	BM_InOm_363	InOm	720575940619114918	Ascending	pre/post	6
720575940615070837	BM_InOm_363	InOm	720575940638907108	Ascending	post	7
720575940615434123	BM_InOm_280	InOm	720575940638907108	Ascending	post	6
720575940615567163	BM_InOm_443	InOm	720575940605119776	Ascending	post	5
720575940615567163	BM_InOm_443	InOm	720575940638907108	Ascending	post	7
720575940615567163	BM_InOm_443	InOm	720575940647075619	Interneuron	pre/post	7
720575940615826269	BM_InOm_024	InOm	720575940605119776	Ascending	post	6
720575940615826269	BM_InOm_024	InOm	720575940638907108	Ascending	post	5
720575940615941270	BM_InOm_506	InOm	720575940617953241	Ascending	pre/post	5
720575940615941270	BM_InOm_506	InOm	720575940638907108	Ascending	post	5
720575940615941270	BM_InOm_506	InOm	720575940647075619	Interneuron	pre/post	5
720575940616242918	BM_InOm_157	InOm	720575940619114918	Ascending	pre/post	6
720575940616242918	BM_InOm_157	InOm	720575940631982952	Descending	post	9
720575940616254182	BM_InOm_339	InOm	720575940612775130	Ascending	post	6
720575940616254182	BM_InOm_339	InOm	720575940625223944	Interneuron	post	6
720575940616254182	BM_InOm_339	InOm	720575940638907108	Ascending	post	7
720575940616286465	BM_InOm_132	InOm	720575940619114918	Ascending	pre/post	5
720575940616295937	BM_InOm_317	InOm	720575940631982952	Descending	post	5
720575940616375041	BM_InOm_240	InOm	720575940618574749	Descending	post	5
720575940616375041	BM_InOm_240	InOm	720575940631982952	Descending	post	5
720575940616548692	BM_InOm_230	InOm	720575940618574749	Descending	post	5
720575940616548692	BM_InOm_230	InOm	720575940638907108	Ascending	post	6
720575940616615195	BM_InOm_155	InOm	720575940638907108	Ascending	post	5
720575940616615195	BM_InOm_155	InOm	720575940644473760	Descending	pre/post	5
720575940616615195	BM_InOm_155	InOm	720575940647075619	Interneuron	pre/post	7
720575940616786501	BM_InOm_253	InOm	720575940638907108	Ascending	post	5
720575940617145654	BM_InOm_512	InOm	720575940628595944	Ascending	post	5
720575940617226753	BM_InOm_159	InOm	720575940618574749	Descending	post	6
720575940617226753	BM_InOm_159	InOm	720575940638907108	Ascending	post	5
720575940617444254	BM_InOm_429	InOm	720575940605119776	Ascending	post	7
720575940617444254	BM_InOm_429	InOm	720575940631982952	Descending	post	7
720575940617444254	BM_InOm_429	InOm	720575940638907108	Ascending	post	6
720575940617490005	BM_InOm_476	InOm	720575940614291181	Ascending	post	6
720575940617490005	BM_InOm_476	InOm	720575940625870640	Descending	post	5
720575940617490005	BM_InOm_476	InOm	720575940628595944	Ascending	post	5
720575940617490005	BM_InOm_476	InOm	720575940638907108	Ascending	post	5
720575940617490005	BM_InOm_476	InOm	720575940647075619	Interneuron	pre/post	6
720575940617541755	BM_InOm_543	InOm	720575940631982952	Descending	post	5
720575940617905713	BM_InOm_395	InOm	720575940605119776	Ascending	post	5
720575940617905713	BM_InOm_395	InOm	720575940625223944	Interneuron	post	7
720575940618085937	BM_InOm_471	InOm	720575940614291181	Ascending	post	7
720575940618085937	BM_InOm_471	InOm	720575940647075619	Interneuron	pre/post	5
720575940618118193	BM_InOm_442	InOm	720575940613510002	Ascending	post	5
720575940618118193	BM_InOm_442	InOm	720575940618574749	Descending	post	5
720575940618118193	BM_InOm_442	InOm	720575940628595944	Ascending	post	7
720575940618118193	BM_InOm_442	InOm	720575940631982952	Descending	post	7
720575940618118193	BM_InOm_442	InOm	720575940640413043	Ascending	post	5
720575940618118193	BM_InOm_442	InOm	720575940644473760	Descending	pre/post	10
720575940618118193	BM_InOm_442	InOm	720575940647075619	Interneuron	pre/post	5
720575940618289867	BM_InOm_286	InOm	720575940605119776	Ascending	post	7
720575940618289867	BM_InOm_286	InOm	720575940647075619	Interneuron	pre/post	5
720575940618451285	BM_InOm_231	InOm	720575940631982952	Descending	post	6
720575940618474320	BM_InOm_377	InOm	720575940612775130	Ascending	post	6
720575940618474320	BM_InOm_377	InOm	720575940621355759	Interneuron	post	5
720575940618474320	BM_InOm_377	InOm	720575940623193549	Interneuron	post	5
720575940618474320	BM_InOm_377	InOm	720575940638907108	Ascending	post	6
720575940618474320	BM_InOm_377	InOm	720575940640723315	Descending	pre/post	5
720575940618474581	BM_InOm_262	InOm	720575940618574749	Descending	post	7
720575940618474581	BM_InOm_262	InOm	720575940644473760	Descending	pre/post	6
720575940618474581	BM_InOm_262	InOm	720575940647075619	Interneuron	pre/post	6
720575940618476368	BM_InOm_285	InOm	720575940618574749	Descending	post	8
720575940618476368	BM_InOm_285	InOm	720575940631982952	Descending	post	5
720575940618483323	BM_InOm_418	InOm	720575940605119776	Ascending	post	7
720575940618483323	BM_InOm_418	InOm	720575940638907108	Ascending	post	6
720575940618483323	BM_InOm_418	InOm	720575940644473760	Descending	pre/post	5
720575940618492245	BM_InOm_147	InOm	720575940638907108	Ascending	post	5
720575940618492245	BM_InOm_147	InOm	720575940647075619	Interneuron	pre/post	7
720575940618494032	BM_InOm_007	InOm	720575940605119776	Ascending	post	5
720575940618494032	BM_InOm_007	InOm	720575940638907108	Ascending	post	5
720575940618557008	BM_InOm_153	InOm	720575940638907108	Ascending	post	6
720575940618557008	BM_InOm_153	InOm	720575940647075619	Interneuron	pre/post	7
720575940618625927	BM_InOm_504	InOm	720575940638907108	Ascending	post	5
720575940618625927	BM_InOm_504	InOm	720575940644473760	Descending	pre/post	6
720575940618669808	BM_InOm_290	InOm	720575940644473760	Descending	pre/post	7
720575940618763201	BM_InOm_013	InOm	720575940605119776	Ascending	post	6
720575940618763201	BM_InOm_013	InOm	720575940618574749	Descending	post	5
720575940618795349	BM_InOm_437	InOm	720575940618574749	Descending	post	5
720575940618795349	BM_InOm_437	InOm	720575940625223944	Interneuron	post	5
720575940618795349	BM_InOm_437	InOm	720575940644473760	Descending	pre/post	7
720575940618795911	BM_InOm_119	InOm	720575940628225167	Descending	post	5
720575940618820033	BM_InOm_456	InOm	720575940618426021	Ascending	post	5
720575940618831124	BM_InOm_468	InOm	720575940628125715	Descending	post	5
720575940618831124	BM_InOm_468	InOm	720575940631982952	Descending	post	6
720575940618831124	BM_InOm_468	InOm	720575940638907108	Ascending	post	9
720575940618831124	BM_InOm_468	InOm	720575940644467360	Descending	post	5
720575940618831124	BM_InOm_468	InOm	720575940647075619	Interneuron	pre/post	8
720575940618843073	BM_InOm_465	InOm	720575940605119776	Ascending	post	5
720575940618843073	BM_InOm_465	InOm	720575940631982952	Descending	post	5
720575940618843073	BM_InOm_465	InOm	720575940638907108	Ascending	post	6
720575940618850128	BM_InOm_270	InOm	720575940631982952	Descending	post	7
720575940618911425	BM_InOm_328	InOm	720575940638907108	Ascending	post	5
720575940618911425	BM_InOm_328	InOm	720575940644473760	Descending	pre/post	8
720575940618972587	BM_InOm_137	InOm	720575940616553300	Ascending	post	5
720575940618972587	BM_InOm_137	InOm	720575940627230722	Ascending	post	5
720575940618998644	BM_InOm_336	InOm	720575940638907108	Ascending	post	8
720575940619059115	BM_InOm_150	InOm	720575940631982952	Descending	post	5
720575940619059115	BM_InOm_150	InOm	720575940647075619	Interneuron	pre/post	7
720575940619075207	BM_InOm_411	InOm	720575940605119776	Ascending	post	5
720575940619075207	BM_InOm_411	InOm	720575940628590312	Interneuron	post	5
720575940619075207	BM_InOm_411	InOm	720575940638907108	Ascending	post	7
720575940619075207	BM_InOm_411	InOm	720575940644473760	Descending	pre/post	7
720575940619085190	BM_InOm_520	InOm	720575940605119776	Ascending	post	6
720575940619085190	BM_InOm_520	InOm	720575940628595944	Ascending	post	5
720575940619085190	BM_InOm_520	InOm	720575940647075619	Interneuron	pre/post	5
720575940619107675	BM_InOm_067	InOm	720575940616553300	Ascending	post	5
720575940619107675	BM_InOm_067	InOm	720575940631982952	Descending	post	10
720575940619437478	BM_InOm_199	InOm	720575940618574749	Descending	post	7
720575940619437478	BM_InOm_199	InOm	720575940638907108	Ascending	post	5
720575940619498337	BM_InOm_538	InOm	720575940644473760	Descending	pre/post	7
720575940619542081	BM_InOm_268	InOm	720575940631982952	Descending	post	5
720575940619542081	BM_InOm_268	InOm	720575940644473760	Descending	pre/post	6
720575940619548225	BM_InOm_439	InOm	720575940618574749	Descending	post	7
720575940619548225	BM_InOm_439	InOm	720575940631982952	Descending	post	6
720575940619548225	BM_InOm_439	InOm	720575940638907108	Ascending	post	11
720575940619548225	BM_InOm_439	InOm	720575940640413043	Ascending	post	5
720575940619548225	BM_InOm_439	InOm	720575940647075619	Interneuron	pre/post	5
720575940619557473	BM_InOm_111	InOm	720575940628225167	Descending	post	5
720575940619557473	BM_InOm_111	InOm	720575940644467360	Descending	post	5
720575940619757488	BM_InOm_316	InOm	720575940616553300	Ascending	post	5
720575940619757488	BM_InOm_316	InOm	720575940631982952	Descending	post	5
720575940619757488	BM_InOm_316	InOm	720575940638907108	Ascending	post	5
720575940619922358	BM_InOm_195	InOm	720575940644473760	Descending	pre/post	7
720575940619978075	BM_InOm_391	InOm	720575940621355759	Interneuron	post	5
720575940619978075	BM_InOm_391	InOm	720575940625870640	Descending	post	6
720575940619978075	BM_InOm_391	InOm	720575940638907108	Ascending	post	5
720575940619978075	BM_InOm_391	InOm	720575940647075619	Interneuron	pre/post	7
720575940620052464	BM_InOm_308	InOm	720575940618574749	Descending	post	10
720575940620206068	BM_InOm_555	InOm	720575940621628582	Descending	post	6
720575940620252543	BM_InOm_014	InOm	720575940640413043	Ascending	post	5
720575940620252799	BM_InOm_220	InOm	720575940644473760	Descending	pre/post	6
720575940620254829	BM_InOm_505	InOm	720575940612775130	Ascending	post	5
720575940620254829	BM_InOm_505	InOm	720575940615623867	Interneuron	pre/post	7
720575940620254829	BM_InOm_505	InOm	720575940621628582	Descending	post	6
720575940620254829	BM_InOm_505	InOm	720575940634198926	Descending	post	6
720575940620254829	BM_InOm_505	InOm	720575940644473760	Descending	pre/post	5
720575940620254829	BM_InOm_505	InOm	720575940647075619	Interneuron	pre/post	5
720575940620260596	BM_InOm_059	InOm	720575940618426021	Ascending	post	5
720575940620312052	BM_InOm_356	InOm	720575940628125715	Descending	post	5
720575940620312052	BM_InOm_356	InOm	720575940644467360	Descending	post	6
720575940620339009	BM_InOm_445	InOm	720575940618574749	Descending	post	5
720575940620339009	BM_InOm_445	InOm	720575940638907108	Ascending	post	9
720575940620339009	BM_InOm_445	InOm	720575940644473760	Descending	pre/post	6
720575940620454238	BM_InOm_383	InOm	720575940614291181	Ascending	post	6
720575940620454238	BM_InOm_383	InOm	720575940621628582	Descending	post	5
720575940620454238	BM_InOm_383	InOm	720575940625223944	Interneuron	post	5
720575940620454238	BM_InOm_383	InOm	720575940644467360	Descending	post	5
720575940620691811	BM_InOm_417	InOm	720575940618574749	Descending	post	5
720575940620691811	BM_InOm_417	InOm	720575940625223944	Interneuron	post	8
720575940620691811	BM_InOm_417	InOm	720575940638907108	Ascending	post	6
720575940620715789	BM_InOm_304	InOm	720575940628125715	Descending	post	5
720575940620715789	BM_InOm_304	InOm	720575940629012227	Descending	post	5
720575940620715789	BM_InOm_304	InOm	720575940644467360	Descending	post	5
720575940620715789	BM_InOm_304	InOm	720575940644473760	Descending	pre/post	5
720575940620896477	BM_InOm_502	InOm	720575940618777684	Interneuron	post	5
720575940620896477	BM_InOm_502	InOm	720575940621628582	Descending	post	5
720575940620991940	BM_InOm_355	InOm	720575940621628582	Descending	post	8
720575940621145053	BM_InOm_281	InOm	720575940616553300	Ascending	post	5
720575940621145053	BM_InOm_281	InOm	720575940618574749	Descending	post	5
720575940621145053	BM_InOm_281	InOm	720575940631982952	Descending	post	5
720575940621145053	BM_InOm_281	InOm	720575940638907108	Ascending	post	5
720575940621145053	BM_InOm_281	InOm	720575940644473760	Descending	pre/post	5
720575940621306700	BM_InOm_507	InOm	720575940616553300	Ascending	post	5
720575940621306700	BM_InOm_507	InOm	720575940621628582	Descending	post	5
720575940621341210	BM_InOm_393	InOm	720575940615623867	Interneuron	pre/post	5
720575940621341210	BM_InOm_393	InOm	720575940621355759	Interneuron	post	5
720575940621447629	BM_InOm_530	InOm	720575940628595944	Ascending	post	5
720575940621447629	BM_InOm_530	InOm	720575940647075619	Interneuron	pre/post	5
720575940621497368	BM_InOm_193	InOm	720575940628125715	Descending	post	5
720575940621583367	BM_InOm_305	InOm	720575940616376287	Descending	post	5
720575940621583367	BM_InOm_305	InOm	720575940638907108	Ascending	post	5
720575940621614435	BM_InOm_384	InOm	720575940612775130	Ascending	post	5
720575940621614435	BM_InOm_384	InOm	720575940614291181	Ascending	post	11
720575940621642376	BM_InOm_251	InOm	720575940623934600	Ascending	post	5
720575940621642376	BM_InOm_251	InOm	720575940638907108	Ascending	post	7
720575940621642376	BM_InOm_251	InOm	720575940644473760	Descending	pre/post	14
720575940621654664	BM_InOm_488	InOm	720575940605119776	Ascending	post	6
720575940621654664	BM_InOm_488	InOm	720575940618574749	Descending	post	6
720575940621654664	BM_InOm_488	InOm	720575940631982952	Descending	post	8
720575940621654664	BM_InOm_488	InOm	720575940640413043	Ascending	post	5
720575940621715336	BM_InOm_472	InOm	720575940604705312	Interneuron	post	5
720575940621715336	BM_InOm_472	InOm	720575940614291181	Ascending	post	5
720575940621715336	BM_InOm_472	InOm	720575940618777684	Interneuron	post	5
720575940621715336	BM_InOm_472	InOm	720575940631982952	Descending	post	5
720575940621715336	BM_InOm_472	InOm	720575940638907108	Ascending	post	8
720575940621728588	BM_InOm_478	InOm	720575940628595944	Ascending	post	8
720575940621728588	BM_InOm_478	InOm	720575940638907108	Ascending	post	6
720575940621743240	BM_InOm_044	InOm	720575940618574749	Descending	post	5
720575940621743240	BM_InOm_044	InOm	720575940631982952	Descending	post	5
720575940621906470	BM_InOm_425	InOm	720575940647075619	Interneuron	pre/post	8
720575940621911064	BM_InOm_207	InOm	720575940644467360	Descending	post	5
720575940621911064	BM_InOm_207	InOm	720575940644473760	Descending	pre/post	7
720575940621919940	BM_InOm_386	InOm	720575940618777684	Interneuron	post	5
720575940621919940	BM_InOm_386	InOm	720575940638907108	Ascending	post	6
720575940622052586	BM_InOm_015	InOm	720575940618574749	Descending	post	6
720575940622052586	BM_InOm_015	InOm	720575940631982952	Descending	post	7
720575940622075530	BM_InOm_173	InOm	720575940618574749	Descending	post	5
720575940622130058	BM_InOm_081	InOm	720575940628225167	Descending	post	5
720575940622170623	BM_InOm_184	InOm	720575940605119776	Ascending	post	5
720575940622170623	BM_InOm_184	InOm	720575940612775130	Ascending	post	5
720575940622170623	BM_InOm_184	InOm	720575940638907108	Ascending	post	6
720575940622396343	BM_InOm_201	InOm	720575940618574749	Descending	post	5
720575940622412807	BM_InOm_334	InOm	720575940616553300	Ascending	post	5
720575940622412807	BM_InOm_334	InOm	720575940644467360	Descending	post	5
720575940622412807	BM_InOm_334	InOm	720575940647075619	Interneuron	pre/post	5
720575940622416903	BM_InOm_320	InOm	720575940616853853	Interneuron	post	6
720575940622416903	BM_InOm_320	InOm	720575940644473760	Descending	pre/post	5
720575940622431751	BM_InOm_455	InOm	720575940605119776	Ascending	post	6
720575940622431751	BM_InOm_455	InOm	720575940612775130	Ascending	post	5
720575940622431751	BM_InOm_455	InOm	720575940613510002	Ascending	post	6
720575940622431751	BM_InOm_455	InOm	720575940644473760	Descending	pre/post	5
720575940622456039	BM_InOm_479	InOm	720575940614291181	Ascending	post	6
720575940622456039	BM_InOm_479	InOm	720575940638907108	Ascending	post	5
720575940622471431	BM_InOm_344	InOm	720575940638907108	Ascending	post	5
720575940622471431	BM_InOm_344	InOm	720575940644473760	Descending	pre/post	6
720575940622558133	BM_InOm_396	InOm	720575940625870640	Descending	post	5
720575940622558133	BM_InOm_396	InOm	720575940644467360	Descending	post	5
720575940622570165	BM_InOm_246	InOm	720575940644473760	Descending	pre/post	9
720575940622612989	BM_InOm_414	InOm	720575940618574749	Descending	post	9
720575940622612989	BM_InOm_414	InOm	720575940620541099	Descending	post	6
720575940622612989	BM_InOm_414	InOm	720575940621706605	Ascending	post	5
720575940622612989	BM_InOm_414	InOm	720575940638907108	Ascending	post	6
720575940622612989	BM_InOm_414	InOm	720575940644473760	Descending	pre/post	5
720575940622612989	BM_InOm_414	InOm	720575940647075619	Interneuron	pre/post	12
720575940622635517	BM_InOm_387	InOm	720575940615623867	Interneuron	pre/post	5
720575940622635517	BM_InOm_387	InOm	720575940638907108	Ascending	post	5
720575940622635517	BM_InOm_387	InOm	720575940644473760	Descending	pre/post	5
720575940622655979	BM_InOm_325	InOm	720575940618574749	Descending	post	8
720575940622655979	BM_InOm_325	InOm	720575940638907108	Ascending	post	8
720575940622655979	BM_InOm_325	InOm	720575940644473760	Descending	pre/post	5
720575940622658301	BM_InOm_189	InOm	720575940605119776	Ascending	post	5
720575940622658301	BM_InOm_189	InOm	720575940629012227	Descending	post	6
720575940622686973	BM_InOm_006	InOm	720575940640413043	Ascending	post	5
720575940622686973	BM_InOm_006	InOm	720575940644473760	Descending	pre/post	5
720575940622807629	BM_InOm_110	InOm	720575940628225167	Descending	post	5
720575940622877940	BM_InOm_420	InOm	720575940618574749	Descending	post	13
720575940622877940	BM_InOm_420	InOm	720575940638907108	Ascending	post	5
720575940622877940	BM_InOm_420	InOm	720575940644473760	Descending	pre/post	7
720575940622939912	BM_InOm_055	InOm	720575940631982952	Descending	post	6
720575940622939912	BM_InOm_055	InOm	720575940644473760	Descending	pre/post	6
720575940622991112	BM_InOm_234	InOm	720575940605119776	Ascending	post	5
720575940622991112	BM_InOm_234	InOm	720575940631982952	Descending	post	6
720575940622991112	BM_InOm_234	InOm	720575940640413043	Ascending	post	5
720575940622991112	BM_InOm_234	InOm	720575940644473760	Descending	pre/post	7
720575940622991112	BM_InOm_234	InOm	720575940647075619	Interneuron	pre/post	5
720575940622997759	BM_InOm_467	InOm	720575940621355759	Interneuron	post	5
720575940622997759	BM_InOm_467	InOm	720575940621628582	Descending	post	5
720575940622997759	BM_InOm_467	InOm	720575940625870640	Descending	post	5
720575940622997759	BM_InOm_467	InOm	720575940628125715	Descending	post	6
720575940622997759	BM_InOm_467	InOm	720575940647075619	Interneuron	pre/post	6
720575940623177964	BM_InOm_330	InOm	720575940619114918	Ascending	pre/post	5
720575940623177964	BM_InOm_330	InOm	720575940647075619	Interneuron	pre/post	5
720575940623178995	BM_InOm_453	InOm	720575940605119776	Ascending	post	6
720575940623178995	BM_InOm_453	InOm	720575940631982952	Descending	post	8
720575940623178995	BM_InOm_453	InOm	720575940638907108	Ascending	post	5
720575940623224044	BM_InOm_367	InOm	720575940612775130	Ascending	post	7
720575940623224044	BM_InOm_367	InOm	720575940614291181	Ascending	post	8
720575940623224044	BM_InOm_367	InOm	720575940618777684	Interneuron	post	7
720575940623224044	BM_InOm_367	InOm	720575940647075619	Interneuron	pre/post	7
720575940623238636	BM_InOm_331	InOm	720575940614291181	Ascending	post	6
720575940623238636	BM_InOm_331	InOm	720575940632105100	Interneuron	post	5
720575940623238636	BM_InOm_331	InOm	720575940638907108	Ascending	post	10
720575940623238636	BM_InOm_331	InOm	720575940644473760	Descending	pre/post	9
720575940623238636	BM_InOm_331	InOm	720575940647075619	Interneuron	pre/post	5
720575940623252723	BM_InOm_473	InOm	720575940614291181	Ascending	post	7
720575940623252723	BM_InOm_473	InOm	720575940621628582	Descending	post	6
720575940623252723	BM_InOm_473	InOm	720575940629012227	Descending	post	7
720575940623252723	BM_InOm_473	InOm	720575940638907108	Ascending	post	5
720575940623252723	BM_InOm_473	InOm	720575940644467360	Descending	post	5
720575940623264807	BM_InOm_449	InOm	720575940638907108	Ascending	post	6
720575940623267732	BM_InOm_206	InOm	720575940616553300	Ascending	post	6
720575940623307815	BM_InOm_229	InOm	720575940618574749	Descending	post	5
720575940623307815	BM_InOm_229	InOm	720575940640413043	Ascending	post	5
720575940623311847	BM_InOm_517	InOm	720575940605119776	Ascending	post	6
720575940623311847	BM_InOm_517	InOm	720575940627230722	Ascending	post	5
720575940623314580	BM_InOm_151	InOm	720575940638907108	Ascending	post	7
720575940623314580	BM_InOm_151	InOm	720575940644473760	Descending	pre/post	6
720575940623318247	BM_InOm_148	InOm	720575940619114918	Ascending	pre/post	6
720575940623519502	BM_InOm_539	InOm	720575940625870640	Descending	post	5
720575940623519502	BM_InOm_539	InOm	720575940638907108	Ascending	post	5
720575940623519502	BM_InOm_539	InOm	720575940647075619	Interneuron	pre/post	5
720575940623522744	BM_InOm_326	InOm	720575940638907108	Ascending	post	5
720575940623522744	BM_InOm_326	InOm	720575940640413043	Ascending	post	6
720575940623527608	BM_InOm_260	InOm	720575940605119776	Ascending	post	6
720575940623527608	BM_InOm_260	InOm	720575940644473760	Descending	pre/post	8
720575940623553468	BM_InOm_542	InOm	720575940625870640	Descending	post	5
720575940623553468	BM_InOm_542	InOm	720575940638907108	Ascending	post	5
720575940623777869	BM_InOm_271	InOm	720575940612775130	Ascending	post	5
720575940623777869	BM_InOm_271	InOm	720575940638907108	Ascending	post	6
720575940623886925	BM_InOm_332	InOm	720575940605119776	Ascending	post	5
720575940623886925	BM_InOm_332	InOm	720575940638907108	Ascending	post	5
720575940623938125	BM_InOm_307	InOm	720575940605119776	Ascending	post	5
720575940623938125	BM_InOm_307	InOm	720575940644473760	Descending	pre/post	6
720575940624078436	BM_InOm_404	InOm	720575940618574749	Descending	post	6
720575940624078436	BM_InOm_404	InOm	720575940640413043	Ascending	post	6
720575940624138242	BM_InOm_347	InOm	720575940616376287	Descending	post	7
720575940624138242	BM_InOm_347	InOm	720575940638907108	Ascending	post	8
720575940624138242	BM_InOm_347	InOm	720575940644473760	Descending	pre/post	5
720575940624138242	BM_InOm_347	InOm	720575940647075619	Interneuron	pre/post	6
720575940624163984	BM_InOm_284	InOm	720575940616553300	Ascending	post	5
720575940624171408	BM_InOm_160	InOm	720575940627230722	Ascending	post	5
720575940624171408	BM_InOm_160	InOm	720575940638907108	Ascending	post	7
720575940624418352	BM_InOm_239	InOm	720575940638907108	Ascending	post	6
720575940624418352	BM_InOm_239	InOm	720575940644473760	Descending	pre/post	5
720575940624428848	BM_InOm_237	InOm	720575940613510002	Ascending	post	6
720575940624432944	BM_InOm_272	InOm	720575940618574749	Descending	post	5
720575940624516042	BM_InOm_012	InOm	720575940605119776	Ascending	post	5
720575940624516042	BM_InOm_012	InOm	720575940618574749	Descending	post	9
720575940624537546	BM_InOm_405	InOm	720575940605119776	Ascending	post	5
720575940624537546	BM_InOm_405	InOm	720575940644473760	Descending	pre/post	6
720575940624589770	BM_InOm_080	InOm	720575940627230722	Ascending	post	8
720575940624663482	BM_InOm_258	InOm	720575940618426021	Ascending	post	5
720575940624663482	BM_InOm_258	InOm	720575940628595944	Ascending	post	5
720575940624663482	BM_InOm_258	InOm	720575940638907108	Ascending	post	8
720575940624663482	BM_InOm_258	InOm	720575940647075619	Interneuron	pre/post	6
720575940624677182	BM_InOm_058	InOm	720575940618426021	Ascending	post	5
720575940624677182	BM_InOm_058	InOm	720575940618574749	Descending	post	5
720575940624677182	BM_InOm_058	InOm	720575940631982952	Descending	post	7
720575940624727226	BM_InOm_022	InOm	720575940618574749	Descending	post	6
720575940624727226	BM_InOm_022	InOm	720575940631982952	Descending	post	7
720575940624727226	BM_InOm_022	InOm	720575940644473760	Descending	pre/post	6
720575940624758884	BM_InOm_122	InOm	720575940605119776	Ascending	post	6
720575940624758884	BM_InOm_122	InOm	720575940619114918	Ascending	pre/post	5
720575940624758884	BM_InOm_122	InOm	720575940631982952	Descending	post	6
720575940624758884	BM_InOm_122	InOm	720575940647075619	Interneuron	pre/post	5
720575940624800868	BM_InOm_063	InOm	720575940631982952	Descending	post	5
720575940624874524	BM_InOm_516	InOm	720575940605119776	Ascending	post	5
720575940624874524	BM_InOm_516	InOm	720575940612775130	Ascending	post	5
720575940624874524	BM_InOm_516	InOm	720575940619114918	Ascending	pre/post	6
720575940624874524	BM_InOm_516	InOm	720575940627230722	Ascending	post	5
720575940624874524	BM_InOm_516	InOm	720575940647075619	Interneuron	pre/post	9
720575940624881180	BM_InOm_065	InOm	720575940627230722	Ascending	post	5
720575940624891420	BM_InOm_346	InOm	720575940605119776	Ascending	post	5
720575940624891420	BM_InOm_346	InOm	720575940612775130	Ascending	post	6
720575940624891420	BM_InOm_346	InOm	720575940616376287	Descending	post	5
720575940624891420	BM_InOm_346	InOm	720575940618574749	Descending	post	5
720575940624891420	BM_InOm_346	InOm	720575940629012227	Descending	post	5
720575940624891420	BM_InOm_346	InOm	720575940638907108	Ascending	post	10
720575940624891420	BM_InOm_346	InOm	720575940647075619	Interneuron	pre/post	10
720575940624903994	BM_InOm_292	InOm	720575940625870640	Descending	post	6
720575940624910876	BM_InOm_104	InOm	720575940647075619	Interneuron	pre/post	5
720575940624920348	BM_InOm_436	InOm	720575940605119776	Ascending	post	7
720575940624920348	BM_InOm_436	InOm	720575940618574749	Descending	post	6
720575940624920348	BM_InOm_436	InOm	720575940644473760	Descending	pre/post	6
720575940624922140	BM_InOm_390	InOm	720575940605119776	Ascending	post	5
720575940624922140	BM_InOm_390	InOm	720575940614291181	Ascending	post	5
720575940624922140	BM_InOm_390	InOm	720575940625870640	Descending	post	5
720575940624993538	BM_InOm_361	InOm	720575940638907108	Ascending	post	6
720575940624993538	BM_InOm_361	InOm	720575940647075619	Interneuron	pre/post	9
720575940624999056	BM_InOm_419	InOm	720575940618574749	Descending	post	6
720575940625073154	BM_InOm_135	InOm	720575940616553300	Ascending	post	5
720575940625204611	BM_InOm_061	InOm	720575940618574749	Descending	post	5
720575940625204611	BM_InOm_061	InOm	720575940631982952	Descending	post	5
720575940625228121	BM_InOm_435	InOm	720575940631982952	Descending	post	6
720575940625229861	BM_InOm_487	InOm	720575940605119776	Ascending	post	7
720575940625229861	BM_InOm_487	InOm	720575940631982952	Descending	post	5
720575940625229861	BM_InOm_487	InOm	720575940644473760	Descending	pre/post	8
720575940625362840	BM_InOm_259	InOm	720575940638907108	Ascending	post	7
720575940625363096	BM_InOm_277	InOm	720575940628125715	Descending	post	6
720575940625408830	BM_InOm_485	InOm	720575940620541099	Descending	post	5
720575940625408830	BM_InOm_485	InOm	720575940638907108	Ascending	post	6
720575940625409086	BM_InOm_521	InOm	720575940612775130	Ascending	post	6
720575940625409086	BM_InOm_521	InOm	720575940621628582	Descending	post	5
720575940625409086	BM_InOm_521	InOm	720575940628225167	Descending	post	5
720575940625409086	BM_InOm_521	InOm	720575940638907108	Ascending	post	6
720575940625409086	BM_InOm_521	InOm	720575940647075619	Interneuron	pre/post	6
720575940625523837	BM_InOm_350	InOm	720575940612775130	Ascending	post	5
720575940625549128	BM_InOm_376	InOm	720575940614291181	Ascending	post	6
720575940625549128	BM_InOm_376	InOm	720575940625223944	Interneuron	post	6
720575940625589117	BM_InOm_225	InOm	720575940605119776	Ascending	post	5
720575940625596676	BM_InOm_484	InOm	720575940604705312	Interneuron	post	6
720575940625596676	BM_InOm_484	InOm	720575940638907108	Ascending	post	9
720575940625596676	BM_InOm_484	InOm	720575940647075619	Interneuron	pre/post	5
720575940625607178	BM_InOm_434	InOm	720575940638907108	Ascending	post	8
720575940625607178	BM_InOm_434	InOm	720575940644473760	Descending	pre/post	8
720575940625727369	BM_InOm_415	InOm	720575940638907108	Ascending	post	7
720575940626001746	BM_InOm_165	InOm	720575940644473760	Descending	pre/post	5
720575940626052369	BM_InOm_352	InOm	720575940605119776	Ascending	post	5
720575940626066197	BM_InOm_499	InOm	720575940619114918	Ascending	pre/post	5
720575940626066197	BM_InOm_499	InOm	720575940627230722	Ascending	post	6
720575940626077010	BM_InOm_112	InOm	720575940619114918	Ascending	pre/post	8
720575940626077010	BM_InOm_112	InOm	720575940627230722	Ascending	post	5
720575940626077010	BM_InOm_112	InOm	720575940628225167	Descending	post	5
720575940626108433	BM_InOm_050	InOm	720575940612775130	Ascending	post	5
720575940626295951	BM_InOm_275	InOm	720575940631982952	Descending	post	9
720575940626360836	BM_InOm_158	InOm	720575940638907108	Ascending	post	8
720575940626402376	BM_InOm_440	InOm	720575940614291181	Ascending	post	6
720575940626402376	BM_InOm_440	InOm	720575940618574749	Descending	post	8
720575940626402376	BM_InOm_440	InOm	720575940631982952	Descending	post	9
720575940626402376	BM_InOm_440	InOm	720575940638907108	Ascending	post	5
720575940626402376	BM_InOm_440	InOm	720575940644473760	Descending	pre/post	7
720575940626406916	BM_InOm_008	InOm	720575940616853853	Interneuron	post	5
720575940626514920	BM_InOm_019	InOm	720575940647075619	Interneuron	pre/post	5
720575940626557436	BM_InOm_314	InOm	720575940631982952	Descending	post	5
720575940626576892	BM_InOm_497	InOm	720575940638907108	Ascending	post	5
720575940626644679	BM_InOm_248	InOm	720575940621706605	Ascending	post	6
720575940626644679	BM_InOm_248	InOm	720575940644473760	Descending	pre/post	6
720575940626649084	BM_InOm_394	InOm	720575940612775130	Ascending	post	8
720575940626649084	BM_InOm_394	InOm	720575940625870640	Descending	post	6
720575940626650108	BM_InOm_311	InOm	720575940605119776	Ascending	post	5
720575940626650108	BM_InOm_311	InOm	720575940638907108	Ascending	post	5
720575940626794314	BM_InOm_071	InOm	720575940627230722	Ascending	post	5
720575940626833158	BM_InOm_226	InOm	720575940618574749	Descending	post	5
720575940626833158	BM_InOm_226	InOm	720575940644473760	Descending	pre/post	5
720575940626833926	BM_InOm_041	InOm	720575940616853853	Interneuron	post	5
720575940627197200	BM_InOm_343	InOm	720575940619114918	Ascending	pre/post	5
720575940627197200	BM_InOm_343	InOm	720575940638907108	Ascending	post	5
720575940627197200	BM_InOm_343	InOm	720575940644473760	Descending	pre/post	6
720575940627277950	BM_InOm_062	InOm	720575940618574749	Descending	post	5
720575940627277950	BM_InOm_062	InOm	720575940631982952	Descending	post	6
720575940627329579	BM_InOm_537	InOm	720575940619114918	Ascending	pre/post	5
720575940627332139	BM_InOm_236	InOm	720575940625223944	Interneuron	post	6
720575940627356495	BM_InOm_293	InOm	720575940647075619	Interneuron	pre/post	5
720575940627396943	BM_InOm_496	InOm	720575940614291181	Ascending	post	5
720575940627396943	BM_InOm_496	InOm	720575940615623867	Interneuron	pre/post	5
720575940627396943	BM_InOm_496	InOm	720575940623934600	Ascending	post	5
720575940627396943	BM_InOm_496	InOm	720575940638907108	Ascending	post	9
720575940627396943	BM_InOm_496	InOm	720575940644473760	Descending	pre/post	6
720575940627396943	BM_InOm_496	InOm	720575940647075619	Interneuron	pre/post	9
720575940627554203	BM_InOm_263	InOm	720575940616553300	Ascending	post	6
720575940627554203	BM_InOm_263	InOm	720575940638907108	Ascending	post	6
720575940627554203	BM_InOm_263	InOm	720575940647075619	Interneuron	pre/post	5
720575940627978395	BM_InOm_185	InOm	720575940644473760	Descending	pre/post	11
720575940627978395	BM_InOm_185	InOm	720575940647075619	Interneuron	pre/post	5
720575940628041722	BM_InOm_410	InOm	720575940631982952	Descending	post	8
720575940628041722	BM_InOm_410	InOm	720575940644473760	Descending	pre/post	6
720575940628117118	BM_InOm_297	InOm	720575940618574749	Descending	post	5
720575940628117118	BM_InOm_297	InOm	720575940631982952	Descending	post	9
720575940628117118	BM_InOm_297	InOm	720575940644473760	Descending	pre/post	9
720575940628254402	BM_InOm_483	InOm	720575940625223944	Interneuron	post	5
720575940628254402	BM_InOm_483	InOm	720575940625870640	Descending	post	8
720575940628254402	BM_InOm_483	InOm	720575940638907108	Ascending	post	13
720575940628267767	BM_InOm_448	InOm	720575940618574749	Descending	post	5
720575940628274626	BM_InOm_064	InOm	720575940631982952	Descending	post	7
720575940628326594	BM_InOm_045	InOm	720575940618574749	Descending	post	7
720575940628397655	BM_InOm_035	InOm	720575940618574749	Descending	post	5
720575940628434167	BM_InOm_406	InOm	720575940605119776	Ascending	post	6
720575940628434167	BM_InOm_406	InOm	720575940618574749	Descending	post	9
720575940628434167	BM_InOm_406	InOm	720575940631982952	Descending	post	7
720575940628557879	BM_InOm_298	InOm	720575940631982952	Descending	post	8
720575940628557879	BM_InOm_298	InOm	720575940644473760	Descending	pre/post	6
720575940628560951	BM_InOm_416	InOm	720575940618574749	Descending	post	6
720575940628560951	BM_InOm_416	InOm	720575940620541099	Descending	post	5
720575940628560951	BM_InOm_416	InOm	720575940638907108	Ascending	post	10
720575940628560951	BM_InOm_416	InOm	720575940644467360	Descending	post	5
720575940628560951	BM_InOm_416	InOm	720575940647075619	Interneuron	pre/post	7
720575940628592684	BM_InOm_219	InOm	720575940618574749	Descending	post	6
720575940628817367	BM_InOm_056	InOm	720575940627230722	Ascending	post	6
720575940628817367	BM_InOm_056	InOm	720575940638907108	Ascending	post	6
720575940628826172	BM_InOm_142	InOm	720575940616553300	Ascending	post	5
720575940628826172	BM_InOm_142	InOm	720575940619114918	Ascending	pre/post	6
720575940628826172	BM_InOm_142	InOm	720575940631982952	Descending	post	5
720575940628828631	BM_InOm_426	InOm	720575940631982952	Descending	post	5
720575940628875735	BM_InOm_338	InOm	720575940638907108	Ascending	post	5
720575940628926684	BM_InOm_049	InOm	720575940644473760	Descending	pre/post	5
720575940628948444	BM_InOm_444	InOm	720575940605119776	Ascending	post	6
720575940628948444	BM_InOm_444	InOm	720575940618574749	Descending	post	8
720575940628948444	BM_InOm_444	InOm	720575940644473760	Descending	pre/post	8
720575940629035116	BM_InOm_175	InOm	720575940640413043	Ascending	post	5
720575940629126651	BM_InOm_492	InOm	720575940605119776	Ascending	post	5
720575940629126651	BM_InOm_492	InOm	720575940614291181	Ascending	post	6
720575940629126651	BM_InOm_492	InOm	720575940638907108	Ascending	post	6
720575940629126651	BM_InOm_492	InOm	720575940644473760	Descending	pre/post	5
720575940629126651	BM_InOm_492	InOm	720575940647075619	Interneuron	pre/post	10
720575940629185751	BM_InOm_422	InOm	720575940625223944	Interneuron	post	5
720575940629185751	BM_InOm_422	InOm	720575940638907108	Ascending	post	8
720575940629185751	BM_InOm_422	InOm	720575940644473760	Descending	pre/post	8
720575940629185751	BM_InOm_422	InOm	720575940647075619	Interneuron	pre/post	6
720575940629194614	BM_InOm_460	InOm	720575940618574749	Descending	post	5
720575940629194614	BM_InOm_460	InOm	720575940638907108	Ascending	post	7
720575940629214070	BM_InOm_541	InOm	720575940627230722	Ascending	post	6
720575940629214070	BM_InOm_541	InOm	720575940628225167	Descending	post	7
720575940629214070	BM_InOm_541	InOm	720575940631982952	Descending	post	5
720575940629214070	BM_InOm_541	InOm	720575940638907108	Ascending	post	6
720575940629214070	BM_InOm_541	InOm	720575940647075619	Interneuron	pre/post	5
720575940629220214	BM_InOm_084	InOm	720575940647075619	Interneuron	pre/post	6
720575940629290233	BM_InOm_296	InOm	720575940638907108	Ascending	post	5
720575940629307129	BM_InOm_243	InOm	720575940618574749	Descending	post	8
720575940629307129	BM_InOm_243	InOm	720575940638907108	Ascending	post	5
720575940629307129	BM_InOm_243	InOm	720575940644473760	Descending	pre/post	5
720575940629316089	BM_InOm_182	InOm	720575940618574749	Descending	post	5
720575940629354703	BM_InOm_461	InOm	720575940644473760	Descending	pre/post	5
720575940629376087	BM_InOm_026	InOm	720575940618574749	Descending	post	7
720575940629376087	BM_InOm_026	InOm	720575940631982952	Descending	post	5
720575940629377367	BM_InOm_463	InOm	720575940612775130	Ascending	post	5
720575940629377367	BM_InOm_463	InOm	720575940647075619	Interneuron	pre/post	7
720575940629380559	BM_InOm_278	InOm	720575940605119776	Ascending	post	9
720575940629380559	BM_InOm_278	InOm	720575940644473760	Descending	pre/post	9
720575940629590981	BM_InOm_511	InOm	720575940628225167	Descending	post	5
720575940629602501	BM_InOm_310	InOm	720575940620541099	Descending	post	5
720575940629620421	BM_InOm_529	InOm	720575940628225167	Descending	post	5
720575940629667065	BM_InOm_183	InOm	720575940605119776	Ascending	post	5
720575940629667065	BM_InOm_183	InOm	720575940638907108	Ascending	post	6
720575940629730575	BM_InOm_450	InOm	720575940638907108	Ascending	post	13
720575940629792018	BM_InOm_048	InOm	720575940644473760	Descending	pre/post	5
720575940629903691	BM_InOm_354	InOm	720575940638907108	Ascending	post	6
720575940630075448	BM_InOm_174	InOm	720575940618574749	Descending	post	5
720575940630097219	BM_InOm_528	InOm	720575940622537477	Descending	post	5
720575940630097219	BM_InOm_528	InOm	720575940647075619	Interneuron	pre/post	5
720575940630118979	BM_InOm_495	InOm	720575940605119776	Ascending	post	5
720575940630118979	BM_InOm_495	InOm	720575940616553300	Ascending	post	5
720575940630118979	BM_InOm_495	InOm	720575940619114918	Ascending	pre/post	8
720575940630118979	BM_InOm_495	InOm	720575940628125715	Descending	post	5
720575940630118979	BM_InOm_495	InOm	720575940647075619	Interneuron	pre/post	6
720575940630288696	BM_InOm_353	InOm	720575940612775130	Ascending	post	7
720575940630288696	BM_InOm_353	InOm	720575940625870640	Descending	post	6
720575940630288696	BM_InOm_353	InOm	720575940638907108	Ascending	post	5
720575940630321356	BM_InOm_267	InOm	720575940618574749	Descending	post	5
720575940630554728	BM_InOm_438	InOm	720575940638907108	Ascending	post	5
720575940630600248	BM_InOm_360	InOm	720575940623934600	Ascending	post	6
720575940630600248	BM_InOm_360	InOm	720575940638907108	Ascending	post	6
720575940630607756	BM_InOm_379	InOm	720575940614291181	Ascending	post	6
720575940630620044	BM_InOm_462	InOm	720575940605119776	Ascending	post	5
720575940630630284	BM_InOm_194	InOm	720575940638907108	Ascending	post	7
720575940630630284	BM_InOm_194	InOm	720575940640413043	Ascending	post	5
720575940630677900	BM_InOm_398	InOm	720575940621628582	Descending	post	8
720575940630677900	BM_InOm_398	InOm	720575940625870640	Descending	post	5
720575940630722351	BM_InOm_090	InOm	720575940638907108	Ascending	post	5
720575940630783023	BM_InOm_004	InOm	720575940644473760	Descending	pre/post	5
720575940630787153	BM_InOm_249	InOm	720575940644473760	Descending	pre/post	5
720575940630787665	BM_InOm_227	InOm	720575940631982952	Descending	post	5
720575940630787665	BM_InOm_227	InOm	720575940644473760	Descending	pre/post	6
720575940630820218	BM_InOm_494	InOm	720575940605119776	Ascending	post	8
720575940630820218	BM_InOm_494	InOm	720575940619114918	Ascending	pre/post	5
720575940630820218	BM_InOm_494	InOm	720575940631982952	Descending	post	6
720575940630820218	BM_InOm_494	InOm	720575940644473760	Descending	pre/post	6
720575940630820218	BM_InOm_494	InOm	720575940647075619	Interneuron	pre/post	6
720575940630937508	BM_InOm_349	InOm	720575940605119776	Ascending	post	7
720575940630937508	BM_InOm_349	InOm	720575940638907108	Ascending	post	7
720575940630937508	BM_InOm_349	InOm	720575940640723315	Descending	pre/post	6
720575940630937508	BM_InOm_349	InOm	720575940644473760	Descending	pre/post	7
720575940630937508	BM_InOm_349	InOm	720575940647075619	Interneuron	pre/post	5
720575940630953892	BM_InOm_221	InOm	720575940618574749	Descending	post	6
720575940630971679	BM_InOm_060	InOm	720575940618574749	Descending	post	8
720575940631047751	BM_InOm_491	InOm	720575940605119776	Ascending	post	7
720575940631047751	BM_InOm_491	InOm	720575940638907108	Ascending	post	10
720575940631047751	BM_InOm_491	InOm	720575940647075619	Interneuron	pre/post	5
720575940631147833	BM_InOm_432	InOm	720575940605119776	Ascending	post	7
720575940631147833	BM_InOm_432	InOm	720575940618574749	Descending	post	7
720575940631147833	BM_InOm_432	InOm	720575940618961857	Interneuron	post	5
720575940631147833	BM_InOm_432	InOm	720575940638907108	Ascending	post	6
720575940631147833	BM_InOm_432	InOm	720575940644473760	Descending	pre/post	5
720575940631174199	BM_InOm_181	InOm	720575940623934600	Ascending	post	5
720575940631174199	BM_InOm_181	InOm	720575940631982952	Descending	post	6
720575940631174199	BM_InOm_181	InOm	720575940634683237	Interneuron	post	5
720575940631174199	BM_InOm_181	InOm	720575940644473760	Descending	pre/post	9
720575940631262035	BM_InOm_129	InOm	720575940647075619	Interneuron	pre/post	5
720575940631292959	BM_InOm_490	InOm	720575940638907108	Ascending	post	6
720575940631292959	BM_InOm_490	InOm	720575940647075619	Interneuron	pre/post	7
720575940631383085	BM_InOm_403	InOm	720575940638907108	Ascending	post	6
720575940631384545	BM_InOm_128	InOm	720575940627230722	Ascending	post	5
720575940631384545	BM_InOm_128	InOm	720575940647075619	Interneuron	pre/post	5
720575940631397165	BM_InOm_374	InOm	720575940621628582	Descending	post	5
720575940631397165	BM_InOm_374	InOm	720575940628125715	Descending	post	5
720575940631397165	BM_InOm_374	InOm	720575940638907108	Ascending	post	5
720575940631397165	BM_InOm_374	InOm	720575940644473760	Descending	pre/post	5
720575940631416109	BM_InOm_340	InOm	720575940628125715	Descending	post	5
720575940631416109	BM_InOm_340	InOm	720575940638907108	Ascending	post	12
720575940631437997	BM_InOm_500	InOm	720575940647075619	Interneuron	pre/post	6
720575940631444013	BM_InOm_116	InOm	720575940621628582	Descending	post	5
720575940631450413	BM_InOm_474	InOm	720575940614291181	Ascending	post	6
720575940631450413	BM_InOm_474	InOm	720575940623934600	Ascending	post	5
720575940631450413	BM_InOm_474	InOm	720575940634683237	Interneuron	post	8
720575940631450413	BM_InOm_474	InOm	720575940638907108	Ascending	post	7
720575940631450413	BM_InOm_474	InOm	720575940644473760	Descending	pre/post	5
720575940631450413	BM_InOm_474	InOm	720575940647075619	Interneuron	pre/post	6
720575940631459629	BM_InOm_076	InOm	720575940628225167	Descending	post	5
720575940631461805	BM_InOm_329	InOm	720575940628595944	Ascending	post	5
720575940631988179	BM_InOm_447	InOm	720575940618574749	Descending	post	5
720575940631993299	BM_InOm_167	InOm	720575940644467360	Descending	post	5
720575940631999955	BM_InOm_244	InOm	720575940605119776	Ascending	post	8
720575940631999955	BM_InOm_244	InOm	720575940638907108	Ascending	post	9
720575940631999955	BM_InOm_244	InOm	720575940644473760	Descending	pre/post	5
720575940631999970	BM_InOm_241	InOm	720575940638907108	Ascending	post	8
720575940632000979	BM_InOm_362	InOm	720575940638907108	Ascending	post	5
720575940632165857	BM_InOm_409	InOm	720575940625870640	Descending	post	6
720575940632165857	BM_InOm_409	InOm	720575940628595944	Ascending	post	5
720575940632165857	BM_InOm_409	InOm	720575940644473760	Descending	pre/post	5
720575940632165857	BM_InOm_409	InOm	720575940647075619	Interneuron	pre/post	6
720575940632384537	BM_InOm_392	InOm	720575940638907108	Ascending	post	7
720575940632386899	BM_InOm_342	InOm	720575940638907108	Ascending	post	6
720575940632401433	BM_InOm_535	InOm	720575940628225167	Descending	post	5
720575940632401433	BM_InOm_535	InOm	720575940638907108	Ascending	post	7
720575940632802972	BM_InOm_274	InOm	720575940618574749	Descending	post	5
720575940632803996	BM_InOm_202	InOm	720575940623934600	Ascending	post	5
720575940632803996	BM_InOm_202	InOm	720575940640413043	Ascending	post	5
720575940633121175	BM_InOm_388	InOm	720575940621628582	Descending	post	7
720575940633121175	BM_InOm_388	InOm	720575940628225167	Descending	post	5
720575940633122711	BM_InOm_186	InOm	720575940644473760	Descending	pre/post	8
720575940633130592	BM_InOm_222	InOm	720575940644473760	Descending	pre/post	5
720575940633165207	BM_InOm_089	InOm	720575940628125715	Descending	post	5
720575940633171808	BM_InOm_503	InOm	720575940628225167	Descending	post	6
720575940633173143	BM_InOm_359	InOm	720575940618574749	Descending	post	6
720575940633173143	BM_InOm_359	InOm	720575940623934600	Ascending	post	6
720575940633173143	BM_InOm_359	InOm	720575940629012227	Descending	post	5
720575940633300159	BM_InOm_025	InOm	720575940631982952	Descending	post	5
720575940633300159	BM_InOm_025	InOm	720575940640413043	Ascending	post	5
720575940633330111	BM_InOm_036	InOm	720575940644473760	Descending	pre/post	7
720575940633388479	BM_InOm_522	InOm	720575940627230722	Ascending	post	5
720575940633388479	BM_InOm_522	InOm	720575940638907108	Ascending	post	5
720575940633429148	BM_InOm_452	InOm	720575940620541099	Descending	post	6
720575940633429148	BM_InOm_452	InOm	720575940638907108	Ascending	post	8
720575940633429148	BM_InOm_452	InOm	720575940644473760	Descending	pre/post	9
720575940633437850	BM_InOm_486	InOm	720575940614291181	Ascending	post	6
720575940633437850	BM_InOm_486	InOm	720575940631982952	Descending	post	5
720575940633437850	BM_InOm_486	InOm	720575940638907108	Ascending	post	8
720575940633458842	BM_InOm_179	InOm	720575940631982952	Descending	post	7
720575940633458842	BM_InOm_179	InOm	720575940644473760	Descending	pre/post	6
720575940633547359	BM_InOm_515	InOm	720575940625870640	Descending	post	7
720575940633547359	BM_InOm_515	InOm	720575940628595944	Ascending	post	6
720575940633547359	BM_InOm_515	InOm	720575940638907108	Ascending	post	9
720575940633551002	BM_InOm_312	InOm	720575940618574749	Descending	post	5
720575940633551002	BM_InOm_312	InOm	720575940625870640	Descending	post	7
720575940633551002	BM_InOm_312	InOm	720575940631982952	Descending	post	5
720575940633551002	BM_InOm_312	InOm	720575940638907108	Ascending	post	5
720575940633738603	BM_InOm_136	InOm	720575940628225167	Descending	post	7
720575940633762667	BM_InOm_154	InOm	720575940619114918	Ascending	pre/post	5
720575940633762667	BM_InOm_154	InOm	720575940625870640	Descending	post	5
720575940634115252	BM_InOm_213	InOm	720575940638907108	Ascending	post	6
720575940634140084	BM_InOm_027	InOm	720575940618574749	Descending	post	6
720575940634140084	BM_InOm_027	InOm	720575940644473760	Descending	pre/post	6
720575940634291045	BM_InOm_255	InOm	720575940631982952	Descending	post	7
720575940634291045	BM_InOm_255	InOm	720575940647075619	Interneuron	pre/post	5
720575940634508911	BM_InOm_289	InOm	720575940631982952	Descending	post	6
720575940634508911	BM_InOm_289	InOm	720575940638907108	Ascending	post	6
720575940634789495	BM_InOm_102	InOm	720575940605119776	Ascending	post	5
720575940634789495	BM_InOm_102	InOm	720575940619114918	Ascending	pre/post	5
720575940634789495	BM_InOm_102	InOm	720575940625870640	Descending	post	6
720575940634789495	BM_InOm_102	InOm	720575940627230722	Ascending	post	5
720575940634789495	BM_InOm_102	InOm	720575940638907108	Ascending	post	5
720575940634789495	BM_InOm_102	InOm	720575940647075619	Interneuron	pre/post	8
720575940635127182	BM_InOm_172	InOm	720575940618574749	Descending	post	6
720575940635191694	BM_InOm_351	InOm	720575940623934600	Ascending	post	5
720575940635507824	BM_InOm_389	InOm	720575940612775130	Ascending	post	6
720575940635507824	BM_InOm_389	InOm	720575940619114918	Ascending	pre/post	5
720575940635507824	BM_InOm_389	InOm	720575940621628582	Descending	post	6
720575940635507824	BM_InOm_389	InOm	720575940638907108	Ascending	post	5
720575940635995614	BM_InOm_057	InOm	720575940605119776	Ascending	post	5
720575940635995614	BM_InOm_057	InOm	720575940621706605	Ascending	post	6
720575940636020855	BM_InOm_519	InOm	720575940605119776	Ascending	post	6
720575940636020855	BM_InOm_519	InOm	720575940625870640	Descending	post	6
720575940636020855	BM_InOm_519	InOm	720575940631982952	Descending	post	5
720575940636020855	BM_InOm_519	InOm	720575940638907108	Ascending	post	7
720575940636365540	BM_InOm_337	InOm	720575940638907108	Ascending	post	6
720575940636498660	BM_InOm_545	InOm	720575940627230722	Ascending	post	5
720575940636569434	BM_InOm_544	InOm	720575940623934600	Ascending	post	5
720575940636569434	BM_InOm_544	InOm	720575940644473760	Descending	pre/post	8
720575940636652863	BM_InOm_161	InOm	720575940647075619	Interneuron	pre/post	5
720575940637220211	BM_InOm_294	InOm	720575940616553300	Ascending	post	5
720575940637246948	BM_InOm_433	InOm	720575940618574749	Descending	post	6
720575940637246948	BM_InOm_433	InOm	720575940644473760	Descending	pre/post	5
720575940637246948	BM_InOm_433	InOm	720575940647516025	Ascending	post	5
720575940637372221	BM_InOm_373	InOm	720575940614291181	Ascending	post	5
720575940637627470	BM_InOm_018	InOm	720575940640413043	Ascending	post	5
720575940637820750	BM_InOm_380	InOm	720575940614291181	Ascending	post	10
720575940637820750	BM_InOm_380	InOm	720575940621628582	Descending	post	6
720575940637820750	BM_InOm_380	InOm	720575940625870640	Descending	post	5
720575940637838670	BM_InOm_345	InOm	720575940638907108	Ascending	post	7
720575940637844157	BM_InOm_235	InOm	720575940613510002	Ascending	post	6
720575940637844157	BM_InOm_235	InOm	720575940618426021	Ascending	post	6
720575940637844157	BM_InOm_235	InOm	720575940618574749	Descending	post	5
720575940637844558	BM_InOm_168	InOm	720575940621628582	Descending	post	5
720575940637850557	BM_InOm_204	InOm	720575940631982952	Descending	post	5
720575940637851982	BM_InOm_198	InOm	720575940612775130	Ascending	post	5
720575940637851982	BM_InOm_198	InOm	720575940631982952	Descending	post	5
720575940637975110	BM_InOm_100	InOm	720575940615623867	Interneuron	pre/post	7
720575940638082163	BM_InOm_459	InOm	720575940638907108	Ascending	post	7
720575940638082163	BM_InOm_459	InOm	720575940644473760	Descending	pre/post	6
720575940638185550	BM_InOm_385	InOm	720575940621628582	Descending	post	8
720575940638259544	BM_InOm_466	InOm	720575940614291181	Ascending	post	5
720575940638259544	BM_InOm_466	InOm	720575940616553300	Ascending	post	5
720575940638259544	BM_InOm_466	InOm	720575940621355759	Interneuron	post	6
720575940638259544	BM_InOm_466	InOm	720575940638907108	Ascending	post	9
720575940638286243	BM_InOm_171	InOm	720575940631982952	Descending	post	5
720575940638416336	BM_InOm_149	InOm	720575940605119776	Ascending	post	6
720575940638416336	BM_InOm_149	InOm	720575940616553300	Ascending	post	6
720575940638416336	BM_InOm_149	InOm	720575940625870640	Descending	post	6
720575940638416336	BM_InOm_149	InOm	720575940638907108	Ascending	post	6
720575940638416336	BM_InOm_149	InOm	720575940647075619	Interneuron	pre/post	6
720575940638586496	BM_InOm_381	InOm	720575940644473760	Descending	pre/post	6
720575940638592384	BM_InOm_072	InOm	720575940631982952	Descending	post	7
720575940638610421	BM_InOm_306	InOm	720575940605119776	Ascending	post	5
720575940638610421	BM_InOm_306	InOm	720575940620541099	Descending	post	6
720575940638610421	BM_InOm_306	InOm	720575940644473760	Descending	pre/post	6
720575940638652800	BM_InOm_146	InOm	720575940638907108	Ascending	post	7
720575940639560411	BM_InOm_469	InOm	720575940614291181	Ascending	post	7
720575940639560411	BM_InOm_469	InOm	720575940625223944	Interneuron	post	6
720575940639560411	BM_InOm_469	InOm	720575940644467360	Descending	post	5
720575940640293083	BM_InOm_020	InOm	720575940644473760	Descending	pre/post	5
720575940640753037	BM_InOm_210	InOm	720575940605119776	Ascending	post	5
720575940640753037	BM_InOm_210	InOm	720575940647075619	Interneuron	pre/post	5
720575940642506184	BM_InOm_424	InOm	720575940612775130	Ascending	post	6
720575940642506184	BM_InOm_424	InOm	720575940616553300	Ascending	post	6
720575940642506184	BM_InOm_424	InOm	720575940618574749	Descending	post	5
720575940642506184	BM_InOm_424	InOm	720575940619114918	Ascending	pre/post	5
[truncated: 3,333 more rows]
