# Supplementary material for: A comprehensive mechanosensory connectome reveals a somatotopically organized neural circuit architecture controlling stimulus-aimed grooming of the Drosophila head
Source: eLife. 2026 Jun 8;14:RP108044. doi: 10.7554/eLife.108044 (PMC13246004; doi:10.7554/eLife.108044)
Supplement: Supplementary file 3. — Edge list with each row reflecting a connection between a presynaptic partner and an individual BMN, and the number of synapses between them. [file elife-108044-supp3.zip › Supplementary_file_3_BMN_inputs.csv]

pre_root_id_partner	partner_type	partner_pre_post	post_root_id_bmn	bmn_name	bmn_type	synapse_count
720575940609957315	Interneuron	pre/post	720575940612344306	BM_Ant_001	Ant	49
720575940624986407	Interneuron	pre/post	720575940612344306	BM_Ant_001	Ant	74
720575940633771745	Descending	pre/post	720575940612344306	BM_Ant_001	Ant	35
720575940637648485	Descending	pre/post	720575940612344306	BM_Ant_001	Ant	13
720575940647031860	Descending	pre/post	720575940612344306	BM_Ant_001	Ant	9
720575940609957315	Interneuron	pre/post	720575940620593840	BM_Ant_002	Ant	46
720575940623037720	Descending	pre/post	720575940620593840	BM_Ant_002	Ant	7
720575940624986407	Interneuron	pre/post	720575940620593840	BM_Ant_002	Ant	55
720575940627824712	Ascending	pre	720575940620593840	BM_Ant_002	Ant	29
720575940628946731	Ascending	pre	720575940620593840	BM_Ant_002	Ant	12
720575940637106295	Ascending	pre	720575940620593840	BM_Ant_002	Ant	5
720575940640723315	Descending	pre/post	720575940620593840	BM_Ant_002	Ant	10
720575940644096712	Ascending	pre	720575940620593840	BM_Ant_002	Ant	7
720575940647031860	Descending	pre/post	720575940620593840	BM_Ant_002	Ant	6
720575940623037720	Descending	pre/post	720575940630299084	BM_Ant_003	Ant	7
720575940624986407	Interneuron	pre/post	720575940630299084	BM_Ant_003	Ant	5
720575940637106295	Ascending	pre	720575940630299084	BM_Ant_003	Ant	5
720575940640723315	Descending	pre/post	720575940630299084	BM_Ant_003	Ant	16
720575940644096712	Ascending	pre	720575940630299084	BM_Ant_003	Ant	8
720575940623037720	Descending	pre/post	720575940643141024	BM_Ant_004	Ant	8
720575940627538690	Ascending	pre	720575940643141024	BM_Ant_004	Ant	7
720575940644096712	Ascending	pre	720575940643141024	BM_Ant_004	Ant	6
720575940609957315	Interneuron	pre/post	720575940636645624	BM_Ant_005	Ant	6
720575940623037720	Descending	pre/post	720575940636645624	BM_Ant_005	Ant	8
720575940624986407	Interneuron	pre/post	720575940636645624	BM_Ant_005	Ant	10
720575940627824712	Ascending	pre	720575940636645624	BM_Ant_005	Ant	20
720575940637106295	Ascending	pre	720575940636645624	BM_Ant_005	Ant	6
720575940640723315	Descending	pre/post	720575940636645624	BM_Ant_005	Ant	8
720575940644096712	Ascending	pre	720575940636645624	BM_Ant_005	Ant	15
720575940609957315	Interneuron	pre/post	720575940614485307	BM_Ant_006	Ant	7
720575940614041117	BMN	pre	720575940614485307	BM_Ant_006	Ant	5
720575940623037720	Descending	pre/post	720575940614485307	BM_Ant_006	Ant	11
720575940624986407	Interneuron	pre/post	720575940614485307	BM_Ant_006	Ant	8
720575940627538690	Ascending	pre	720575940614485307	BM_Ant_006	Ant	5
720575940627824712	Ascending	pre	720575940614485307	BM_Ant_006	Ant	27
720575940637106295	Ascending	pre	720575940614485307	BM_Ant_006	Ant	6
720575940640723315	Descending	pre/post	720575940614485307	BM_Ant_006	Ant	6
720575940644096712	Ascending	pre	720575940614485307	BM_Ant_006	Ant	27
720575940623037720	Descending	pre/post	720575940624338521	BM_Ant_007	Ant	9
720575940624986407	Interneuron	pre/post	720575940624338521	BM_Ant_007	Ant	6
720575940627824712	Ascending	pre	720575940624338521	BM_Ant_007	Ant	7
720575940640723315	Descending	pre/post	720575940624338521	BM_Ant_007	Ant	8
720575940644096712	Ascending	pre	720575940624338521	BM_Ant_007	Ant	15
720575940609957315	Interneuron	pre/post	720575940635086234	BM_Ant_008	Ant	17
720575940611132890	BMN	pre	720575940635086234	BM_Ant_008	Ant	10
720575940623037720	Descending	pre/post	720575940635086234	BM_Ant_008	Ant	9
720575940624338521	BMN	pre	720575940635086234	BM_Ant_008	Ant	5
720575940624986407	Interneuron	pre/post	720575940635086234	BM_Ant_008	Ant	24
720575940627824712	Ascending	pre	720575940635086234	BM_Ant_008	Ant	19
720575940628946731	Ascending	pre	720575940635086234	BM_Ant_008	Ant	5
720575940637106295	Ascending	pre	720575940635086234	BM_Ant_008	Ant	5
720575940640723315	Descending	pre/post	720575940635086234	BM_Ant_008	Ant	9
720575940644096712	Ascending	pre	720575940635086234	BM_Ant_008	Ant	20
720575940609957315	Interneuron	pre/post	720575940618078635	BM_Ant_009	Ant	5
720575940624986407	Interneuron	pre/post	720575940618078635	BM_Ant_009	Ant	8
720575940626646787	BMN	pre	720575940618078635	BM_Ant_009	Ant	8
720575940627824712	Ascending	pre	720575940618078635	BM_Ant_009	Ant	7
720575940640723315	Descending	pre/post	720575940618078635	BM_Ant_009	Ant	8
720575940624986407	Interneuron	pre/post	720575940626646787	BM_Ant_010	Ant	9
720575940633771745	Descending	pre/post	720575940626646787	BM_Ant_010	Ant	5
720575940640723315	Descending	pre/post	720575940626646787	BM_Ant_010	Ant	5
720575940609957315	Interneuron	pre/post	720575940628896759	BM_Ant_012	Ant	19
720575940624986407	Interneuron	pre/post	720575940628896759	BM_Ant_012	Ant	13
720575940627824712	Ascending	pre	720575940628896759	BM_Ant_012	Ant	12
720575940609957315	Interneuron	pre/post	720575940614041117	BM_Ant_013	Ant	11
720575940624986407	Interneuron	pre/post	720575940614041117	BM_Ant_013	Ant	12
720575940627824712	Ascending	pre	720575940614041117	BM_Ant_013	Ant	11
720575940640723315	Descending	pre/post	720575940614041117	BM_Ant_013	Ant	5
720575940644096712	Ascending	pre	720575940614041117	BM_Ant_013	Ant	8
720575940640723315	Descending	pre/post	720575940623836222	BM_Ant_014	Ant	5
720575940627824712	Ascending	pre	720575940614454870	BM_Ant_015	Ant	5
720575940644096712	Ascending	pre	720575940614454870	BM_Ant_015	Ant	5
720575940609957315	Interneuron	pre/post	720575940621171700	BM_Ant_016	Ant	15
720575940624986407	Interneuron	pre/post	720575940621171700	BM_Ant_016	Ant	9
720575940627824712	Ascending	pre	720575940621171700	BM_Ant_016	Ant	21
720575940640723315	Descending	pre/post	720575940621171700	BM_Ant_016	Ant	5
720575940644096712	Ascending	pre	720575940621171700	BM_Ant_016	Ant	8
720575940609957315	Interneuron	pre/post	720575940618078299	BM_Ant_017	Ant	37
720575940623037720	Descending	pre/post	720575940618078299	BM_Ant_017	Ant	10
720575940624986407	Interneuron	pre/post	720575940618078299	BM_Ant_017	Ant	29
720575940627538690	Ascending	pre	720575940618078299	BM_Ant_017	Ant	5
720575940627824712	Ascending	pre	720575940618078299	BM_Ant_017	Ant	13
720575940640723315	Descending	pre/post	720575940618078299	BM_Ant_017	Ant	10
720575940644096712	Ascending	pre	720575940618078299	BM_Ant_017	Ant	13
720575940609957315	Interneuron	pre/post	720575940623165709	BM_Ant_018	Ant	8
720575940624986407	Interneuron	pre/post	720575940623165709	BM_Ant_018	Ant	20
720575940627824712	Ascending	pre	720575940623165709	BM_Ant_018	Ant	6
720575940640723315	Descending	pre/post	720575940623165709	BM_Ant_018	Ant	7
720575940644096712	Ascending	pre	720575940623165709	BM_Ant_018	Ant	7
720575940609957315	Interneuron	pre/post	720575940620879552	BM_Ant_019	Ant	10
720575940624986407	Interneuron	pre/post	720575940620879552	BM_Ant_019	Ant	8
720575940627538690	Ascending	pre	720575940620879552	BM_Ant_019	Ant	6
720575940627824712	Ascending	pre	720575940620879552	BM_Ant_019	Ant	10
720575940640723315	Descending	pre/post	720575940620879552	BM_Ant_019	Ant	5
720575940644096712	Ascending	pre	720575940620879552	BM_Ant_019	Ant	8
720575940609957315	Interneuron	pre/post	720575940617738325	BM_Ant_020	Ant	5
720575940624986407	Interneuron	pre/post	720575940617738325	BM_Ant_020	Ant	21
720575940627824712	Ascending	pre	720575940617738325	BM_Ant_020	Ant	16
720575940640723315	Descending	pre/post	720575940617738325	BM_Ant_020	Ant	5
720575940644096712	Ascending	pre	720575940617738325	BM_Ant_020	Ant	8
720575940621512445	Ascending	pre/post	720575940629761017	BM_dOcci_001	dOcci	13
720575940639458037	Ascending	pre/post	720575940629761017	BM_dOcci_001	dOcci	5
720575940621512445	Ascending	pre/post	720575940626049098	BM_dOcci_002	dOcci	10
720575940639458037	Ascending	pre/post	720575940626049098	BM_dOcci_002	dOcci	5
720575940621512445	Ascending	pre/post	720575940633364984	BM_dOcci_003	dOcci	6
720575940629075697	Ascending	pre	720575940633364984	BM_dOcci_003	dOcci	5
720575940629965932	Ascending	pre	720575940633364984	BM_dOcci_003	dOcci	5
720575940634332773	Ascending	pre	720575940633364984	BM_dOcci_003	dOcci	5
720575940639458037	Ascending	pre/post	720575940633364984	BM_dOcci_003	dOcci	6
720575940621512445	Ascending	pre/post	720575940630539023	BM_dPoOr_001	dPoOr	11
720575940629965932	Ascending	pre	720575940630539023	BM_dPoOr_001	dPoOr	10
720575940621512445	Ascending	pre/post	720575940613194143	BM_dPoOr_002	dPoOr	5
720575940629965932	Ascending	pre	720575940613194143	BM_dPoOr_002	dPoOr	16
720575940634379918	BMN	pre	720575940613194143	BM_dPoOr_002	dPoOr	5
720575940629075697	Ascending	pre	720575940634379918	BM_dPoOr_003	dPoOr	5
720575940629965932	Ascending	pre	720575940634379918	BM_dPoOr_003	dPoOr	15
720575940639458037	Ascending	pre/post	720575940634379918	BM_dPoOr_003	dPoOr	5
720575940629075697	Ascending	pre	720575940607770972	BM_dPoOr_004	dPoOr	7
720575940629965932	Ascending	pre	720575940607770972	BM_dPoOr_004	dPoOr	15
720575940609957315	Interneuron	pre/post	720575940607635012	BM_Fr_001	Fr	9
720575940624986407	Interneuron	pre/post	720575940607635012	BM_Fr_001	Fr	21
720575940627538690	Ascending	pre	720575940607635012	BM_Fr_001	Fr	7
720575940631342073	Descending	pre/post	720575940607635012	BM_Fr_001	Fr	6
720575940640723315	Descending	pre/post	720575940607635012	BM_Fr_001	Fr	5
720575940647031860	Descending	pre/post	720575940607635012	BM_Fr_001	Fr	6
720575940609957315	Interneuron	pre/post	720575940611528410	BM_Fr_002	Fr	15
720575940623037720	Descending	pre/post	720575940611528410	BM_Fr_002	Fr	7
720575940624986407	Interneuron	pre/post	720575940611528410	BM_Fr_002	Fr	8
720575940627538690	Ascending	pre	720575940611528410	BM_Fr_002	Fr	10
720575940636168628	Ascending	pre/post	720575940611528410	BM_Fr_002	Fr	6
720575940640723315	Descending	pre/post	720575940611528410	BM_Fr_002	Fr	5
720575940647031860	Descending	pre/post	720575940611528410	BM_Fr_002	Fr	6
720575940609957315	Interneuron	pre/post	720575940617859486	BM_Fr_003	Fr	14
720575940611528410	BMN	pre	720575940617859486	BM_Fr_003	Fr	7
720575940624986407	Interneuron	pre/post	720575940617859486	BM_Fr_003	Fr	9
720575940627538690	Ascending	pre	720575940617859486	BM_Fr_003	Fr	9
720575940631342073	Descending	pre/post	720575940617859486	BM_Fr_003	Fr	9
720575940609957315	Interneuron	pre/post	720575940618760432	BM_Fr_004	Fr	12
720575940624986407	Interneuron	pre/post	720575940618760432	BM_Fr_004	Fr	10
720575940627538690	Ascending	pre	720575940618760432	BM_Fr_004	Fr	5
720575940609957315	Interneuron	pre/post	720575940612626538	BM_Fr_005	Fr	11
720575940624986407	Interneuron	pre/post	720575940612626538	BM_Fr_005	Fr	11
720575940627538690	Ascending	pre	720575940612626538	BM_Fr_005	Fr	6
720575940628946731	Ascending	pre	720575940612626538	BM_Fr_005	Fr	5
720575940637106295	Ascending	pre	720575940629365760	BM_Fr_006	Fr	5
720575940631342073	Descending	pre/post	720575940631081356	BM_FrOr_001	FrOr	6
720575940633771745	Descending	pre/post	720575940631081356	BM_FrOr_001	FrOr	5
720575940640723315	Descending	pre/post	720575940631081356	BM_FrOr_001	FrOr	6
720575940647031860	Descending	pre/post	720575940631081356	BM_FrOr_001	FrOr	6
720575940647075619	Interneuron	pre/post	720575940631081356	BM_FrOr_001	FrOr	9
720575940631342073	Descending	pre/post	720575940633125624	BM_FrOr_002	FrOr	8
720575940640723315	Descending	pre/post	720575940633125624	BM_FrOr_002	FrOr	6
720575940631342073	Descending	pre/post	720575940627105864	BM_FrOr_003	FrOr	13
720575940640723315	Descending	pre/post	720575940627105864	BM_FrOr_003	FrOr	7
720575940647075619	Interneuron	pre/post	720575940627105864	BM_FrOr_003	FrOr	6
720575940631342073	Descending	pre/post	720575940611938001	BM_FrOr_004	FrOr	7
720575940640723315	Descending	pre/post	720575940611938001	BM_FrOr_004	FrOr	5
720575940624986407	Interneuron	pre/post	720575940623313961	BM_FrOr_005	FrOr	8
720575940628946731	Ascending	pre	720575940623313961	BM_FrOr_005	FrOr	5
720575940640723315	Descending	pre/post	720575940623313961	BM_FrOr_005	FrOr	6
720575940631342073	Descending	pre/post	720575940620879808	BM_FrOr_006	FrOr	10
720575940640723315	Descending	pre/post	720575940620879808	BM_FrOr_006	FrOr	9
720575940618173787	BMN	pre/post	720575940621286102	BM_Hau_001	Hau	6
720575940624461576	Ascending	pre/post	720575940621286102	BM_Hau_001	Hau	27
720575940624789652	Ascending	pre	720575940621286102	BM_Hau_001	Hau	5
720575940630829051	Interneuron	pre/post	720575940621286102	BM_Hau_001	Hau	9
720575940630964188	Interneuron	pre/post	720575940621286102	BM_Hau_001	Hau	10
720575940631381007	Interneuron	pre/post	720575940621286102	BM_Hau_001	Hau	10
720575940638719807	Interneuron	pre/post	720575940621286102	BM_Hau_001	Hau	16
720575940638928868	Ascending	pre/post	720575940621286102	BM_Hau_001	Hau	24
720575940621286102	BMN	pre/post	720575940618173787	BM_Hau_002	Hau	14
720575940624461576	Ascending	pre/post	720575940618173787	BM_Hau_002	Hau	23
720575940624789652	Ascending	pre	720575940618173787	BM_Hau_002	Hau	5
720575940629564688	Interneuron	pre/post	720575940618173787	BM_Hau_002	Hau	7
720575940630829051	Interneuron	pre/post	720575940618173787	BM_Hau_002	Hau	6
720575940630964188	Interneuron	pre/post	720575940618173787	BM_Hau_002	Hau	5
720575940631381007	Interneuron	pre/post	720575940618173787	BM_Hau_002	Hau	20
720575940638719807	Interneuron	pre/post	720575940618173787	BM_Hau_002	Hau	13
720575940638928868	Ascending	pre/post	720575940618173787	BM_Hau_002	Hau	27
720575940641229520	Ascending	pre/post	720575940618173787	BM_Hau_002	Hau	8
720575940616038294	Interneuron	pre/post	720575940604425644	BM_Hau_003	Hau	31
720575940621286102	BMN	pre/post	720575940604425644	BM_Hau_003	Hau	6
720575940624461576	Ascending	pre/post	720575940604425644	BM_Hau_003	Hau	43
720575940629564688	Interneuron	pre/post	720575940604425644	BM_Hau_003	Hau	96
720575940630829051	Interneuron	pre/post	720575940604425644	BM_Hau_003	Hau	16
720575940630964188	Interneuron	pre/post	720575940604425644	BM_Hau_003	Hau	13
720575940631381007	Interneuron	pre/post	720575940604425644	BM_Hau_003	Hau	41
720575940635274615	Ascending	pre/post	720575940604425644	BM_Hau_003	Hau	6
720575940638719807	Interneuron	pre/post	720575940604425644	BM_Hau_003	Hau	34
720575940638928868	Ascending	pre/post	720575940604425644	BM_Hau_003	Hau	59
720575940641229520	Ascending	pre/post	720575940604425644	BM_Hau_003	Hau	14
720575940616038294	Interneuron	pre/post	720575940626574108	BM_Hau_004	Hau	6
720575940617953241	Ascending	pre/post	720575940626574108	BM_Hau_004	Hau	18
720575940622267260	BMN	pre/post	720575940626574108	BM_Hau_004	Hau	6
720575940622340137	BMN	pre/post	720575940626574108	BM_Hau_004	Hau	7
720575940623195530	Ascending	pre/post	720575940626574108	BM_Hau_004	Hau	5
720575940624461576	Ascending	pre/post	720575940626574108	BM_Hau_004	Hau	64
720575940624789652	Ascending	pre	720575940626574108	BM_Hau_004	Hau	6
720575940629564688	Interneuron	pre/post	720575940626574108	BM_Hau_004	Hau	44
720575940630480348	Descending	pre	720575940626574108	BM_Hau_004	Hau	5
720575940630829051	Interneuron	pre/post	720575940626574108	BM_Hau_004	Hau	34
720575940630964188	Interneuron	pre/post	720575940626574108	BM_Hau_004	Hau	24
720575940632305711	Interneuron	pre/post	720575940626574108	BM_Hau_004	Hau	9
720575940636168628	Ascending	pre/post	720575940626574108	BM_Hau_004	Hau	5
720575940638928868	Ascending	pre/post	720575940626574108	BM_Hau_004	Hau	68
720575940641229520	Ascending	pre/post	720575940626574108	BM_Hau_004	Hau	8
720575940617953241	Ascending	pre/post	720575940622340137	BM_Hau_005	Hau	7
720575940622589419	BMN	pre/post	720575940622340137	BM_Hau_005	Hau	5
720575940624461576	Ascending	pre/post	720575940622340137	BM_Hau_005	Hau	11
720575940626574108	BMN	pre/post	720575940622340137	BM_Hau_005	Hau	5
720575940629564688	Interneuron	pre/post	720575940622340137	BM_Hau_005	Hau	30
720575940630829051	Interneuron	pre/post	720575940622340137	BM_Hau_005	Hau	9
720575940630964188	Interneuron	pre/post	720575940622340137	BM_Hau_005	Hau	7
720575940635274615	Ascending	pre/post	720575940622340137	BM_Hau_005	Hau	6
720575940638928868	Ascending	pre/post	720575940622340137	BM_Hau_005	Hau	21
720575940631342073	Descending	pre/post	720575940621730557	BM_InOc_001	InOc	8
720575940633771745	Descending	pre/post	720575940621730557	BM_InOc_001	InOc	7
720575940640723315	Descending	pre/post	720575940621730557	BM_InOc_001	InOc	9
720575940647031860	Descending	pre/post	720575940621730557	BM_InOc_001	InOc	19
720575940621730557	BMN	pre	720575940633475424	BM_InOc_002	InOc	5
720575940631342073	Descending	pre/post	720575940633475424	BM_InOc_002	InOc	11
720575940633771745	Descending	pre/post	720575940633475424	BM_InOc_002	InOc	5
720575940647031860	Descending	pre/post	720575940633475424	BM_InOc_002	InOc	23
720575940631342073	Descending	pre/post	720575940614056733	BM_InOc_003	InOc	9
720575940633771745	Descending	pre/post	720575940614056733	BM_InOc_003	InOc	6
720575940647031860	Descending	pre/post	720575940614056733	BM_InOc_003	InOc	16
720575940647075619	Interneuron	pre/post	720575940612315373	BM_InOm_001	InOm	7
720575940647075619	Interneuron	pre/post	720575940610473109	BM_InOm_003	InOm	5
720575940619114918	Ascending	pre/post	720575940604281888	BM_InOm_005	InOm	5
720575940647075619	Interneuron	pre/post	720575940604281888	BM_InOm_005	InOm	6
720575940647075619	Interneuron	pre/post	720575940618494032	BM_InOm_007	InOm	5
720575940647075619	Interneuron	pre/post	720575940626406916	BM_InOm_008	InOm	5
720575940647075619	Interneuron	pre/post	720575940624516042	BM_InOm_012	InOm	11
720575940647075619	Interneuron	pre/post	720575940648272761	BM_InOm_016	InOm	5
720575940647075619	Interneuron	pre/post	720575940626514920	BM_InOm_019	InOm	6
720575940647075619	Interneuron	pre/post	720575940640293083	BM_InOm_020	InOm	7
720575940647075619	Interneuron	pre/post	720575940624727226	BM_InOm_022	InOm	5
720575940607170178	Descending	pre	720575940618052568	BM_InOm_030	InOm	5
720575940647075619	Interneuron	pre/post	720575940629210230	BM_InOm_032	InOm	5
720575940647075619	Interneuron	pre/post	720575940628397655	BM_InOm_035	InOm	7
720575940647075619	Interneuron	pre/post	720575940604272672	BM_InOm_038	InOm	5
720575940647075619	Interneuron	pre/post	720575940622059242	BM_InOm_039	InOm	5
720575940631342073	Descending	pre/post	720575940621743240	BM_InOm_044	InOm	5
720575940631342073	Descending	pre/post	720575940607008011	BM_InOm_046	InOm	5
720575940647075619	Interneuron	pre/post	720575940609868238	BM_InOm_070	InOm	5
720575940647075619	Interneuron	pre/post	720575940626794314	BM_InOm_071	InOm	6
720575940647075619	Interneuron	pre/post	720575940613782239	BM_InOm_074	InOm	6
720575940607170178	Descending	pre	720575940645824644	BM_InOm_075	InOm	6
720575940647075619	Interneuron	pre/post	720575940630092867	BM_InOm_079	InOm	6
720575940647075619	Interneuron	pre/post	720575940622130058	BM_InOm_081	InOm	9
720575940647075619	Interneuron	pre/post	720575940618998208	BM_InOm_086	InOm	5
720575940640723315	Descending	pre/post	720575940630722351	BM_InOm_090	InOm	7
720575940647075619	Interneuron	pre/post	720575940607015260	BM_InOm_095	InOm	6
720575940647075619	Interneuron	pre/post	720575940637975110	BM_InOm_100	InOm	9
720575940647075619	Interneuron	pre/post	720575940624976330	BM_InOm_114	InOm	5
720575940615378399	Descending	pre/post	720575940611329138	BM_InOm_117	InOm	5
720575940647075619	Interneuron	pre/post	720575940645865092	BM_InOm_118	InOm	6
720575940607170178	Descending	pre	720575940625048606	BM_InOm_131	InOm	5
720575940647075619	Interneuron	pre/post	720575940619038379	BM_InOm_138	InOm	5
720575940619114918	Ascending	pre/post	720575940623318247	BM_InOm_148	InOm	5
720575940647075619	Interneuron	pre/post	720575940638416336	BM_InOm_149	InOm	6
720575940647075619	Interneuron	pre/post	720575940623314580	BM_InOm_151	InOm	6
720575940627629598	Descending	pre	720575940618557008	BM_InOm_153	InOm	7
720575940647075619	Interneuron	pre/post	720575940618557008	BM_InOm_153	InOm	8
720575940647075619	Interneuron	pre/post	720575940633762667	BM_InOm_154	InOm	6
720575940640723315	Descending	pre/post	720575940616615195	BM_InOm_155	InOm	5
720575940647075619	Interneuron	pre/post	720575940616615195	BM_InOm_155	InOm	8
720575940636686170	Ascending	pre	720575940616242918	BM_InOm_157	InOm	5
720575940627629598	Descending	pre	720575940617226753	BM_InOm_159	InOm	5
720575940636686170	Ascending	pre	720575940617226753	BM_InOm_159	InOm	5
720575940647075619	Interneuron	pre/post	720575940617226753	BM_InOm_159	InOm	6
720575940647075619	Interneuron	pre/post	720575940624171408	BM_InOm_160	InOm	6
720575940647075619	Interneuron	pre/post	720575940636652863	BM_InOm_161	InOm	6
720575940647075619	Interneuron	pre/post	720575940624683194	BM_InOm_162	InOm	5
720575940647075619	Interneuron	pre/post	720575940613410666	BM_InOm_163	InOm	6
720575940636686170	Ascending	pre	720575940604404913	BM_InOm_166	InOm	5
720575940647075619	Interneuron	pre/post	720575940604404913	BM_InOm_166	InOm	7
720575940647075619	Interneuron	pre/post	720575940637844558	BM_InOm_168	InOm	5
720575940647075619	Interneuron	pre/post	720575940630609512	BM_InOm_169	InOm	5
720575940647075619	Interneuron	pre/post	720575940635127182	BM_InOm_172	InOm	8
720575940647075619	Interneuron	pre/post	720575940613443178	BM_InOm_176	InOm	7
720575940647075619	Interneuron	pre/post	720575940626107665	BM_InOm_177	InOm	10
720575940647075619	Interneuron	pre/post	720575940613442666	BM_InOm_178	InOm	10
720575940647075619	Interneuron	pre/post	720575940633458842	BM_InOm_179	InOm	6
720575940640723315	Descending	pre/post	720575940631174199	BM_InOm_181	InOm	7
720575940647075619	Interneuron	pre/post	720575940631174199	BM_InOm_181	InOm	8
720575940636686170	Ascending	pre	720575940629667065	BM_InOm_183	InOm	5
720575940647075619	Interneuron	pre/post	720575940629667065	BM_InOm_183	InOm	8
720575940640723315	Descending	pre/post	720575940622170623	BM_InOm_184	InOm	6
720575940647075619	Interneuron	pre/post	720575940627978395	BM_InOm_185	InOm	5
720575940647075619	Interneuron	pre/post	720575940640231131	BM_InOm_188	InOm	5
720575940647075619	Interneuron	pre/post	720575940619437478	BM_InOm_199	InOm	5
720575940647075619	Interneuron	pre/post	720575940611324530	BM_InOm_200	InOm	6
720575940647075619	Interneuron	pre/post	720575940620539418	BM_InOm_205	InOm	5
720575940640723315	Descending	pre/post	720575940621911064	BM_InOm_207	InOm	5
720575940647075619	Interneuron	pre/post	720575940640753037	BM_InOm_210	InOm	5
720575940647075619	Interneuron	pre/post	720575940622639181	BM_InOm_212	InOm	6
720575940647075619	Interneuron	pre/post	720575940621897866	BM_InOm_214	InOm	8
720575940647075619	Interneuron	pre/post	720575940609869774	BM_InOm_215	InOm	5
720575940647075619	Interneuron	pre/post	720575940618556752	BM_InOm_216	InOm	6
720575940647075619	Interneuron	pre/post	720575940614234418	BM_InOm_218	InOm	6
720575940633771745	Descending	pre/post	720575940628592684	BM_InOm_219	InOm	5
720575940647075619	Interneuron	pre/post	720575940620252799	BM_InOm_220	InOm	5
720575940647075619	Interneuron	pre/post	720575940630953892	BM_InOm_221	InOm	6
720575940631342073	Descending	pre/post	720575940633130592	BM_InOm_222	InOm	5
720575940647075619	Interneuron	pre/post	720575940625589117	BM_InOm_225	InOm	5
720575940620096926	Ascending	pre	720575940626833158	BM_InOm_226	InOm	5
720575940620096926	Ascending	pre	720575940626397256	BM_InOm_228	InOm	5
720575940647075619	Interneuron	pre/post	720575940626554856	BM_InOm_232	InOm	6
720575940647075619	Interneuron	pre/post	720575940654070689	BM_InOm_233	InOm	7
720575940643275812	BMN	pre	720575940627332139	BM_InOm_236	InOm	5
720575940647075619	Interneuron	pre/post	720575940624428848	BM_InOm_237	InOm	8
720575940627629598	Descending	pre	720575940624418352	BM_InOm_239	InOm	5
720575940640723315	Descending	pre/post	720575940624418352	BM_InOm_239	InOm	7
720575940647075619	Interneuron	pre/post	720575940616375041	BM_InOm_240	InOm	5
720575940647075619	Interneuron	pre/post	720575940631999970	BM_InOm_241	InOm	6
720575940607170178	Descending	pre	720575940610956953	BM_InOm_242	InOm	5
720575940647075619	Interneuron	pre/post	720575940629307129	BM_InOm_243	InOm	8
720575940627629598	Descending	pre	720575940631999955	BM_InOm_244	InOm	5
720575940647075619	Interneuron	pre/post	720575940631999955	BM_InOm_244	InOm	8
720575940647075619	Interneuron	pre/post	720575940630787153	BM_InOm_249	InOm	8
720575940640723315	Descending	pre/post	720575940621642376	BM_InOm_251	InOm	6
720575940640723315	Descending	pre/post	720575940643318052	BM_InOm_252	InOm	6
720575940647075619	Interneuron	pre/post	720575940643318052	BM_InOm_252	InOm	7
720575940647075619	Interneuron	pre/post	720575940616786501	BM_InOm_253	InOm	5
720575940636686170	Ascending	pre	720575940607817173	BM_InOm_254	InOm	5
720575940647075619	Interneuron	pre/post	720575940607817173	BM_InOm_254	InOm	5
720575940647075619	Interneuron	pre/post	720575940623527608	BM_InOm_260	InOm	6
720575940647075619	Interneuron	pre/post	720575940618474581	BM_InOm_262	InOm	6
720575940647075619	Interneuron	pre/post	720575940616351233	BM_InOm_264	InOm	5
720575940647075619	Interneuron	pre/post	720575940630321356	BM_InOm_267	InOm	5
720575940631342073	Descending	pre/post	720575940619542081	BM_InOm_268	InOm	6
720575940647075619	Interneuron	pre/post	720575940619542081	BM_InOm_268	InOm	5
720575940647075619	Interneuron	pre/post	720575940628517175	BM_InOm_269	InOm	8
720575940647075619	Interneuron	pre/post	720575940624432944	BM_InOm_272	InOm	5
720575940607170178	Descending	pre	720575940615434123	BM_InOm_280	InOm	5
720575940647075619	Interneuron	pre/post	720575940619484525	BM_InOm_282	InOm	5
720575940647075619	Interneuron	pre/post	720575940604257638	BM_InOm_283	InOm	6
720575940647075619	Interneuron	pre/post	720575940618476368	BM_InOm_285	InOm	7
720575940647075619	Interneuron	pre/post	720575940620149469	BM_InOm_287	InOm	7
720575940647075619	Interneuron	pre/post	720575940634508911	BM_InOm_289	InOm	7
720575940647075619	Interneuron	pre/post	720575940618669808	BM_InOm_290	InOm	5
720575940647075619	Interneuron	pre/post	720575940611015909	BM_InOm_291	InOm	7
720575940640723315	Descending	pre/post	720575940637220211	BM_InOm_294	InOm	5
720575940647075619	Interneuron	pre/post	720575940637220211	BM_InOm_294	InOm	9
720575940647075619	Interneuron	pre/post	720575940628513335	BM_InOm_295	InOm	6
720575940647075619	Interneuron	pre/post	720575940629290233	BM_InOm_296	InOm	7
720575940647075619	Interneuron	pre/post	720575940628557879	BM_InOm_298	InOm	6
720575940636168628	Ascending	pre/post	720575940621303565	BM_InOm_300	InOm	5
720575940640723315	Descending	pre/post	720575940621303565	BM_InOm_300	InOm	8
720575940647075619	Interneuron	pre/post	720575940630279480	BM_InOm_302	InOm	5
720575940647075619	Interneuron	pre/post	720575940642581704	BM_InOm_303	InOm	5
720575940640723315	Descending	pre/post	720575940621583367	BM_InOm_305	InOm	5
720575940627629598	Descending	pre	720575940623938125	BM_InOm_307	InOm	5
720575940647075619	Interneuron	pre/post	720575940623938125	BM_InOm_307	InOm	6
720575940647075619	Interneuron	pre/post	720575940620052464	BM_InOm_308	InOm	5
720575940647075619	Interneuron	pre/post	720575940629602501	BM_InOm_310	InOm	7
720575940647075619	Interneuron	pre/post	720575940626650108	BM_InOm_311	InOm	5
720575940647075619	Interneuron	pre/post	720575940633551002	BM_InOm_312	InOm	8
720575940647075619	Interneuron	pre/post	720575940625850131	BM_InOm_313	InOm	5
720575940627629598	Descending	pre	720575940626557436	BM_InOm_314	InOm	5
720575940647075619	Interneuron	pre/post	720575940607005788	BM_InOm_318	InOm	6
720575940647075619	Interneuron	pre/post	720575940614138783	BM_InOm_319	InOm	6
720575940647031860	Descending	pre/post	720575940622416903	BM_InOm_320	InOm	5
720575940647075619	Interneuron	pre/post	720575940622416903	BM_InOm_320	InOm	8
720575940647075619	Interneuron	pre/post	720575940613781983	BM_InOm_321	InOm	6
720575940631342073	Descending	pre/post	720575940643275812	BM_InOm_322	InOm	5
720575940633771745	Descending	pre/post	720575940643275812	BM_InOm_322	InOm	5
720575940647075619	Interneuron	pre/post	720575940643275812	BM_InOm_322	InOm	7
720575940647075619	Interneuron	pre/post	720575940611535126	BM_InOm_324	InOm	6
720575940647075619	Interneuron	pre/post	720575940622655979	BM_InOm_325	InOm	9
720575940647075619	Interneuron	pre/post	720575940623522744	BM_InOm_326	InOm	9
720575940647075619	Interneuron	pre/post	720575940631461805	BM_InOm_329	InOm	6
720575940647075619	Interneuron	pre/post	720575940623177964	BM_InOm_330	InOm	8
720575940627629598	Descending	pre	720575940623886925	BM_InOm_332	InOm	5
720575940647075619	Interneuron	pre/post	720575940623886925	BM_InOm_332	InOm	7
720575940647075619	Interneuron	pre/post	720575940643850862	BM_InOm_333	InOm	5
720575940647075619	Interneuron	pre/post	720575940622412807	BM_InOm_334	InOm	7
720575940647075619	Interneuron	pre/post	720575940616254182	BM_InOm_339	InOm	8
720575940640723315	Descending	pre/post	720575940643339287	BM_InOm_341	InOm	6
720575940636686170	Ascending	pre	720575940632386899	BM_InOm_342	InOm	9
720575940640723315	Descending	pre/post	720575940627197200	BM_InOm_343	InOm	8
720575940647075619	Interneuron	pre/post	720575940622471431	BM_InOm_344	InOm	9
720575940647075619	Interneuron	pre/post	720575940637838670	BM_InOm_345	InOm	5
720575940647075619	Interneuron	pre/post	720575940624891420	BM_InOm_346	InOm	7
720575940647075619	Interneuron	pre/post	720575940624138242	BM_InOm_347	InOm	8
720575940647075619	Interneuron	pre/post	720575940630667660	BM_InOm_348	InOm	6
720575940640723315	Descending	pre/post	720575940630937508	BM_InOm_349	InOm	5
720575940636686170	Ascending	pre	720575940625523837	BM_InOm_350	InOm	5
720575940647075619	Interneuron	pre/post	720575940625523837	BM_InOm_350	InOm	5
720575940636686170	Ascending	pre	720575940626052369	BM_InOm_352	InOm	7
720575940636686170	Ascending	pre	720575940629903691	BM_InOm_354	InOm	7
720575940647075619	Interneuron	pre/post	720575940629903691	BM_InOm_354	InOm	5
720575940647075619	Interneuron	pre/post	720575940620991940	BM_InOm_355	InOm	8
720575940640723315	Descending	pre/post	720575940620312052	BM_InOm_356	InOm	5
720575940647075619	Interneuron	pre/post	720575940629903903	BM_InOm_357	InOm	6
720575940636686170	Ascending	pre	720575940607775324	BM_InOm_358	InOm	5
720575940640723315	Descending	pre/post	720575940607775324	BM_InOm_358	InOm	8
720575940647075619	Interneuron	pre/post	720575940607775324	BM_InOm_358	InOm	8
720575940636686170	Ascending	pre	720575940633173143	BM_InOm_359	InOm	6
720575940647075619	Interneuron	pre/post	720575940630600248	BM_InOm_360	InOm	6
720575940640723315	Descending	pre/post	720575940624993538	BM_InOm_361	InOm	6
720575940647075619	Interneuron	pre/post	720575940624993538	BM_InOm_361	InOm	6
720575940647075619	Interneuron	pre/post	720575940632000979	BM_InOm_362	InOm	5
720575940640723315	Descending	pre/post	720575940613966914	BM_InOm_364	InOm	7
720575940647075619	Interneuron	pre/post	720575940623224044	BM_InOm_367	InOm	7
720575940647075619	Interneuron	pre/post	720575940645805188	BM_InOm_368	InOm	5
720575940647075619	Interneuron	pre/post	720575940607546889	BM_InOm_369	InOm	7
720575940647075619	Interneuron	pre/post	720575940643673454	BM_InOm_371	InOm	5
720575940647075619	Interneuron	pre/post	720575940609098286	BM_InOm_372	InOm	9
720575940647075619	Interneuron	pre/post	720575940637372221	BM_InOm_373	InOm	9
720575940640723315	Descending	pre/post	720575940604524465	BM_InOm_375	InOm	7
720575940647075619	Interneuron	pre/post	720575940604524465	BM_InOm_375	InOm	6
720575940640723315	Descending	pre/post	720575940625549128	BM_InOm_376	InOm	7
720575940640723315	Descending	pre/post	720575940618474320	BM_InOm_377	InOm	5
720575940640723315	Descending	pre/post	720575940630607756	BM_InOm_379	InOm	7
720575940647075619	Interneuron	pre/post	720575940630607756	BM_InOm_379	InOm	5
720575940640723315	Descending	pre/post	720575940637820750	BM_InOm_380	InOm	5
720575940647075619	Interneuron	pre/post	720575940638586496	BM_InOm_381	InOm	7
720575940647075619	Interneuron	pre/post	720575940621614435	BM_InOm_384	InOm	6
720575940640723315	Descending	pre/post	720575940638185550	BM_InOm_385	InOm	7
720575940647075619	Interneuron	pre/post	720575940638185550	BM_InOm_385	InOm	7
720575940647075619	Interneuron	pre/post	720575940622635517	BM_InOm_387	InOm	8
720575940647075619	Interneuron	pre/post	720575940633121175	BM_InOm_388	InOm	7
720575940647075619	Interneuron	pre/post	720575940635507824	BM_InOm_389	InOm	5
720575940607170178	Descending	pre	720575940624922140	BM_InOm_390	InOm	5
720575940640723315	Descending	pre/post	720575940619978075	BM_InOm_391	InOm	6
720575940647075619	Interneuron	pre/post	720575940619978075	BM_InOm_391	InOm	7
720575940636686170	Ascending	pre	720575940632384537	BM_InOm_392	InOm	6
720575940640723315	Descending	pre/post	720575940626649084	BM_InOm_394	InOm	7
720575940647075619	Interneuron	pre/post	720575940626649084	BM_InOm_394	InOm	7
720575940647075619	Interneuron	pre/post	720575940644627735	BM_InOm_397	InOm	5
720575940647075619	Interneuron	pre/post	720575940630677900	BM_InOm_398	InOm	6
720575940647075619	Interneuron	pre/post	720575940604211744	BM_InOm_399	InOm	8
720575940647075619	Interneuron	pre/post	720575940658904961	BM_InOm_400	InOm	5
720575940647075619	Interneuron	pre/post	720575940619826548	BM_InOm_402	InOm	5
720575940647075619	Interneuron	pre/post	720575940624537546	BM_InOm_405	InOm	6
720575940647075619	Interneuron	pre/post	720575940628041722	BM_InOm_410	InOm	8
720575940607170178	Descending	pre	720575940614597307	BM_InOm_412	InOm	5
720575940640723315	Descending	pre/post	720575940614597307	BM_InOm_412	InOm	5
720575940647075619	Interneuron	pre/post	720575940614597307	BM_InOm_412	InOm	9
720575940647075619	Interneuron	pre/post	720575940609894094	BM_InOm_413	InOm	6
720575940647075619	Interneuron	pre/post	720575940622612989	BM_InOm_414	InOm	8
720575940633771745	Descending	pre/post	720575940625727369	BM_InOm_415	InOm	6
720575940647075619	Interneuron	pre/post	720575940625727369	BM_InOm_415	InOm	8
720575940636686170	Ascending	pre	720575940628560951	BM_InOm_416	InOm	5
720575940647075619	Interneuron	pre/post	720575940628560951	BM_InOm_416	InOm	7
720575940647075619	Interneuron	pre/post	720575940620691811	BM_InOm_417	InOm	8
720575940647075619	Interneuron	pre/post	720575940618483323	BM_InOm_418	InOm	8
720575940640723315	Descending	pre/post	720575940624999056	BM_InOm_419	InOm	5
720575940647075619	Interneuron	pre/post	720575940622877940	BM_InOm_420	InOm	6
720575940607170178	Descending	pre	720575940639611381	BM_InOm_423	InOm	5
720575940636168628	Ascending	pre/post	720575940639611381	BM_InOm_423	InOm	6
720575940631342073	Descending	pre/post	720575940621906470	BM_InOm_425	InOm	5
720575940647075619	Interneuron	pre/post	720575940621906470	BM_InOm_425	InOm	7
720575940647075619	Interneuron	pre/post	720575940614377228	BM_InOm_428	InOm	5
720575940647075619	Interneuron	pre/post	720575940659439233	BM_InOm_431	InOm	8
720575940631342073	Descending	pre/post	720575940637246948	BM_InOm_433	InOm	6
720575940647075619	Interneuron	pre/post	720575940637246948	BM_InOm_433	InOm	7
720575940647075619	Interneuron	pre/post	720575940625228121	BM_InOm_435	InOm	5
720575940640723315	Descending	pre/post	720575940624920348	BM_InOm_436	InOm	5
720575940647075619	Interneuron	pre/post	720575940618795349	BM_InOm_437	InOm	6
720575940647075619	Interneuron	pre/post	720575940619548225	BM_InOm_439	InOm	7
720575940647075619	Interneuron	pre/post	720575940620339009	BM_InOm_445	InOm	9
720575940647075619	Interneuron	pre/post	720575940607434588	BM_InOm_446	InOm	6
720575940647075619	Interneuron	pre/post	720575940631988179	BM_InOm_447	InOm	6
720575940647075619	Interneuron	pre/post	720575940628267767	BM_InOm_448	InOm	8
720575940647075619	Interneuron	pre/post	720575940623264807	BM_InOm_449	InOm	5
720575940640723315	Descending	pre/post	720575940629730575	BM_InOm_450	InOm	7
720575940647075619	Interneuron	pre/post	720575940633429148	BM_InOm_452	InOm	9
720575940647075619	Interneuron	pre/post	720575940623178995	BM_InOm_453	InOm	6
720575940647075619	Interneuron	pre/post	720575940622431751	BM_InOm_455	InOm	5
720575940647075619	Interneuron	pre/post	720575940638228131	BM_InOm_458	InOm	6
720575940647075619	Interneuron	pre/post	720575940629377367	BM_InOm_463	InOm	6
720575940647075619	Interneuron	pre/post	720575940614276876	BM_InOm_464	InOm	5
720575940647075619	Interneuron	pre/post	720575940618843073	BM_InOm_465	InOm	5
720575940647075619	Interneuron	pre/post	720575940638259544	BM_InOm_466	InOm	11
720575940640723315	Descending	pre/post	720575940622997759	BM_InOm_467	InOm	6
720575940647075619	Interneuron	pre/post	720575940622997759	BM_InOm_467	InOm	11
720575940647075619	Interneuron	pre/post	720575940639560411	BM_InOm_469	InOm	5
720575940615378399	Descending	pre/post	720575940609253956	BM_InOm_470	InOm	6
720575940640723315	Descending	pre/post	720575940609253956	BM_InOm_470	InOm	8
720575940636686170	Ascending	pre	720575940618085937	BM_InOm_471	InOm	5
720575940636686170	Ascending	pre	720575940631450413	BM_InOm_474	InOm	6
720575940647075619	Interneuron	pre/post	720575940631450413	BM_InOm_474	InOm	6
720575940647075619	Interneuron	pre/post	720575940644706158	BM_InOm_475	InOm	13
720575940627629598	Descending	pre	720575940617490005	BM_InOm_476	InOm	7
720575940647075619	Interneuron	pre/post	720575940617490005	BM_InOm_476	InOm	6
720575940636686170	Ascending	pre	720575940604367294	BM_InOm_477	InOm	6
720575940647075619	Interneuron	pre/post	720575940621728588	BM_InOm_478	InOm	8
720575940640723315	Descending	pre/post	720575940622456039	BM_InOm_479	InOm	5
720575940615378399	Descending	pre/post	720575940618746533	BM_InOm_480	InOm	5
720575940647075619	Interneuron	pre/post	720575940618746533	BM_InOm_480	InOm	8
720575940647075619	Interneuron	pre/post	720575940612534056	BM_InOm_481	InOm	8
720575940636686170	Ascending	pre	720575940631038163	BM_InOm_482	InOm	6
720575940647075619	Interneuron	pre/post	720575940631038163	BM_InOm_482	InOm	10
720575940647075619	Interneuron	pre/post	720575940628254402	BM_InOm_483	InOm	5
720575940615378399	Descending	pre/post	720575940625596676	BM_InOm_484	InOm	5
720575940640723315	Descending	pre/post	720575940625596676	BM_InOm_484	InOm	6
720575940647075619	Interneuron	pre/post	720575940625596676	BM_InOm_484	InOm	5
720575940640723315	Descending	pre/post	720575940625408830	BM_InOm_485	InOm	5
720575940647075619	Interneuron	pre/post	720575940625408830	BM_InOm_485	InOm	5
720575940636686170	Ascending	pre	720575940633437850	BM_InOm_486	InOm	5
720575940636686170	Ascending	pre	720575940631292959	BM_InOm_490	InOm	5
720575940647075619	Interneuron	pre/post	720575940631292959	BM_InOm_490	InOm	6
720575940647075619	Interneuron	pre/post	720575940631047751	BM_InOm_491	InOm	6
720575940647075619	Interneuron	pre/post	720575940607452117	BM_InOm_493	InOm	8
720575940636686170	Ascending	pre	720575940630820218	BM_InOm_494	InOm	5
720575940647075619	Interneuron	pre/post	720575940630820218	BM_InOm_494	InOm	5
720575940647075619	Interneuron	pre/post	720575940627396943	BM_InOm_496	InOm	8
720575940647075619	Interneuron	pre/post	720575940605846962	BM_InOm_498	InOm	6
720575940647075619	Interneuron	pre/post	720575940626066197	BM_InOm_499	InOm	6
720575940622714004	Ascending	pre	720575940631437997	BM_InOm_500	InOm	8
720575940640723315	Descending	pre/post	720575940620896477	BM_InOm_502	InOm	5
720575940647075619	Interneuron	pre/post	720575940618625927	BM_InOm_504	InOm	5
720575940607170178	Descending	pre	720575940621306700	BM_InOm_507	InOm	7
720575940647075619	Interneuron	pre/post	720575940624515530	BM_InOm_509	InOm	7
720575940647075619	Interneuron	pre/post	720575940616404002	BM_InOm_510	InOm	5
720575940647075619	Interneuron	pre/post	720575940605277641	BM_InOm_514	InOm	7
720575940636686170	Ascending	pre	720575940633547359	BM_InOm_515	InOm	6
720575940647075619	Interneuron	pre/post	720575940624874524	BM_InOm_516	InOm	6
720575940647075619	Interneuron	pre/post	720575940623311847	BM_InOm_517	InOm	5
720575940624986407	Interneuron	pre/post	720575940610665934	BM_InOm_518	InOm	5
720575940636686170	Ascending	pre	720575940619085190	BM_InOm_520	InOm	5
720575940654227105	Ascending	pre/post	720575940625409086	BM_InOm_521	InOm	5
720575940647075619	Interneuron	pre/post	720575940633388479	BM_InOm_522	InOm	5
720575940654227105	Ascending	pre/post	720575940643795054	BM_InOm_523	InOm	5
720575940647075619	Interneuron	pre/post	720575940632401433	BM_InOm_535	InOm	5
720575940647075619	Interneuron	pre/post	720575940627329579	BM_InOm_537	InOm	5
720575940647075619	Interneuron	pre/post	720575940617541755	BM_InOm_543	InOm	6
720575940607170178	Descending	pre	720575940629582892	BM_InOm_547	InOm	6
720575940647075619	Interneuron	pre/post	720575940611814883	BM_InOm_550	InOm	6
720575940647075619	Interneuron	pre/post	720575940623524349	BM_InOm_553	InOm	5
720575940615378399	Descending	pre/post	720575940620206068	BM_InOm_555	InOm	7
720575940620585933	BMN	pre/post	720575940622667032	BM_MaPa_001	MaPa	6
720575940630964188	Interneuron	pre/post	720575940622667032	BM_MaPa_001	MaPa	10
720575940635274615	Ascending	pre/post	720575940622667032	BM_MaPa_001	MaPa	13
720575940636168628	Ascending	pre/post	720575940622667032	BM_MaPa_001	MaPa	10
720575940640723315	Descending	pre/post	720575940622667032	BM_MaPa_001	MaPa	6
720575940658990721	BMN	pre/post	720575940622667032	BM_MaPa_001	MaPa	5
720575940619686689	BMN	pre/post	720575940620585933	BM_MaPa_002	MaPa	6
720575940635274615	Ascending	pre/post	720575940620585933	BM_MaPa_002	MaPa	10
720575940636168628	Ascending	pre/post	720575940620585933	BM_MaPa_002	MaPa	10
720575940658990721	BMN	pre/post	720575940620585933	BM_MaPa_002	MaPa	7
720575940630705170	Ascending	pre	720575940622886663	BM_MaPa_003	MaPa	5
720575940630964188	Interneuron	pre/post	720575940622886663	BM_MaPa_003	MaPa	5
720575940631815844	Ascending	pre	720575940622886663	BM_MaPa_003	MaPa	6
720575940635274615	Ascending	pre/post	720575940622886663	BM_MaPa_003	MaPa	10
720575940636168628	Ascending	pre/post	720575940622886663	BM_MaPa_003	MaPa	11
720575940658990721	BMN	pre/post	720575940622886663	BM_MaPa_003	MaPa	10
720575940618950480	BMN	pre/post	720575940658990721	BM_MaPa_004	MaPa	5
720575940622667032	BMN	pre/post	720575940658990721	BM_MaPa_004	MaPa	6
720575940627538690	Ascending	pre	720575940658990721	BM_MaPa_004	MaPa	6
720575940630829051	Interneuron	pre/post	720575940658990721	BM_MaPa_004	MaPa	7
720575940630964188	Interneuron	pre/post	720575940658990721	BM_MaPa_004	MaPa	11
720575940635274615	Ascending	pre/post	720575940658990721	BM_MaPa_004	MaPa	10
720575940636168628	Ascending	pre/post	720575940658990721	BM_MaPa_004	MaPa	14
720575940640723315	Descending	pre/post	720575940658990721	BM_MaPa_004	MaPa	8
720575940630829051	Interneuron	pre/post	720575940632494818	BM_MaPa_005	MaPa	11
720575940630964188	Interneuron	pre/post	720575940632494818	BM_MaPa_005	MaPa	5
720575940640723315	Descending	pre/post	720575940632494818	BM_MaPa_005	MaPa	8
720575940626574108	BMN	pre/post	720575940622267260	BM_MaPa_006	MaPa	9
720575940630829051	Interneuron	pre/post	720575940622267260	BM_MaPa_006	MaPa	17
720575940630964188	Interneuron	pre/post	720575940622267260	BM_MaPa_006	MaPa	8
720575940635274615	Ascending	pre/post	720575940622267260	BM_MaPa_006	MaPa	11
720575940640723315	Descending	pre/post	720575940622267260	BM_MaPa_006	MaPa	11
720575940630829051	Interneuron	pre/post	720575940611343853	BM_MaPa_007	MaPa	14
720575940630964188	Interneuron	pre/post	720575940611343853	BM_MaPa_007	MaPa	8
720575940640723315	Descending	pre/post	720575940611343853	BM_MaPa_007	MaPa	7
720575940627538690	Ascending	pre	720575940648095097	BM_MaPa_008	MaPa	6
720575940630964188	Interneuron	pre/post	720575940648095097	BM_MaPa_008	MaPa	9
720575940635274615	Ascending	pre/post	720575940648095097	BM_MaPa_008	MaPa	7
720575940640723315	Descending	pre/post	720575940648095097	BM_MaPa_008	MaPa	6
720575940630829051	Interneuron	pre/post	720575940629752204	BM_MaPa_009	MaPa	6
720575940630964188	Interneuron	pre/post	720575940629752204	BM_MaPa_009	MaPa	8
720575940635274615	Ascending	pre/post	720575940629752204	BM_MaPa_009	MaPa	6
720575940630829051	Interneuron	pre/post	720575940618950480	BM_MaPa_010	MaPa	8
720575940630964188	Interneuron	pre/post	720575940618950480	BM_MaPa_010	MaPa	5
720575940632494818	BMN	pre	720575940618950480	BM_MaPa_010	MaPa	5
720575940635274615	Ascending	pre/post	720575940618950480	BM_MaPa_010	MaPa	8
720575940618950480	BMN	pre/post	720575940626988231	BM_MaPa_011	MaPa	7
720575940630829051	Interneuron	pre/post	720575940626988231	BM_MaPa_011	MaPa	13
720575940630964188	Interneuron	pre/post	720575940626988231	BM_MaPa_011	MaPa	9
720575940635274615	Ascending	pre/post	720575940626988231	BM_MaPa_011	MaPa	6
720575940636168628	Ascending	pre/post	720575940626988231	BM_MaPa_011	MaPa	5
720575940640723315	Descending	pre/post	720575940626988231	BM_MaPa_011	MaPa	10
720575940629752204	BMN	pre	720575940623512317	BM_MaPa_012	MaPa	5
720575940630829051	Interneuron	pre/post	720575940623512317	BM_MaPa_012	MaPa	13
720575940635274615	Ascending	pre/post	720575940623512317	BM_MaPa_012	MaPa	5
720575940640723315	Descending	pre/post	720575940623512317	BM_MaPa_012	MaPa	5
720575940618950480	BMN	pre/post	720575940619686689	BM_MaPa_013	MaPa	5
720575940627538690	Ascending	pre	720575940619686689	BM_MaPa_013	MaPa	9
720575940635274615	Ascending	pre/post	720575940619686689	BM_MaPa_013	MaPa	9
720575940640723315	Descending	pre/post	720575940619686689	BM_MaPa_013	MaPa	5
720575940641229520	Ascending	pre/post	720575940619686689	BM_MaPa_013	MaPa	6
720575940654227105	Ascending	pre/post	720575940619686689	BM_MaPa_013	MaPa	5
720575940629965932	Ascending	pre	720575940628134526	BM_MaPa_014	MaPa	12
720575940636686170	Ascending	pre	720575940628134526	BM_MaPa_014	MaPa	7
720575940640723315	Descending	pre/post	720575940628134526	BM_MaPa_014	MaPa	7
720575940647075619	Interneuron	pre/post	720575940628134526	BM_MaPa_014	MaPa	13
720575940654227105	Ascending	pre/post	720575940628134526	BM_MaPa_014	MaPa	8
720575940624833673	BMN	pre	720575940631455140	BM_Oc_001	Oc	5
720575940631342073	Descending	pre/post	720575940631455140	BM_Oc_001	Oc	35
720575940633771745	Descending	pre/post	720575940631455140	BM_Oc_001	Oc	62
720575940637648485	Descending	pre/post	720575940631455140	BM_Oc_001	Oc	26
720575940647031860	Descending	pre/post	720575940631455140	BM_Oc_001	Oc	40
720575940631342073	Descending	pre/post	720575940630487594	BM_Or_001	Or	7
720575940647031860	Descending	pre/post	720575940630487594	BM_Or_001	Or	17
720575940647075619	Interneuron	pre/post	720575940630487594	BM_Or_001	Or	6
720575940609957315	Interneuron	pre/post	720575940639196760	BM_Or_002	Or	36
720575940624986407	Interneuron	pre/post	720575940639196760	BM_Or_002	Or	50
720575940627538690	Ascending	pre	720575940639196760	BM_Or_002	Or	5
720575940631342073	Descending	pre/post	720575940639196760	BM_Or_002	Or	30
720575940633771745	Descending	pre/post	720575940639196760	BM_Or_002	Or	25
720575940647031860	Descending	pre/post	720575940639196760	BM_Or_002	Or	14
720575940617859486	BMN	pre/post	720575940620649972	BM_Or_003	Or	5
720575940629075697	Ascending	pre	720575940620649972	BM_Or_003	Or	6
720575940629965932	Ascending	pre	720575940620649972	BM_Or_003	Or	11
720575940631041956	Ascending	pre	720575940620649972	BM_Or_003	Or	5
720575940631342073	Descending	pre/post	720575940620649972	BM_Or_003	Or	50
720575940633771745	Descending	pre/post	720575940620649972	BM_Or_003	Or	14
720575940637106295	Ascending	pre	720575940620649972	BM_Or_003	Or	5
720575940647031860	Descending	pre/post	720575940620649972	BM_Or_003	Or	33
720575940647075619	Interneuron	pre/post	720575940620649972	BM_Or_003	Or	23
720575940618363072	BMN	pre/post	720575940611308261	BM_Taste_001	Taste	5
720575940620094366	Ascending	pre/post	720575940611308261	BM_Taste_001	Taste	6
720575940624224253	Interneuron	pre/post	720575940611308261	BM_Taste_001	Taste	5
720575940628672122	BMN	pre	720575940611308261	BM_Taste_001	Taste	5
720575940629564688	Interneuron	pre/post	720575940611308261	BM_Taste_001	Taste	13
720575940630829051	Interneuron	pre/post	720575940611308261	BM_Taste_001	Taste	10
720575940630964188	Interneuron	pre/post	720575940611308261	BM_Taste_001	Taste	18
720575940631381007	Interneuron	pre/post	720575940611308261	BM_Taste_001	Taste	42
720575940635576767	Interneuron	pre/post	720575940611308261	BM_Taste_001	Taste	11
720575940638719807	Interneuron	pre/post	720575940611308261	BM_Taste_001	Taste	58
720575940611308261	BMN	pre/post	720575940625359741	BM_Taste_002	Taste	6
720575940620094366	Ascending	pre/post	720575940625359741	BM_Taste_002	Taste	12
720575940624224253	Interneuron	pre/post	720575940625359741	BM_Taste_002	Taste	7
720575940624789652	Ascending	pre	720575940625359741	BM_Taste_002	Taste	6
720575940630829051	Interneuron	pre/post	720575940625359741	BM_Taste_002	Taste	7
720575940630951424	Interneuron	pre/post	720575940625359741	BM_Taste_002	Taste	6
720575940630964188	Interneuron	pre/post	720575940625359741	BM_Taste_002	Taste	12
720575940631381007	Interneuron	pre/post	720575940625359741	BM_Taste_002	Taste	61
720575940635576767	Interneuron	pre/post	720575940625359741	BM_Taste_002	Taste	20
720575940638719807	Interneuron	pre/post	720575940625359741	BM_Taste_002	Taste	44
720575940641229520	Ascending	pre/post	720575940625359741	BM_Taste_002	Taste	8
720575940620094366	Ascending	pre/post	720575940614808844	BM_Taste_003	Taste	17
720575940623208141	Interneuron	pre/post	720575940614808844	BM_Taste_003	Taste	5
720575940624224253	Interneuron	pre/post	720575940614808844	BM_Taste_003	Taste	8
720575940630951424	Interneuron	pre/post	720575940614808844	BM_Taste_003	Taste	19
720575940631381007	Interneuron	pre/post	720575940614808844	BM_Taste_003	Taste	49
720575940635274615	Ascending	pre/post	720575940614808844	BM_Taste_003	Taste	17
720575940635576767	Interneuron	pre/post	720575940614808844	BM_Taste_003	Taste	42
720575940638719807	Interneuron	pre/post	720575940614808844	BM_Taste_003	Taste	85
720575940641229520	Ascending	pre/post	720575940614808844	BM_Taste_003	Taste	13
720575940620094366	Ascending	pre/post	720575940628672122	BM_Taste_004	Taste	8
720575940624224253	Interneuron	pre/post	720575940628672122	BM_Taste_004	Taste	6
720575940624789652	Ascending	pre	720575940628672122	BM_Taste_004	Taste	6
720575940630951424	Interneuron	pre/post	720575940628672122	BM_Taste_004	Taste	5
720575940631381007	Interneuron	pre/post	720575940628672122	BM_Taste_004	Taste	16
720575940635576767	Interneuron	pre/post	720575940628672122	BM_Taste_004	Taste	19
720575940638719807	Interneuron	pre/post	720575940628672122	BM_Taste_004	Taste	40
720575940641229520	Ascending	pre/post	720575940628672122	BM_Taste_004	Taste	15
720575940609957315	Interneuron	pre/post	720575940618363072	BM_Taste_005	Taste	7
720575940616038294	Interneuron	pre/post	720575940618363072	BM_Taste_005	Taste	5
720575940620094366	Ascending	pre/post	720575940618363072	BM_Taste_005	Taste	10
720575940624224253	Interneuron	pre/post	720575940618363072	BM_Taste_005	Taste	7
720575940625359741	BMN	pre/post	720575940618363072	BM_Taste_005	Taste	5
720575940629564688	Interneuron	pre/post	720575940618363072	BM_Taste_005	Taste	11
720575940630829051	Interneuron	pre/post	720575940618363072	BM_Taste_005	Taste	5
720575940630951424	Interneuron	pre/post	720575940618363072	BM_Taste_005	Taste	13
720575940630964188	Interneuron	pre/post	720575940618363072	BM_Taste_005	Taste	8
720575940631381007	Interneuron	pre/post	720575940618363072	BM_Taste_005	Taste	34
720575940635274615	Ascending	pre/post	720575940618363072	BM_Taste_005	Taste	25
720575940635576767	Interneuron	pre/post	720575940618363072	BM_Taste_005	Taste	22
720575940638719807	Interneuron	pre/post	720575940618363072	BM_Taste_005	Taste	71
720575940641229520	Ascending	pre/post	720575940618363072	BM_Taste_005	Taste	6
720575940647075619	Interneuron	pre/post	720575940618363072	BM_Taste_005	Taste	5
720575940620094366	Ascending	pre/post	720575940614336739	BM_Taste_006	Taste	35
720575940623208141	Interneuron	pre/post	720575940614336739	BM_Taste_006	Taste	15
720575940624224253	Interneuron	pre/post	720575940614336739	BM_Taste_006	Taste	25
720575940630724652	Ascending	pre/post	720575940614336739	BM_Taste_006	Taste	16
720575940630951424	Interneuron	pre/post	720575940614336739	BM_Taste_006	Taste	72
720575940630964188	Interneuron	pre/post	720575940614336739	BM_Taste_006	Taste	5
720575940631381007	Interneuron	pre/post	720575940614336739	BM_Taste_006	Taste	8
720575940635274615	Ascending	pre/post	720575940614336739	BM_Taste_006	Taste	6
720575940635576767	Interneuron	pre/post	720575940614336739	BM_Taste_006	Taste	100
720575940638719807	Interneuron	pre/post	720575940614336739	BM_Taste_006	Taste	17
720575940641229520	Ascending	pre/post	720575940614336739	BM_Taste_006	Taste	20
720575940620094366	Ascending	pre/post	720575940615097275	BM_Taste_007	Taste	16
720575940623208141	Interneuron	pre/post	720575940615097275	BM_Taste_007	Taste	20
720575940624224253	Interneuron	pre/post	720575940615097275	BM_Taste_007	Taste	25
720575940624986407	Interneuron	pre/post	720575940615097275	BM_Taste_007	Taste	6
720575940629564688	Interneuron	pre/post	720575940615097275	BM_Taste_007	Taste	9
720575940630951424	Interneuron	pre/post	720575940615097275	BM_Taste_007	Taste	23
720575940631381007	Interneuron	pre/post	720575940615097275	BM_Taste_007	Taste	35
720575940631815844	Ascending	pre	720575940615097275	BM_Taste_007	Taste	7
720575940635274615	Ascending	pre/post	720575940615097275	BM_Taste_007	Taste	36
720575940635576767	Interneuron	pre/post	720575940615097275	BM_Taste_007	Taste	47
720575940635962254	BMN	pre/post	720575940615097275	BM_Taste_007	Taste	5
720575940638719807	Interneuron	pre/post	720575940615097275	BM_Taste_007	Taste	46
720575940620094366	Ascending	pre/post	720575940619934411	BM_Taste_008	Taste	27
720575940623208141	Interneuron	pre/post	720575940619934411	BM_Taste_008	Taste	13
720575940624224253	Interneuron	pre/post	720575940619934411	BM_Taste_008	Taste	11
720575940630724652	Ascending	pre/post	720575940619934411	BM_Taste_008	Taste	14
720575940630951424	Interneuron	pre/post	720575940619934411	BM_Taste_008	Taste	54
720575940631381007	Interneuron	pre/post	720575940619934411	BM_Taste_008	Taste	7
720575940635274615	Ascending	pre/post	720575940619934411	BM_Taste_008	Taste	8
720575940635576767	Interneuron	pre/post	720575940619934411	BM_Taste_008	Taste	71
720575940638719807	Interneuron	pre/post	720575940619934411	BM_Taste_008	Taste	8
720575940641229520	Ascending	pre/post	720575940619934411	BM_Taste_008	Taste	33
720575940620094366	Ascending	pre/post	720575940635962254	BM_Taste_009	Taste	10
720575940624224253	Interneuron	pre/post	720575940635962254	BM_Taste_009	Taste	6
720575940629564688	Interneuron	pre/post	720575940635962254	BM_Taste_009	Taste	33
720575940630829051	Interneuron	pre/post	720575940635962254	BM_Taste_009	Taste	8
720575940630951424	Interneuron	pre/post	720575940635962254	BM_Taste_009	Taste	8
720575940630964188	Interneuron	pre/post	720575940635962254	BM_Taste_009	Taste	15
720575940631291666	BMN	pre/post	720575940635962254	BM_Taste_009	Taste	6
720575940631381007	Interneuron	pre/post	720575940635962254	BM_Taste_009	Taste	34
720575940635274615	Ascending	pre/post	720575940635962254	BM_Taste_009	Taste	62
720575940635576767	Interneuron	pre/post	720575940635962254	BM_Taste_009	Taste	23
720575940638719807	Interneuron	pre/post	720575940635962254	BM_Taste_009	Taste	61
720575940641229520	Ascending	pre/post	720575940635962254	BM_Taste_009	Taste	6
720575940647021620	Interneuron	pre/post	720575940635962254	BM_Taste_009	Taste	6
720575940647075619	Interneuron	pre/post	720575940635962254	BM_Taste_009	Taste	5
720575940613413374	BMN	pre	720575940613167766	BM_Taste_010	Taste	6
720575940616038294	Interneuron	pre/post	720575940613167766	BM_Taste_010	Taste	7
720575940624789652	Ascending	pre	720575940613167766	BM_Taste_010	Taste	8
720575940626933959	BMN	pre	720575940613167766	BM_Taste_010	Taste	7
720575940629564688	Interneuron	pre/post	720575940613167766	BM_Taste_010	Taste	19
720575940630724652	Ascending	pre/post	720575940613167766	BM_Taste_010	Taste	13
720575940630829051	Interneuron	pre/post	720575940613167766	BM_Taste_010	Taste	11
720575940630964188	Interneuron	pre/post	720575940613167766	BM_Taste_010	Taste	24
720575940631381007	Interneuron	pre/post	720575940613167766	BM_Taste_010	Taste	8
720575940635576767	Interneuron	pre/post	720575940613167766	BM_Taste_010	Taste	21
720575940638719807	Interneuron	pre/post	720575940613167766	BM_Taste_010	Taste	7
720575940615097275	BMN	pre/post	720575940631291666	BM_Taste_011	Taste	6
720575940620094366	Ascending	pre/post	720575940631291666	BM_Taste_011	Taste	29
720575940623208141	Interneuron	pre/post	720575940631291666	BM_Taste_011	Taste	5
720575940624224253	Interneuron	pre/post	720575940631291666	BM_Taste_011	Taste	6
720575940629564688	Interneuron	pre/post	720575940631291666	BM_Taste_011	Taste	22
720575940630829051	Interneuron	pre/post	720575940631291666	BM_Taste_011	Taste	5
720575940630951424	Interneuron	pre/post	720575940631291666	BM_Taste_011	Taste	19
720575940631381007	Interneuron	pre/post	720575940631291666	BM_Taste_011	Taste	49
720575940635274615	Ascending	pre/post	720575940631291666	BM_Taste_011	Taste	93
720575940635576767	Interneuron	pre/post	720575940631291666	BM_Taste_011	Taste	49
720575940638719807	Interneuron	pre/post	720575940631291666	BM_Taste_011	Taste	92
720575940641229520	Ascending	pre/post	720575940631291666	BM_Taste_011	Taste	12
720575940647075619	Interneuron	pre/post	720575940631291666	BM_Taste_011	Taste	5
720575940624789652	Ascending	pre	720575940613413374	BM_Taste_012	Taste	6
720575940629564688	Interneuron	pre/post	720575940613413374	BM_Taste_012	Taste	12
720575940630829051	Interneuron	pre/post	720575940613413374	BM_Taste_012	Taste	15
720575940630964188	Interneuron	pre/post	720575940613413374	BM_Taste_012	Taste	38
720575940631381007	Interneuron	pre/post	720575940613413374	BM_Taste_012	Taste	14
720575940635274615	Ascending	pre/post	720575940613413374	BM_Taste_012	Taste	9
720575940635576767	Interneuron	pre/post	720575940613413374	BM_Taste_012	Taste	5
720575940638719807	Interneuron	pre/post	720575940613413374	BM_Taste_012	Taste	14
720575940638928868	Ascending	pre/post	720575940613413374	BM_Taste_012	Taste	8
720575940617953241	Ascending	pre/post	720575940625381397	BM_Taste_013	Taste	6
720575940620094366	Ascending	pre/post	720575940625381397	BM_Taste_013	Taste	14
720575940624224253	Interneuron	pre/post	720575940625381397	BM_Taste_013	Taste	12
720575940630724652	Ascending	pre/post	720575940625381397	BM_Taste_013	Taste	9
720575940630951424	Interneuron	pre/post	720575940625381397	BM_Taste_013	Taste	14
720575940631381007	Interneuron	pre/post	720575940625381397	BM_Taste_013	Taste	15
720575940635274615	Ascending	pre/post	720575940625381397	BM_Taste_013	Taste	31
720575940635576767	Interneuron	pre/post	720575940625381397	BM_Taste_013	Taste	33
720575940638719807	Interneuron	pre/post	720575940625381397	BM_Taste_013	Taste	26
720575940641229520	Ascending	pre/post	720575940625381397	BM_Taste_013	Taste	23
720575940620094366	Ascending	pre/post	720575940613698747	BM_Taste_014	Taste	23
720575940624789652	Ascending	pre	720575940613698747	BM_Taste_014	Taste	9
720575940630724652	Ascending	pre/post	720575940613698747	BM_Taste_014	Taste	14
720575940630951424	Interneuron	pre/post	720575940613698747	BM_Taste_014	Taste	20
720575940635576767	Interneuron	pre/post	720575940613698747	BM_Taste_014	Taste	43
720575940641229520	Ascending	pre/post	720575940613698747	BM_Taste_014	Taste	28
720575940616038294	Interneuron	pre/post	720575940626933959	BM_Taste_015	Taste	6
720575940629564688	Interneuron	pre/post	720575940626933959	BM_Taste_015	Taste	14
720575940630724652	Ascending	pre/post	720575940626933959	BM_Taste_015	Taste	7
720575940630829051	Interneuron	pre/post	720575940626933959	BM_Taste_015	Taste	9
720575940630964188	Interneuron	pre/post	720575940626933959	BM_Taste_015	Taste	24
720575940633065901	Interneuron	pre	720575940626933959	BM_Taste_015	Taste	6
720575940635274615	Ascending	pre/post	720575940626933959	BM_Taste_015	Taste	5
720575940635576767	Interneuron	pre/post	720575940626933959	BM_Taste_015	Taste	5
720575940638928868	Ascending	pre/post	720575940626933959	BM_Taste_015	Taste	6
720575940620094366	Ascending	pre/post	720575940616332381	BM_Taste_016	Taste	38
720575940623208141	Interneuron	pre/post	720575940616332381	BM_Taste_016	Taste	6
720575940624224253	Interneuron	pre/post	720575940616332381	BM_Taste_016	Taste	8
720575940624789652	Ascending	pre	720575940616332381	BM_Taste_016	Taste	11
720575940630724652	Ascending	pre/post	720575940616332381	BM_Taste_016	Taste	15
720575940630951424	Interneuron	pre/post	720575940616332381	BM_Taste_016	Taste	25
720575940631381007	Interneuron	pre/post	720575940616332381	BM_Taste_016	Taste	8
720575940635274615	Ascending	pre/post	720575940616332381	BM_Taste_016	Taste	9
720575940635576767	Interneuron	pre/post	720575940616332381	BM_Taste_016	Taste	97
720575940638719807	Interneuron	pre/post	720575940616332381	BM_Taste_016	Taste	16
720575940641229520	Ascending	pre/post	720575940616332381	BM_Taste_016	Taste	27
720575940620094366	Ascending	pre/post	720575940627774287	BM_Taste_017	Taste	24
720575940624224253	Interneuron	pre/post	720575940627774287	BM_Taste_017	Taste	6
720575940630724652	Ascending	pre/post	720575940627774287	BM_Taste_017	Taste	19
720575940630951424	Interneuron	pre/post	720575940627774287	BM_Taste_017	Taste	15
720575940631381007	Interneuron	pre/post	720575940627774287	BM_Taste_017	Taste	6
720575940635274615	Ascending	pre/post	720575940627774287	BM_Taste_017	Taste	15
720575940635576767	Interneuron	pre/post	720575940627774287	BM_Taste_017	Taste	55
720575940638719807	Interneuron	pre/post	720575940627774287	BM_Taste_017	Taste	20
720575940641229520	Ascending	pre/post	720575940627774287	BM_Taste_017	Taste	29
720575940620094366	Ascending	pre/post	720575940612969169	BM_Taste_018	Taste	10
720575940624789652	Ascending	pre	720575940612969169	BM_Taste_018	Taste	9
720575940630724652	Ascending	pre/post	720575940612969169	BM_Taste_018	Taste	23
720575940630951424	Interneuron	pre/post	720575940612969169	BM_Taste_018	Taste	12
720575940631381007	Interneuron	pre/post	720575940612969169	BM_Taste_018	Taste	6
720575940635576767	Interneuron	pre/post	720575940612969169	BM_Taste_018	Taste	54
720575940638719807	Interneuron	pre/post	720575940612969169	BM_Taste_018	Taste	10
720575940641229520	Ascending	pre/post	720575940612969169	BM_Taste_018	Taste	12
720575940620094366	Ascending	pre/post	720575940629004158	BM_Taste_019	Taste	10
720575940624224253	Interneuron	pre/post	720575940629004158	BM_Taste_019	Taste	18
720575940630724652	Ascending	pre/post	720575940629004158	BM_Taste_019	Taste	25
720575940630951424	Interneuron	pre/post	720575940629004158	BM_Taste_019	Taste	33
720575940631381007	Interneuron	pre/post	720575940629004158	BM_Taste_019	Taste	25
720575940635274615	Ascending	pre/post	720575940629004158	BM_Taste_019	Taste	24
720575940635576767	Interneuron	pre/post	720575940629004158	BM_Taste_019	Taste	76
720575940638719807	Interneuron	pre/post	720575940629004158	BM_Taste_019	Taste	40
720575940641229520	Ascending	pre/post	720575940629004158	BM_Taste_019	Taste	15
720575940617953241	Ascending	pre/post	720575940620673663	BM_Taste_020	Taste	13
720575940620094366	Ascending	pre/post	720575940620673663	BM_Taste_020	Taste	10
720575940624224253	Interneuron	pre/post	720575940620673663	BM_Taste_020	Taste	9
720575940629564688	Interneuron	pre/post	720575940620673663	BM_Taste_020	Taste	33
720575940630829051	Interneuron	pre/post	720575940620673663	BM_Taste_020	Taste	14
720575940630964188	Interneuron	pre/post	720575940620673663	BM_Taste_020	Taste	26
720575940631381007	Interneuron	pre/post	720575940620673663	BM_Taste_020	Taste	22
720575940635274615	Ascending	pre/post	720575940620673663	BM_Taste_020	Taste	53
720575940635576767	Interneuron	pre/post	720575940620673663	BM_Taste_020	Taste	14
720575940635962254	BMN	pre/post	720575940620673663	BM_Taste_020	Taste	6
720575940638719807	Interneuron	pre/post	720575940620673663	BM_Taste_020	Taste	59
720575940638928868	Ascending	pre/post	720575940620673663	BM_Taste_020	Taste	5
720575940641229520	Ascending	pre/post	720575940620673663	BM_Taste_020	Taste	5
720575940647021620	Interneuron	pre/post	720575940620673663	BM_Taste_020	Taste	11
720575940620094366	Ascending	pre/post	720575940625836925	BM_Taste_021	Taste	23
720575940623208141	Interneuron	pre/post	720575940625836925	BM_Taste_021	Taste	11
720575940624224253	Interneuron	pre/post	720575940625836925	BM_Taste_021	Taste	12
720575940630951424	Interneuron	pre/post	720575940625836925	BM_Taste_021	Taste	33
720575940635576767	Interneuron	pre/post	720575940625836925	BM_Taste_021	Taste	31
720575940641229520	Ascending	pre/post	720575940625836925	BM_Taste_021	Taste	14
720575940620094366	Ascending	pre/post	720575940619360065	BM_Taste_022	Taste	30
720575940623208141	Interneuron	pre/post	720575940619360065	BM_Taste_022	Taste	10
720575940624224253	Interneuron	pre/post	720575940619360065	BM_Taste_022	Taste	19
720575940625836925	BMN	pre	720575940619360065	BM_Taste_022	Taste	7
720575940630951424	Interneuron	pre/post	720575940619360065	BM_Taste_022	Taste	51
720575940631815844	Ascending	pre	720575940619360065	BM_Taste_022	Taste	9
720575940635576767	Interneuron	pre/post	720575940619360065	BM_Taste_022	Taste	43
720575940638719807	Interneuron	pre/post	720575940619360065	BM_Taste_022	Taste	12
720575940641229520	Ascending	pre/post	720575940619360065	BM_Taste_022	Taste	20
720575940616038294	Interneuron	pre/post	720575940622589419	BM_Taste_023	Taste	7
720575940617953241	Ascending	pre/post	720575940622589419	BM_Taste_023	Taste	20
720575940622267260	BMN	pre/post	720575940622589419	BM_Taste_023	Taste	6
720575940624461576	Ascending	pre/post	720575940622589419	BM_Taste_023	Taste	20
720575940629564688	Interneuron	pre/post	720575940622589419	BM_Taste_023	Taste	65
720575940630829051	Interneuron	pre/post	720575940622589419	BM_Taste_023	Taste	7
720575940630964188	Interneuron	pre/post	720575940622589419	BM_Taste_023	Taste	11
720575940631381007	Interneuron	pre/post	720575940622589419	BM_Taste_023	Taste	10
720575940635549364	BMN	pre/post	720575940622589419	BM_Taste_023	Taste	8
720575940638719807	Interneuron	pre/post	720575940622589419	BM_Taste_023	Taste	23
720575940638928868	Ascending	pre/post	720575940622589419	BM_Taste_023	Taste	36
720575940647021620	Interneuron	pre/post	720575940622589419	BM_Taste_023	Taste	8
720575940616287449	BMN	pre/post	720575940624154928	BM_Taste_024	Taste	7
720575940617953241	Ascending	pre/post	720575940624154928	BM_Taste_024	Taste	17
720575940621294412	BMN	pre/post	720575940624154928	BM_Taste_024	Taste	7
720575940624461576	Ascending	pre/post	720575940624154928	BM_Taste_024	Taste	6
720575940625871248	BMN	pre/post	720575940624154928	BM_Taste_024	Taste	6
720575940629564688	Interneuron	pre/post	720575940624154928	BM_Taste_024	Taste	29
720575940630829051	Interneuron	pre/post	720575940624154928	BM_Taste_024	Taste	14
720575940630964188	Interneuron	pre/post	720575940624154928	BM_Taste_024	Taste	30
720575940631381007	Interneuron	pre/post	720575940624154928	BM_Taste_024	Taste	12
720575940631815844	Ascending	pre	720575940624154928	BM_Taste_024	Taste	8
720575940635274615	Ascending	pre/post	720575940624154928	BM_Taste_024	Taste	20
720575940635549364	BMN	pre/post	720575940624154928	BM_Taste_024	Taste	7
720575940638719807	Interneuron	pre/post	720575940624154928	BM_Taste_024	Taste	44
720575940638928868	Ascending	pre/post	720575940624154928	BM_Taste_024	Taste	12
720575940617953241	Ascending	pre/post	720575940616287449	BM_Taste_025	Taste	23
720575940621294412	BMN	pre/post	720575940616287449	BM_Taste_025	Taste	9
720575940622447242	BMN	pre/post	720575940616287449	BM_Taste_025	Taste	5
720575940625861660	Interneuron	pre	720575940616287449	BM_Taste_025	Taste	7
720575940625871248	BMN	pre/post	720575940616287449	BM_Taste_025	Taste	7
720575940630829051	Interneuron	pre/post	720575940616287449	BM_Taste_025	Taste	30
720575940630964188	Interneuron	pre/post	720575940616287449	BM_Taste_025	Taste	52
720575940631381007	Interneuron	pre/post	720575940616287449	BM_Taste_025	Taste	7
720575940631815844	Ascending	pre	720575940616287449	BM_Taste_025	Taste	5
720575940635274615	Ascending	pre/post	720575940616287449	BM_Taste_025	Taste	10
720575940635549364	BMN	pre/post	720575940616287449	BM_Taste_025	Taste	7
720575940638719807	Interneuron	pre/post	720575940616287449	BM_Taste_025	Taste	31
720575940638928868	Ascending	pre/post	720575940616287449	BM_Taste_025	Taste	5
720575940616287449	BMN	pre/post	720575940625871248	BM_Taste_026	Taste	5
720575940617953241	Ascending	pre/post	720575940625871248	BM_Taste_026	Taste	5
720575940621294412	BMN	pre/post	720575940625871248	BM_Taste_026	Taste	5
720575940625861660	Interneuron	pre	720575940625871248	BM_Taste_026	Taste	6
720575940630829051	Interneuron	pre/post	720575940625871248	BM_Taste_026	Taste	22
720575940630964188	Interneuron	pre/post	720575940625871248	BM_Taste_026	Taste	52
720575940631381007	Interneuron	pre/post	720575940625871248	BM_Taste_026	Taste	14
720575940631815844	Ascending	pre	720575940625871248	BM_Taste_026	Taste	10
720575940635576767	Interneuron	pre/post	720575940625871248	BM_Taste_026	Taste	6
720575940638719807	Interneuron	pre/post	720575940625871248	BM_Taste_026	Taste	33
720575940616287449	BMN	pre/post	720575940622447242	BM_Taste_027	Taste	12
720575940617953241	Ascending	pre/post	720575940622447242	BM_Taste_027	Taste	10
720575940621294412	BMN	pre/post	720575940622447242	BM_Taste_027	Taste	6
720575940625871248	BMN	pre/post	720575940622447242	BM_Taste_027	Taste	5
720575940630829051	Interneuron	pre/post	720575940622447242	BM_Taste_027	Taste	26
720575940630964188	Interneuron	pre/post	720575940622447242	BM_Taste_027	Taste	48
720575940631381007	Interneuron	pre/post	720575940622447242	BM_Taste_027	Taste	13
720575940631815844	Ascending	pre	720575940622447242	BM_Taste_027	Taste	11
720575940638092366	BMN	pre/post	720575940622447242	BM_Taste_027	Taste	5
720575940638719807	Interneuron	pre/post	720575940622447242	BM_Taste_027	Taste	16
720575940638928868	Ascending	pre/post	720575940622447242	BM_Taste_027	Taste	6
720575940617953241	Ascending	pre/post	720575940635549364	BM_Taste_028	Taste	9
720575940620094366	Ascending	pre/post	720575940635549364	BM_Taste_028	Taste	7
720575940620673663	BMN	pre/post	720575940635549364	BM_Taste_028	Taste	5
720575940622589419	BMN	pre/post	720575940635549364	BM_Taste_028	Taste	7
720575940624154928	BMN	pre/post	720575940635549364	BM_Taste_028	Taste	7
720575940624461576	Ascending	pre/post	720575940635549364	BM_Taste_028	Taste	10
720575940629564688	Interneuron	pre/post	720575940635549364	BM_Taste_028	Taste	27
720575940630829051	Interneuron	pre/post	720575940635549364	BM_Taste_028	Taste	10
720575940630964188	Interneuron	pre/post	720575940635549364	BM_Taste_028	Taste	32
720575940631381007	Interneuron	pre/post	720575940635549364	BM_Taste_028	Taste	6
720575940635274615	Ascending	pre/post	720575940635549364	BM_Taste_028	Taste	29
720575940635962254	BMN	pre/post	720575940635549364	BM_Taste_028	Taste	7
720575940638719807	Interneuron	pre/post	720575940635549364	BM_Taste_028	Taste	30
720575940638928868	Ascending	pre/post	720575940635549364	BM_Taste_028	Taste	13
720575940616287449	BMN	pre/post	720575940621294412	BM_Taste_029	Taste	7
720575940617953241	Ascending	pre/post	720575940621294412	BM_Taste_029	Taste	15
720575940622447242	BMN	pre/post	720575940621294412	BM_Taste_029	Taste	7
720575940624154928	BMN	pre/post	720575940621294412	BM_Taste_029	Taste	5
720575940630829051	Interneuron	pre/post	720575940621294412	BM_Taste_029	Taste	18
720575940630964188	Interneuron	pre/post	720575940621294412	BM_Taste_029	Taste	47
720575940631381007	Interneuron	pre/post	720575940621294412	BM_Taste_029	Taste	10
720575940631815844	Ascending	pre	720575940621294412	BM_Taste_029	Taste	6
720575940638092366	BMN	pre/post	720575940621294412	BM_Taste_029	Taste	7
720575940638719807	Interneuron	pre/post	720575940621294412	BM_Taste_029	Taste	21
720575940619360065	BMN	pre/post	720575940609644498	BM_Taste_030	Taste	6
720575940620094366	Ascending	pre/post	720575940609644498	BM_Taste_030	Taste	13
720575940623208141	Interneuron	pre/post	720575940609644498	BM_Taste_030	Taste	14
720575940624224253	Interneuron	pre/post	720575940609644498	BM_Taste_030	Taste	42
720575940624986407	Interneuron	pre/post	720575940609644498	BM_Taste_030	Taste	14
720575940630951424	Interneuron	pre/post	720575940609644498	BM_Taste_030	Taste	86
720575940631381007	Interneuron	pre/post	720575940609644498	BM_Taste_030	Taste	14
720575940631815844	Ascending	pre	720575940609644498	BM_Taste_030	Taste	5
720575940635576767	Interneuron	pre/post	720575940609644498	BM_Taste_030	Taste	102
720575940638719807	Interneuron	pre/post	720575940609644498	BM_Taste_030	Taste	11
720575940609957315	Interneuron	pre/post	720575940638092366	BM_Taste_031	Taste	6
720575940610849649	BMN	pre	720575940638092366	BM_Taste_031	Taste	5
720575940617953241	Ascending	pre/post	720575940638092366	BM_Taste_031	Taste	11
720575940624224253	Interneuron	pre/post	720575940638092366	BM_Taste_031	Taste	6
720575940624986407	Interneuron	pre/post	720575940638092366	BM_Taste_031	Taste	5
720575940626733967	BMN	pre/post	720575940638092366	BM_Taste_031	Taste	7
720575940630829051	Interneuron	pre/post	720575940638092366	BM_Taste_031	Taste	18
720575940630951424	Interneuron	pre/post	720575940638092366	BM_Taste_031	Taste	6
720575940630964188	Interneuron	pre/post	720575940638092366	BM_Taste_031	Taste	37
720575940631034936	BMN	pre	720575940638092366	BM_Taste_031	Taste	8
720575940631381007	Interneuron	pre/post	720575940638092366	BM_Taste_031	Taste	8
720575940631815844	Ascending	pre	720575940638092366	BM_Taste_031	Taste	6
720575940635576767	Interneuron	pre/post	720575940638092366	BM_Taste_031	Taste	14
720575940638719807	Interneuron	pre/post	720575940638092366	BM_Taste_031	Taste	21
720575940609957315	Interneuron	pre/post	720575940631034936	BM_Taste_032	Taste	6
720575940617953241	Ascending	pre/post	720575940631034936	BM_Taste_032	Taste	18
720575940620094366	Ascending	pre/post	720575940631034936	BM_Taste_032	Taste	6
720575940624224253	Interneuron	pre/post	720575940631034936	BM_Taste_032	Taste	7
720575940624986407	Interneuron	pre/post	720575940631034936	BM_Taste_032	Taste	17
720575940629564688	Interneuron	pre/post	720575940631034936	BM_Taste_032	Taste	10
720575940630829051	Interneuron	pre/post	720575940631034936	BM_Taste_032	Taste	20
720575940630964188	Interneuron	pre/post	720575940631034936	BM_Taste_032	Taste	62
720575940631381007	Interneuron	pre/post	720575940631034936	BM_Taste_032	Taste	9
720575940631815844	Ascending	pre	720575940631034936	BM_Taste_032	Taste	11
720575940632305711	Interneuron	pre/post	720575940631034936	BM_Taste_032	Taste	5
720575940635274615	Ascending	pre/post	720575940631034936	BM_Taste_032	Taste	21
720575940635576767	Interneuron	pre/post	720575940631034936	BM_Taste_032	Taste	16
720575940636168628	Ascending	pre/post	720575940631034936	BM_Taste_032	Taste	7
720575940638719807	Interneuron	pre/post	720575940631034936	BM_Taste_032	Taste	45
720575940647021620	Interneuron	pre/post	720575940631034936	BM_Taste_032	Taste	11
720575940624224253	Interneuron	pre/post	720575940610849649	BM_Taste_033	Taste	8
720575940624986407	Interneuron	pre/post	720575940610849649	BM_Taste_033	Taste	10
720575940630964188	Interneuron	pre/post	720575940610849649	BM_Taste_033	Taste	10
720575940631815844	Ascending	pre	720575940610849649	BM_Taste_033	Taste	6
720575940635576767	Interneuron	pre/post	720575940610849649	BM_Taste_033	Taste	18
720575940638719807	Interneuron	pre/post	720575940610849649	BM_Taste_033	Taste	10
720575940641229520	Ascending	pre/post	720575940610849649	BM_Taste_033	Taste	7
720575940609957315	Interneuron	pre/post	720575940632002017	BM_Taste_034	Taste	11
720575940620094366	Ascending	pre/post	720575940632002017	BM_Taste_034	Taste	7
720575940624224253	Interneuron	pre/post	720575940632002017	BM_Taste_034	Taste	21
720575940624986407	Interneuron	pre/post	720575940632002017	BM_Taste_034	Taste	16
720575940626733967	BMN	pre/post	720575940632002017	BM_Taste_034	Taste	5
720575940630951424	Interneuron	pre/post	720575940632002017	BM_Taste_034	Taste	6
720575940630964188	Interneuron	pre/post	720575940632002017	BM_Taste_034	Taste	7
720575940631381007	Interneuron	pre/post	720575940632002017	BM_Taste_034	Taste	5
720575940631815844	Ascending	pre	720575940632002017	BM_Taste_034	Taste	10
720575940635576767	Interneuron	pre/post	720575940632002017	BM_Taste_034	Taste	15
720575940638719807	Interneuron	pre/post	720575940632002017	BM_Taste_034	Taste	24
720575940609957315	Interneuron	pre/post	720575940626733967	BM_Taste_035	Taste	7
720575940622879882	Interneuron	pre/post	720575940626733967	BM_Taste_035	Taste	6
720575940624224253	Interneuron	pre/post	720575940626733967	BM_Taste_035	Taste	35
720575940624986407	Interneuron	pre/post	720575940626733967	BM_Taste_035	Taste	27
720575940630829051	Interneuron	pre/post	720575940626733967	BM_Taste_035	Taste	7
720575940630951424	Interneuron	pre/post	720575940626733967	BM_Taste_035	Taste	7
720575940630964188	Interneuron	pre/post	720575940626733967	BM_Taste_035	Taste	6
720575940631381007	Interneuron	pre/post	720575940626733967	BM_Taste_035	Taste	12
720575940632002017	BMN	pre/post	720575940626733967	BM_Taste_035	Taste	13
720575940635274615	Ascending	pre/post	720575940626733967	BM_Taste_035	Taste	6
720575940635576767	Interneuron	pre/post	720575940626733967	BM_Taste_035	Taste	40
720575940638719807	Interneuron	pre/post	720575940626733967	BM_Taste_035	Taste	27
720575940641229520	Ascending	pre/post	720575940626733967	BM_Taste_035	Taste	5
720575940609957315	Interneuron	pre/post	720575940632816339	BM_Vib_001	Vib	16
720575940615623867	Interneuron	pre/post	720575940632816339	BM_Vib_001	Vib	7
720575940620094366	Ascending	pre/post	720575940632816339	BM_Vib_001	Vib	6
720575940621776227	BMN	pre/post	720575940632816339	BM_Vib_001	Vib	7
720575940624986407	Interneuron	pre/post	720575940632816339	BM_Vib_001	Vib	20
720575940638719807	Interneuron	pre/post	720575940632816339	BM_Vib_001	Vib	5
720575940647075619	Interneuron	pre/post	720575940632816339	BM_Vib_001	Vib	7
720575940609957315	Interneuron	pre/post	720575940621776227	BM_Vib_002	Vib	11
720575940615378399	Descending	pre/post	720575940621776227	BM_Vib_002	Vib	6
720575940615623867	Interneuron	pre/post	720575940621776227	BM_Vib_002	Vib	11
720575940618903888	BMN	pre	720575940621776227	BM_Vib_002	Vib	8
720575940624986407	Interneuron	pre/post	720575940621776227	BM_Vib_002	Vib	19
720575940632816339	BMN	pre/post	720575940621776227	BM_Vib_002	Vib	7
720575940638719807	Interneuron	pre/post	720575940621776227	BM_Vib_002	Vib	8
720575940647075619	Interneuron	pre/post	720575940621776227	BM_Vib_002	Vib	10
720575940609957315	Interneuron	pre/post	720575940631957218	BM_Vib_003	Vib	19
720575940615623867	Interneuron	pre/post	720575940631957218	BM_Vib_003	Vib	10
720575940624986407	Interneuron	pre/post	720575940631957218	BM_Vib_003	Vib	23
720575940631381007	Interneuron	pre/post	720575940631957218	BM_Vib_003	Vib	12
720575940632816339	BMN	pre/post	720575940631957218	BM_Vib_003	Vib	5
720575940640723315	Descending	pre/post	720575940631957218	BM_Vib_003	Vib	6
720575940647075619	Interneuron	pre/post	720575940631957218	BM_Vib_003	Vib	6
720575940623037720	Descending	pre/post	720575940636530921	BM_Vib_004	Vib	5
720575940627538690	Ascending	pre	720575940636530921	BM_Vib_004	Vib	10
720575940636168628	Ascending	pre/post	720575940636530921	BM_Vib_004	Vib	11
720575940623037720	Descending	pre/post	720575940627981211	BM_Vib_005	Vib	6
720575940631815844	Ascending	pre	720575940627981211	BM_Vib_005	Vib	8
720575940636168628	Ascending	pre/post	720575940627981211	BM_Vib_005	Vib	7
720575940640723315	Descending	pre/post	720575940627981211	BM_Vib_005	Vib	5
720575940609957315	Interneuron	pre/post	720575940635960462	BM_Vib_006	Vib	13
720575940614751650	Interneuron	pre/post	720575940635960462	BM_Vib_006	Vib	20
720575940622879882	Interneuron	pre/post	720575940635960462	BM_Vib_006	Vib	6
720575940624986407	Interneuron	pre/post	720575940635960462	BM_Vib_006	Vib	32
720575940626031548	BMN	pre/post	720575940635960462	BM_Vib_006	Vib	12
720575940631381007	Interneuron	pre/post	720575940635960462	BM_Vib_006	Vib	15
720575940635274615	Ascending	pre/post	720575940635960462	BM_Vib_006	Vib	25
720575940635576767	Interneuron	pre/post	720575940635960462	BM_Vib_006	Vib	13
720575940636168628	Ascending	pre/post	720575940635960462	BM_Vib_006	Vib	7
720575940638719807	Interneuron	pre/post	720575940635960462	BM_Vib_006	Vib	23
720575940640723315	Descending	pre/post	720575940635960462	BM_Vib_006	Vib	6
720575940654227105	Ascending	pre/post	720575940635960462	BM_Vib_006	Vib	5
720575940609957315	Interneuron	pre/post	720575940626031548	BM_Vib_007	Vib	15
720575940614751650	Interneuron	pre/post	720575940626031548	BM_Vib_007	Vib	21
720575940615035323	BMN	pre/post	720575940626031548	BM_Vib_007	Vib	5
720575940624224253	Interneuron	pre/post	720575940626031548	BM_Vib_007	Vib	5
720575940624986407	Interneuron	pre/post	720575940626031548	BM_Vib_007	Vib	37
720575940631381007	Interneuron	pre/post	720575940626031548	BM_Vib_007	Vib	6
720575940631815844	Ascending	pre	720575940626031548	BM_Vib_007	Vib	7
720575940635274615	Ascending	pre/post	720575940626031548	BM_Vib_007	Vib	16
720575940635576767	Interneuron	pre/post	720575940626031548	BM_Vib_007	Vib	14
720575940635960462	BMN	pre/post	720575940626031548	BM_Vib_007	Vib	6
720575940638719807	Interneuron	pre/post	720575940626031548	BM_Vib_007	Vib	23
720575940640723315	Descending	pre/post	720575940626031548	BM_Vib_007	Vib	11
720575940609957315	Interneuron	pre/post	720575940633358431	BM_Vib_008	Vib	44
720575940615623867	Interneuron	pre/post	720575940633358431	BM_Vib_008	Vib	11
720575940617393435	Ascending	pre	720575940633358431	BM_Vib_008	Vib	7
720575940623962430	Ascending	pre	720575940633358431	BM_Vib_008	Vib	7
720575940624986407	Interneuron	pre/post	720575940633358431	BM_Vib_008	Vib	38
720575940625164302	Ascending	pre	720575940633358431	BM_Vib_008	Vib	6
720575940627538690	Ascending	pre	720575940633358431	BM_Vib_008	Vib	5
720575940631381007	Interneuron	pre/post	720575940633358431	BM_Vib_008	Vib	6
720575940638719807	Interneuron	pre/post	720575940633358431	BM_Vib_008	Vib	13
720575940640723315	Descending	pre/post	720575940633358431	BM_Vib_008	Vib	10
720575940647075619	Interneuron	pre/post	720575940633358431	BM_Vib_008	Vib	8
720575940614751650	Interneuron	pre/post	720575940615035323	BM_Vib_009	Vib	20
720575940620094366	Ascending	pre/post	720575940615035323	BM_Vib_009	Vib	8
720575940624986407	Interneuron	pre/post	720575940615035323	BM_Vib_009	Vib	22
720575940626031548	BMN	pre/post	720575940615035323	BM_Vib_009	Vib	5
720575940627538690	Ascending	pre	720575940615035323	BM_Vib_009	Vib	6
720575940635274615	Ascending	pre/post	720575940615035323	BM_Vib_009	Vib	10
720575940635576767	Interneuron	pre/post	720575940615035323	BM_Vib_009	Vib	5
720575940635960462	BMN	pre/post	720575940615035323	BM_Vib_009	Vib	9
720575940636168628	Ascending	pre/post	720575940615035323	BM_Vib_009	Vib	11
720575940638719807	Interneuron	pre/post	720575940615035323	BM_Vib_009	Vib	13
720575940640723315	Descending	pre/post	720575940615035323	BM_Vib_009	Vib	8
720575940654227105	Ascending	pre/post	720575940615035323	BM_Vib_009	Vib	6
720575940609957315	Interneuron	pre/post	720575940625148505	BM_Vib_010	Vib	35
720575940615623867	Interneuron	pre/post	720575940625148505	BM_Vib_010	Vib	9
720575940623037720	Descending	pre/post	720575940625148505	BM_Vib_010	Vib	12
720575940623962430	Ascending	pre	720575940625148505	BM_Vib_010	Vib	9
720575940624986407	Interneuron	pre/post	720575940625148505	BM_Vib_010	Vib	28
720575940625164302	Ascending	pre	720575940625148505	BM_Vib_010	Vib	12
720575940628946731	Ascending	pre	720575940625148505	BM_Vib_010	Vib	9
720575940631381007	Interneuron	pre/post	720575940625148505	BM_Vib_010	Vib	7
720575940637106295	Ascending	pre	720575940625148505	BM_Vib_010	Vib	6
720575940638719807	Interneuron	pre/post	720575940625148505	BM_Vib_010	Vib	11
720575940640723315	Descending	pre/post	720575940625148505	BM_Vib_010	Vib	5
720575940647075619	Interneuron	pre/post	720575940625148505	BM_Vib_010	Vib	9
720575940609957315	Interneuron	pre/post	720575940623624084	BM_Vib_011	Vib	11
720575940615623867	Interneuron	pre/post	720575940623624084	BM_Vib_011	Vib	7
720575940620094366	Ascending	pre/post	720575940623624084	BM_Vib_011	Vib	6
720575940624986407	Interneuron	pre/post	720575940623624084	BM_Vib_011	Vib	5
720575940647075619	Interneuron	pre/post	720575940623624084	BM_Vib_011	Vib	11
720575940609957315	Interneuron	pre/post	720575940626690120	BM_Vib_012	Vib	10
720575940615623867	Interneuron	pre/post	720575940626690120	BM_Vib_012	Vib	5
720575940620094366	Ascending	pre/post	720575940626690120	BM_Vib_012	Vib	6
720575940624986407	Interneuron	pre/post	720575940626690120	BM_Vib_012	Vib	8
720575940640723315	Descending	pre/post	720575940626690120	BM_Vib_012	Vib	5
720575940647075619	Interneuron	pre/post	720575940626690120	BM_Vib_012	Vib	7
720575940631815844	Ascending	pre	720575940657445249	BM_Vib_013	Vib	5
720575940635274615	Ascending	pre/post	720575940657445249	BM_Vib_013	Vib	6
720575940636168628	Ascending	pre/post	720575940657445249	BM_Vib_013	Vib	18
720575940640723315	Descending	pre/post	720575940657445249	BM_Vib_013	Vib	5
720575940609957315	Interneuron	pre/post	720575940618903888	BM_Vib_014	Vib	5
720575940640723315	Descending	pre/post	720575940618903888	BM_Vib_014	Vib	5
720575940647075619	Interneuron	pre/post	720575940618903888	BM_Vib_014	Vib	9
720575940624986407	Interneuron	pre/post	720575940609685624	BM_Vib_015	Vib	12
720575940640723315	Descending	pre/post	720575940609685624	BM_Vib_015	Vib	5
720575940647075619	Interneuron	pre/post	720575940609685624	BM_Vib_015	Vib	5
720575940615378399	Descending	pre/post	720575940614363970	BM_Vib_016	Vib	6
720575940640723315	Descending	pre/post	720575940614363970	BM_Vib_016	Vib	5
720575940647075619	Interneuron	pre/post	720575940614363970	BM_Vib_016	Vib	12
720575940615378399	Descending	pre/post	720575940622444938	BM_Vib_017	Vib	5
720575940640723315	Descending	pre/post	720575940622444938	BM_Vib_017	Vib	8
720575940647075619	Interneuron	pre/post	720575940622444938	BM_Vib_017	Vib	7
720575940609957315	Interneuron	pre/post	720575940630098243	BM_Vib_018	Vib	5
720575940615378399	Descending	pre/post	720575940630098243	BM_Vib_018	Vib	5
720575940619114918	Ascending	pre/post	720575940630098243	BM_Vib_018	Vib	6
720575940629965932	Ascending	pre	720575940630098243	BM_Vib_018	Vib	10
720575940640723315	Descending	pre/post	720575940630098243	BM_Vib_018	Vib	5
720575940647075619	Interneuron	pre/post	720575940630098243	BM_Vib_018	Vib	19
720575940629965932	Ascending	pre	720575940615774139	BM_vOcci_vPoOr_001	vOcci_vPoOr	5
720575940611817779	Ascending	pre	720575940610148306	BM_vOcci_vPoOr_002	vOcci_vPoOr	11
720575940632524559	Descending	pre	720575940610148306	BM_vOcci_vPoOr_002	vOcci_vPoOr	6
720575940627538690	Ascending	pre	720575940618818580	BM_vOcci_vPoOr_003	vOcci_vPoOr	7
720575940636686170	Ascending	pre	720575940618818580	BM_vOcci_vPoOr_003	vOcci_vPoOr	5
720575940647075619	Interneuron	pre/post	720575940618818580	BM_vOcci_vPoOr_003	vOcci_vPoOr	7
720575940629965932	Ascending	pre	720575940621417421	BM_vOcci_vPoOr_004	vOcci_vPoOr	5
720575940630539023	BMN	pre	720575940621417421	BM_vOcci_vPoOr_004	vOcci_vPoOr	5
720575940639458037	Ascending	pre/post	720575940621417421	BM_vOcci_vPoOr_004	vOcci_vPoOr	6
720575940629965932	Ascending	pre	720575940645301812	BM_vOcci_vPoOr_005	vOcci_vPoOr	6
720575940611817779	Ascending	pre	720575940621861119	BM_vOcci_vPoOr_006	vOcci_vPoOr	5
720575940615378399	Descending	pre/post	720575940621861119	BM_vOcci_vPoOr_006	vOcci_vPoOr	14
720575940620096926	Ascending	pre	720575940621861119	BM_vOcci_vPoOr_006	vOcci_vPoOr	5
720575940629965932	Ascending	pre	720575940621861119	BM_vOcci_vPoOr_006	vOcci_vPoOr	5
720575940640723315	Descending	pre/post	720575940621861119	BM_vOcci_vPoOr_006	vOcci_vPoOr	9
720575940647075619	Interneuron	pre/post	720575940621861119	BM_vOcci_vPoOr_006	vOcci_vPoOr	9
720575940629965932	Ascending	pre	720575940638124147	BM_vOcci_vPoOr_007	vOcci_vPoOr	10
720575940639458037	Ascending	pre/post	720575940638124147	BM_vOcci_vPoOr_007	vOcci_vPoOr	7
720575940621512445	Ascending	pre/post	720575940622146698	BM_vOcci_vPoOr_008	vOcci_vPoOr	9
720575940629965932	Ascending	pre	720575940622146698	BM_vOcci_vPoOr_008	vOcci_vPoOr	14
720575940608276181	Ascending	pre	720575940612886695	BM_vOcci_vPoOr_010	vOcci_vPoOr	5
720575940611817779	Ascending	pre	720575940619938217	BM_vOcci_vPoOr_011	vOcci_vPoOr	7
720575940632524559	Descending	pre	720575940619938217	BM_vOcci_vPoOr_011	vOcci_vPoOr	7
720575940611817779	Ascending	pre	720575940633335450	BM_vOcci_vPoOr_012	vOcci_vPoOr	11
720575940625890067	BMN	pre	720575940633335450	BM_vOcci_vPoOr_012	vOcci_vPoOr	5
720575940632524559	Descending	pre	720575940633335450	BM_vOcci_vPoOr_012	vOcci_vPoOr	7
720575940611817779	Ascending	pre	720575940643241508	BM_vOcci_vPoOr_013	vOcci_vPoOr	7
720575940616383389	BMN	pre	720575940643241508	BM_vOcci_vPoOr_013	vOcci_vPoOr	5
720575940632524559	Descending	pre	720575940643241508	BM_vOcci_vPoOr_013	vOcci_vPoOr	8
720575940629965932	Ascending	pre	720575940631467565	BM_vOcci_vPoOr_014	vOcci_vPoOr	6
720575940611817779	Ascending	pre	720575940616383389	BM_vOcci_vPoOr_015	vOcci_vPoOr	5
720575940632524559	Descending	pre	720575940616383389	BM_vOcci_vPoOr_015	vOcci_vPoOr	6
720575940621512445	Ascending	pre/post	720575940634619759	BM_vOcci_vPoOr_016	vOcci_vPoOr	5
720575940629965932	Ascending	pre	720575940620092656	BM_vOcci_vPoOr_018	vOcci_vPoOr	5
720575940654227105	Ascending	pre/post	720575940620092656	BM_vOcci_vPoOr_018	vOcci_vPoOr	9
720575940633364984	BMN	pre	720575940616526420	BM_vOcci_vPoOr_019	vOcci_vPoOr	5
720575940634332773	Ascending	pre	720575940616526420	BM_vOcci_vPoOr_019	vOcci_vPoOr	8
720575940629965932	Ascending	pre	720575940630750279	BM_vOcci_vPoOr_020	vOcci_vPoOr	5
720575940617953241	Ascending	pre/post	720575940608606421	BM_vOcci_vPoOr_022	vOcci_vPoOr	5
720575940621512445	Ascending	pre/post	720575940622397075	BM_vOcci_vPoOr_023	vOcci_vPoOr	7
720575940629965932	Ascending	pre	720575940622397075	BM_vOcci_vPoOr_023	vOcci_vPoOr	13
720575940629965932	Ascending	pre	720575940629786639	BM_vOcci_vPoOr_024	vOcci_vPoOr	6
720575940621512445	Ascending	pre/post	720575940626327720	BM_vOcci_vPoOr_025	vOcci_vPoOr	5
720575940629965932	Ascending	pre	720575940626327720	BM_vOcci_vPoOr_025	vOcci_vPoOr	19
720575940639458037	Ascending	pre/post	720575940626327720	BM_vOcci_vPoOr_025	vOcci_vPoOr	6
720575940629075697	Ascending	pre	720575940621805261	BM_Vt_PoOc_001	Vt_PoOc	75
720575940629965932	Ascending	pre	720575940621805261	BM_Vt_PoOc_001	Vt_PoOc	97
720575940631342073	Descending	pre/post	720575940621805261	BM_Vt_PoOc_001	Vt_PoOc	34
720575940633869281	BMN	pre	720575940621805261	BM_Vt_PoOc_001	Vt_PoOc	6
720575940644473760	Descending	pre/post	720575940621805261	BM_Vt_PoOc_001	Vt_PoOc	8
720575940647031860	Descending	pre/post	720575940621805261	BM_Vt_PoOc_001	Vt_PoOc	27
720575940647075619	Interneuron	pre/post	720575940621805261	BM_Vt_PoOc_001	Vt_PoOc	5
720575940629075697	Ascending	pre	720575940620860766	BM_Vt_PoOc_002	Vt_PoOc	63
720575940629965932	Ascending	pre	720575940620860766	BM_Vt_PoOc_002	Vt_PoOc	118
720575940631342073	Descending	pre/post	720575940620860766	BM_Vt_PoOc_002	Vt_PoOc	12
720575940644473760	Descending	pre/post	720575940620860766	BM_Vt_PoOc_002	Vt_PoOc	15
720575940647031860	Descending	pre/post	720575940620860766	BM_Vt_PoOc_002	Vt_PoOc	6
720575940647075619	Interneuron	pre/post	720575940620860766	BM_Vt_PoOc_002	Vt_PoOc	5
720575940613657650	BMN	pre	720575940629235084	BM_Vt_PoOc_003	Vt_PoOc	5
720575940620860766	BMN	pre	720575940629235084	BM_Vt_PoOc_003	Vt_PoOc	6
720575940629075697	Ascending	pre	720575940629235084	BM_Vt_PoOc_003	Vt_PoOc	44
720575940629965932	Ascending	pre	720575940629235084	BM_Vt_PoOc_003	Vt_PoOc	38
720575940631342073	Descending	pre/post	720575940629235084	BM_Vt_PoOc_003	Vt_PoOc	5
720575940647031860	Descending	pre/post	720575940629235084	BM_Vt_PoOc_003	Vt_PoOc	7
720575940629075697	Ascending	pre	720575940613657650	BM_Vt_PoOc_004	Vt_PoOc	25
720575940629670723	Ascending	pre	720575940613657650	BM_Vt_PoOc_004	Vt_PoOc	6
720575940629965932	Ascending	pre	720575940613657650	BM_Vt_PoOc_004	Vt_PoOc	14
720575940629075697	Ascending	pre	720575940608990306	BM_Vt_PoOc_005	Vt_PoOc	13
720575940629965932	Ascending	pre	720575940608990306	BM_Vt_PoOc_005	Vt_PoOc	16
