# Supplementary material for: A comprehensive mechanosensory connectome reveals a somatotopically organized neural circuit architecture controlling stimulus-aimed grooming of the Drosophila head
Source: eLife. 2026 Jun 8;14:RP108044. doi: 10.7554/eLife.108044 (PMC13246004; doi:10.7554/eLife.108044)
Supplement: Supplementary file 4. — BMNs are grouped by type, and partners double-grouped by category (ascending, descending, etc.) and relationship (presynaptic, postsynaptic, or pre/post). [file elife-108044-supp4.zip]

Archive with 1 entries (1 files):
- Supplementary_file_4_BMN_synfracs_raw.csv
