# Supplementary material for: A comprehensive mechanosensory connectome reveals a somatotopically organized neural circuit architecture controlling stimulus-aimed grooming of the Drosophila head
Source: eLife. 2026 Jun 8;14:RP108044. doi: 10.7554/eLife.108044 (PMC13246004; doi:10.7554/eLife.108044)
Supplement: Supplementary file 4. — BMNs are grouped by type, and partners double-grouped by category (ascending, descending, etc.) and relationship (presynaptic, postsynaptic, or pre/post). [file elife-108044-supp4.zip › Supplementary_file_4_BMN_synfracs_raw.csv]

	Ascending_post_both	Ascending_post	BMN_post_both	BMN_post	Descending_post_both	Descending_post	Interneuron_post_both	Interneuron_post	Motor_neuron_post	Ant	dOcci	dPoOr	Fr	FrOr	Hau	InOc	InOm	MaPa	Oc	Or	Taste	Vib	vOcci_vPoOr	Vt_PoOc		sum_output_for_norm
Ant		443		23	342	3048	642	1572	137																	6207
dOcci	51	32		5		126		120																		334
dPoOr	47	149		10	14	144		27																		391
Fr		314	7	5	124	685	120	278																		1533
FrOr		251			136	439	5	212																		1043
Hau	194	87	41	25	8	1502	484	1346	100																	3787
InOc		284		5	98	139	12	131																		669
InOm	125	2173		5	626	1549	528	215																		5221
MaPa	224	484	57	22	126	1148	274	595																		2930
Oc		136			163	411	24	282	27																	1043
Or		295			208	602	49	319	40																	1513
Taste	554	768	247	32	62	7871	5489	12732	1191																	28946
Vib	116	1181	59	20	516	4037	1331	1321																		8581
vOcci_vPoOr	133	398		10	52	629	29	487																		1738
Vt_PoOc	23	442		11	187	497	25	272	16																	1473
Ascending_pre_both											45	21	6		444		31	164			1598	154	59
Ascending_pre										425	15	68	47	5	16		142	51		32	149	107	175	509
BMN__pre_both															49			66		5	229	56
BMN_pre										28		5	7			5	5	10	5		38	8	20	17
Descending_pre_both										249			44	94		113	306	73	163	190		134	23	114
Descending_pre															5		98						34
Interneuron_pre_both										546			120	23	490		1329	180		115	4984	844	16	10
Interneuron_pre																					19
