# Supplementary material for: A comprehensive mechanosensory connectome reveals a somatotopically organized neural circuit architecture controlling stimulus-aimed grooming of the Drosophila head
Source: eLife. 2026 Jun 8;14:RP108044. doi: 10.7554/eLife.108044 (PMC13246004; doi:10.7554/eLife.108044)
Supplement: Supplementary file 5. — BMNs grouped by type, and partners double-grouped by category (ascending, descending, etc.) and relationship (presynaptic, postsynaptic, or pre/post). Data normalized by dividing each value by total outputs for that BMN type. This data was used to make the sankey diagram in Figure 3A. Normalization enables uniform length of rectangles representing BMNs in panel A. [file elife-108044-supp5.zip]

Archive with 1 entries (1 files):
- Supplementary_file_5_BMN_synfracs_norm.csv
