# Supplementary material for: A comprehensive mechanosensory connectome reveals a somatotopically organized neural circuit architecture controlling stimulus-aimed grooming of the Drosophila head
Source: eLife. 2026 Jun 8;14:RP108044. doi: 10.7554/eLife.108044 (PMC13246004; doi:10.7554/eLife.108044)
Supplement: Supplementary file 5. — BMNs grouped by type, and partners double-grouped by category (ascending, descending, etc.) and relationship (presynaptic, postsynaptic, or pre/post). Data normalized by dividing each value by total outputs for that BMN type. This data was used to make the sankey diagram in Figure 3A. Normalization enables uniform length of rectangles representing BMNs in panel A. [file elife-108044-supp5.zip › Supplementary_file_5_BMN_synfracs_norm.csv]

	Ascending_post_both	Ascending_post	BMN_post_both	BMN_post	Descending_post_both	Descending_post	Interneuron_post_both	Interneuron_post	Motor_neuron_post	Ant	dOcci	dPoOr	Fr	FrOr	Hau	InOc	InOm	MaPa	Oc	Or	Taste	Vib	vOcci_vPoOr	Vt_PoOc		sum_output_for_norm
Ant	0.000	0.071	0.000	0.004	0.055	0.491	0.103	0.253	0.022																	6207
dOcci	0.153	0.096	0.000	0.015	0.000	0.377	0.000	0.359	0.000																	334
dPoOr	0.120	0.381	0.000	0.026	0.036	0.368	0.000	0.069	0.000																	391
Fr	0.000	0.205	0.005	0.003	0.081	0.447	0.078	0.181	0.000																	1533
FrOr	0.000	0.241	0.000	0.000	0.130	0.421	0.005	0.203	0.000																	1043
Hau	0.051	0.023	0.011	0.007	0.002	0.397	0.128	0.355	0.026																	3,787
InOc	0.000	0.425	0.000	0.007	0.146	0.208	0.018	0.196	0.000																	669
InOm	0.024	0.416	0.000	0.001	0.120	0.297	0.101	0.041	0.000																	5,221
MaPa	0.076	0.165	0.019	0.008	0.043	0.392	0.094	0.203	0.000																	2,930
Oc	0.000	0.130	0.000	0.000	0.156	0.394	0.023	0.270	0.026																	1043
Or	0.000	0.195	0.000	0.000	0.137	0.398	0.032	0.211	0.026																	1513
Taste	0.019	0.027	0.009	0.001	0.002	0.272	0.190	0.440	0.041																	28,946
Vib	0.014	0.138	0.007	0.002	0.060	0.470	0.155	0.154	0.000																	8,581
vOcci_vPoOr	0.077	0.229	0.000	0.006	0.030	0.362	0.017	0.280	0.000																	1,738
Vt_PoOc	0.016	0.300	0.000	0.007	0.127	0.337	0.017	0.185	0.011																	1,473
Ascending_pre_both										0.000	0.135	0.054	0.004	0.000	0.117	0.000	0.006	0.056	0.000	0.000	0.055	0.018	0.034	0.000
Ascending_pre										0.068	0.045	0.174	0.031	0.005	0.004	0.000	0.027	0.017	0.000	0.021	0.005	0.012	0.101	0.346
BMN__pre_both										0.000	0.000	0.000	0.000	0.000	0.013	0.000	0.000	0.023	0.000	0.003	0.008	0.007	0.000	0.000
BMN_pre										0.005	0.000	0.013	0.005	0.000	0.000	0.007	0.001	0.003	0.005	0.000	0.001	0.001	0.012	0.012
Descending_pre_both										0.040	0.000	0.000	0.029	0.090	0.000	0.169	0.059	0.025	0.156	0.126	0.000	0.016	0.013	0.077
Descending_pre										0.000	0.000	0.000	0.000	0.000	0.001	0.000	0.019	0.000	0.000	0.000	0.000	0.000	0.020	0.000
Interneuron_pre_both										0.088	0.000	0.000	0.078	0.022	0.129	0.000	0.255	0.061	0.000	0.076	0.172	0.098	0.009	0.007
Interneuron_pre										0.000	0.000	0.000	0.000	0.000	0.000	0.000	0.000	0.000	0.000	0.000	0.001	0.000	0.000	0.000
