# Supplementary material for: A comprehensive mechanosensory connectome reveals a somatotopically organized neural circuit architecture controlling stimulus-aimed grooming of the Drosophila head
Source: eLife. 2026 Jun 8;14:RP108044. doi: 10.7554/eLife.108044 (PMC13246004; doi:10.7554/eLife.108044)
Supplement: Supplementary file 6. — Table containing a row for each BMN partner containing its Flywire ID, category, neurotransmitter information, and number of times pre- and/or postsynaptic to BMNs. [file elife-108044-supp6.zip]

Archive with 1 entries (1 files):
- Supplementary_file_6_partner_summary.csv
