# Supplementary material for: A comprehensive mechanosensory connectome reveals a somatotopically organized neural circuit architecture controlling stimulus-aimed grooming of the Drosophila head
Source: eLife. 2026 Jun 8;14:RP108044. doi: 10.7554/eLife.108044 (PMC13246004; doi:10.7554/eLife.108044)
Supplement: Supplementary file 6. — Table containing a row for each BMN partner containing its Flywire ID, category, neurotransmitter information, and number of times pre- and/or postsynaptic to BMNs. [file elife-108044-supp6.zip › Supplementary_file_6_partner_summary.csv]

partner_flywire_id_v783	partner_type	partner_pre_post	partner_NT	BMN_to_partner_syn_count	partner_to_BMN_syn_count	syn-total	codex_cell_type	codex_super_class	codex_hemilineage
720575940605119776	Ascending	post	ACH	365		365		ascending
720575940605154988	Ascending	post	ACH	20		20		ascending
720575940612087758	Ascending	post	ACH	52		52		ascending
720575940612599215	Ascending	post	ACH	53		53		ascending
720575940612775130	Ascending	post	ACH	653		653		ascending
720575940612950642	Ascending	post	ACH	29		29		ascending
720575940613190978	Ascending	post		10		10		ascending
720575940613266026	Ascending	post	ACH	14		14		ascending
720575940613510002	Ascending	post	ACH	191		191		ascending
720575940613632997	Ascending	post	ACH	373		373		ascending
720575940614291181	Ascending	post	ACH	635		635		ascending
720575940615460255	Ascending	post	ACH	6		6		ascending
720575940615537041	Ascending	post	ACH	45		45		ascending
720575940616553300	Ascending	post	ACH	556		556		ascending
720575940616943572	Ascending	post	ACH	12		12		ascending
720575940617593157	Ascending	post	ACH	189		189		ascending
720575940618106553	Ascending	post	ACH	6		6		ascending
720575940618344606	Ascending	post	ACH	47		47		ascending
720575940618426021	Ascending	post	ACH	667		667		ascending
720575940619644336	Ascending	post	ACH	16		16		ascending
720575940621553348	Ascending	post	ACH	56		56		ascending
720575940621706605	Ascending	post	GABA	152		152		ascending
720575940622447309	Ascending	post	GABA	5		5		ascending
720575940623165965	Ascending	post	ACH	6		6		ascending
720575940623351295	Ascending	post		16		16		ascending
720575940623934600	Ascending	post		395		395		ascending
720575940624954185	Ascending	post	GLUT	140		140		ascending
720575940625355920	Ascending	post	GABA	11		11		ascending
720575940627230722	Ascending	post	ACH	154		154		ascending
720575940628114684	Ascending	post	GABA	12		12	CB3810	ascending
720575940628595944	Ascending	post	ACH	963		963		ascending
720575940628635751	Ascending	post	ACH	75		75		ascending
720575940630137425	Ascending	post		27		27		ascending
720575940631244648	Ascending	post	ACH	46		46		ascending
720575940632996920	Ascending	post	ACH	29		29		ascending
720575940635047068	Ascending	post	ACH	10		10		ascending
720575940637160937	Ascending	post	ACH	9		9		ascending
720575940637464691	Ascending	post	ACH	8		8		ascending
720575940638907108	Ascending	post		998		998		ascending
720575940640396173	Ascending	post	ACH	61		61		ascending
720575940640413043	Ascending	post	GLUT	309		309		ascending
720575940640934363	Ascending	post	ACH	6		6		ascending
720575940647516025	Ascending	post		5		5		ascending
720575940655014049	Ascending	post	ACH	5		5		ascending
720575940608276181	Ascending	pre	GLUT		5	5		ascending
720575940611817779	Ascending	pre	GABA		46	46		ascending
720575940617393435	Ascending	pre	SER		7	7		ascending
720575940620096926	Ascending	pre	GABA		15	15		ascending
720575940622714004	Ascending	pre	GABA		8	8		ascending
720575940623962430	Ascending	pre	SER		16	16		ascending
720575940624789652	Ascending	pre	GABA		71	71		ascending
720575940625164302	Ascending	pre	SER		18	18		ascending
720575940627538690	Ascending	pre	GABA		114	114		ascending
720575940627824712	Ascending	pre	GABA		203	203		ascending
720575940628946731	Ascending	pre	SER		36	36		ascending
720575940629075697	Ascending	pre	GABA		243	243		ascending
720575940629670723	Ascending	pre	GABA		6	6		ascending
720575940629965932	Ascending	pre	GABA		476	476		ascending
720575940630705170	Ascending	pre	GABA		5	5		ascending
720575940631041956	Ascending	pre	SER		5	5		ascending
720575940631815844	Ascending	pre	GABA		120	120		ascending
720575940634332773	Ascending	pre			13	13		ascending
720575940636686170	Ascending	pre	GABA		136	136		ascending
720575940637106295	Ascending	pre			43	43		ascending
720575940644096712	Ascending	pre	GABA		155	155		ascending
720575940617953241	Ascending	pre/post	GABA	537	177	714		ascending
720575940619114918	Ascending	pre/post		265	16	281		ascending
720575940620094366	Ascending	pre/post	GABA	81	411	492		ascending
720575940621512445	Ascending	pre/post	GABA	33	71	104		ascending
720575940623195530	Ascending	pre/post	GABA	13	5	18		ascending
720575940624461576	Ascending	pre/post	GABA	123	204	327		ascending
720575940630724652	Ascending	pre/post	GABA	5	155	160		ascending
720575940635274615	Ascending	pre/post	GABA	17	643	660		ascending
720575940636168628	Ascending	pre/post	GABA	24	133	157		ascending
720575940638928868	Ascending	pre/post	GABA	196	290	486		ascending
720575940639458037	Ascending	pre/post	GABA	88	40	128		ascending
720575940641229520	Ascending	pre/post	GABA	54	334	388		ascending
720575940654227105	Ascending	pre/post	GABA	31	43	74		ascending
720575940603728561	BMN	post	ACH	5		5	BM_Ant	sensory
720575940604425644	BMN	post	ACH	6		6	BM_Hau	sensory
720575940609644498	BMN	post	ACH	6		6	BM_Taste	sensory
720575940610253432	BMN	post	ACH	5		5	BM_Vib	sensory
720575940613167766	BMN	post	ACH	13		13	BM_Taste	sensory
720575940613194143	BMN	post		5		5	BM_dPoOr	sensory
720575940614485307	BMN	post	ACH	5		5	BM_Ant	sensory
720575940616526420	BMN	post	ACH	5		5	BM_vOcci_vPoOr	sensory
720575940618078635	BMN	post	ACH	8		8	BM_Ant	sensory
720575940619998228	BMN	post	ACH	5		5	BM_Vib	sensory
720575940620649972	BMN	post	ACH	5		5	BM_Or	sensory
720575940621417421	BMN	post	ACH	5		5	BM_vOcci_vPoOr	sensory
720575940622529939	BMN	post	ACH	5		5	BM_Vib	sensory
720575940622886663	BMN	post	ACH	10		10	BM_MaPa	sensory
720575940623512317	BMN	post	ACH	5		5	BM_MaPa	sensory
720575940625040973	BMN	post	ACH	5		5	BM_Hau	sensory
720575940626988231	BMN	post	ACH	7		7	BM_MaPa	sensory
720575940627332139	BMN	post	ACH	5		5	BM_InOm	sensory
720575940628951287	BMN	post	ACH	6		6	BM_Hau	sensory
720575940629235084	BMN	post	ACH	11		11	BM_Vt_PoOc	sensory
720575940630050668	BMN	post	ACH	8		8	BM_Taste	sensory
720575940631957218	BMN	post	ACH	5		5	BM_Vib	sensory
720575940633335450	BMN	post		5		5	BM_vOcci_vPoOr	sensory
720575940633475424	BMN	post	ACH	5		5	BM_InOc	sensory
720575940635086234	BMN	post	ACH	5		5	BM_Ant	sensory
720575940636356678	BMN	post	ACH	5		5	BM_Taste	sensory
720575940638708058	BMN	post	ACH	8		8	BM_Hau	sensory
720575940643241508	BMN	post		5		5	BM_vOcci_vPoOr	sensory
720575940610849649	BMN	pre	ACH		5	5	BM_Taste	sensory
720575940611132890	BMN	pre	ACH		10	10	BM_Ant	sensory
720575940611528410	BMN	pre	ACH		7	7	BM_Fr	sensory
720575940613413374	BMN	pre	ACH		6	6	BM_Taste	sensory
720575940613657650	BMN	pre			5	5	BM_Vt_PoOc	sensory
720575940614041117	BMN	pre	ACH		5	5	BM_Ant	sensory
720575940616383389	BMN	pre			5	5	BM_vOcci_vPoOr	sensory
720575940618903888	BMN	pre	ACH		8	8	BM_Vib	sensory
720575940620860766	BMN	pre	ACH		6	6	BM_Vt_PoOc	sensory
720575940621730557	BMN	pre	ACH		5	5	BM_InOc	sensory
720575940624338521	BMN	pre	ACH		5	5	BM_Ant	sensory
720575940624833673	BMN	pre	ACH		5	5	BM_Or	sensory
720575940625836925	BMN	pre	ACH		7	7	BM_Taste	sensory
720575940625890067	BMN	pre			5	5	BM_vOcci_vPoOr	sensory
720575940626646787	BMN	pre	ACH		8	8	BM_Ant	sensory
720575940626933959	BMN	pre	ACH		7	7	BM_Taste	sensory
720575940628672122	BMN	pre	ACH		5	5	BM_Taste	sensory
720575940629752204	BMN	pre	ACH		5	5	BM_MaPa	sensory
720575940630539023	BMN	pre			5	5	BM_dPoOr	sensory
720575940631034936	BMN	pre	ACH		8	8	BM_Taste	sensory
720575940632494818	BMN	pre	ACH		5	5	BM_MaPa	sensory
720575940633364984	BMN	pre	GLUT		5	5	BM_dOcci	sensory
720575940633869281	BMN	pre	ACH		6	6	BM_Vt_PoOc	sensory
720575940634379918	BMN	pre			5	5	BM_dPoOr	sensory
720575940643275812	BMN	pre	ACH		5	5	BM_InOm	sensory
720575940611308261	BMN	pre/post	ACH	10	6	16	BM_Taste	sensory
720575940615035323	BMN	pre/post	ACH	14	5	19	BM_Vib	sensory
720575940615097275	BMN	pre/post	ACH	5	6	11	BM_Taste	sensory
720575940616287449	BMN	pre/post	ACH	28	31	59	BM_Taste	sensory
720575940617859486	BMN	pre/post	ACH	7	5	12	BM_Fr	sensory
720575940618173787	BMN	pre/post	ACH	14	6	20	BM_Hau	sensory
720575940618363072	BMN	pre/post	ACH	5	5	10	BM_Taste	sensory
720575940618950480	BMN	pre/post	ACH	5	17	22	BM_MaPa	sensory
720575940619360065	BMN	pre/post	ACH	7	6	13	BM_Taste	sensory
720575940619686689	BMN	pre/post	ACH	5	6	11	BM_MaPa	sensory
720575940620585933	BMN	pre/post	ACH	13	6	19	BM_MaPa	sensory
720575940620673663	BMN	pre/post	ACH	6	5	11	BM_Taste	sensory
720575940621286102	BMN	pre/post	ACH	6	20	26	BM_Hau	sensory
720575940621294412	BMN	pre/post	ACH	26	27	53	BM_Taste	sensory
720575940621776227	BMN	pre/post	ACH	15	7	22	BM_Vib	sensory
720575940622267260	BMN	pre/post	ACH	9	12	21	BM_MaPa	sensory
720575940622340137	BMN	pre/post	ACH	10	7	17	BM_Hau	sensory
720575940622447242	BMN	pre/post	ACH	28	12	40	BM_Taste	sensory
720575940622589419	BMN	pre/post	ACH	14	12	26	BM_Taste	sensory
720575940622667032	BMN	pre/post	ACH	11	6	17	BM_MaPa	sensory
720575940624154928	BMN	pre/post	ACH	27	12	39	BM_Taste	sensory
720575940625359741	BMN	pre/post	ACH	6	5	11	BM_Taste	sensory
720575940625871248	BMN	pre/post	ACH	10	18	28	BM_Taste	sensory
720575940626031548	BMN	pre/post	ACH	11	17	28	BM_Vib	sensory
720575940626574108	BMN	pre/post	ACH	13	14	27	BM_Hau	sensory
720575940626733967	BMN	pre/post	ACH	13	12	25	BM_Taste	sensory
720575940631291666	BMN	pre/post	ACH	6	6	12	BM_Taste	sensory
720575940632002017	BMN	pre/post	ACH	5	13	18	BM_Taste	sensory
720575940632816339	BMN	pre/post	ACH	7	12	19	BM_Vib	sensory
720575940635549364	BMN	pre/post	ACH	26	22	48	BM_Taste	sensory
720575940635960462	BMN	pre/post	ACH	12	15	27	BM_Vib	sensory
720575940635962254	BMN	pre/post	ACH	6	18	24	BM_Taste	sensory
720575940638092366	BMN	pre/post	ACH	20	12	32	BM_Taste	sensory
720575940658990721	BMN	pre/post	ACH	11	22	33	BM_MaPa	sensory
720575940607451081	Descending	post	GABA	6		6	DNge101	descending	MD3
720575940608188427	Descending	post	ACH	67		67	DNge037	descending	LB7__prim
720575940608716809	Descending	post	ACH	92		92	DNge133	descending	LB7__prim
720575940611531986	Descending	post	ACH	116		116	DNge002	descending	putative_primary
720575940613307033	Descending	post	GLUT	25		25	DNde006	descending	putative_primary
720575940613838289	Descending	post	ACH	76		76	DNge132	descending	putative_primary
720575940614235323	Descending	post	GLUT	7		7	DNge029	descending	MX12__prim
720575940614642838	Descending	post	ACH	5		5	DNge021	descending	MX12
720575940615505406	Descending	post	GABA	14		14	DNg23	descending
720575940616376287	Descending	post	ACH	99		99	DNg39	descending	LB7__prim
720575940616400470	Descending	post	ACH	15		15	DNge039	descending	putative_primary
720575940617031385	Descending	post	ACH	10		10	DNg61	descending	putative_primary
720575940617568697	Descending	post	ACH	14		14	DNge001	descending	MX12
720575940618514043	Descending	post	ACH	137		137	DNg54	descending	LB7__prim
720575940618519454	Descending	post	ACH	20		20	DNge025	descending	MX12
720575940618574749	Descending	post	ACH	1,923		1923	DNg35	descending	putative_primary
720575940619024542	Descending	post	GABA	170		170	DNge128	descending	putative_primary
720575940619530187	Descending	post	ACH	85		85	DNge100	descending
720575940620135645	Descending	post	ACH	25		25	DNge001	descending	MX12
720575940620169607	Descending	post		118		118	DNg59	descending	MD3
720575940620473547	Descending	post	GABA	6		6	DNge098	descending	putative_primary
720575940620541099	Descending	post	GABA	385		385	DNge054	descending	putative_primary
720575940621530117	Descending	post	ACH	5		5	DNge039	descending	putative_primary
720575940621628582	Descending	post	ACH	1,978		1978	DNg85	descending	LB23
720575940621923837	Descending	post	ACH	39		39	DNge008	descending	putative_primary
720575940622067165	Descending	post		315		315	DNg59	descending	MD3
720575940622161366	Descending	post	GABA	52		52	DNge054	descending	putative_primary
720575940622195625	Descending	post	ACH	6		6	DNge003	descending	putative_primary
720575940622537477	Descending	post	GABA	639		639	DNge067	descending	putative_primary
720575940622579967	Descending	post	ACH	6		6	DNg29	descending	MX7__prim
720575940622633716	Descending	post	ACH	116		116	DNge041	descending	LB7__prim
720575940623128269	Descending	post	ACH	320		320	DNg37	descending	putative_primary
720575940623137212	Descending	post	ACH	27		27	DNge044	descending	putative_primary
720575940623164685	Descending	post	ACH	8		8	DNge003	descending	putative_primary
720575940623918121	Descending	post	GLUT	119		119	DNge055	descending	putative_primary
720575940624106388	Descending	post	ACH	5		5	DNge019	descending	MX12
720575940624333802	Descending	post	ACH	1,029		1029	DNg37	descending	putative_primary
720575940624986300	Descending	post	GLUT	123		123	DNge055	descending	putative_primary
720575940625306603	Descending	post	ACH	10		10	DNge011	descending	putative_primary
720575940625870640	Descending	post	ACH	2,050		2050	DNg15	descending	putative_primary
720575940625890888	Descending	post		11		11	DNge012	descending
720575940626295396	Descending	post	ACH	197		197	DNg85	descending	LB23
720575940626672058	Descending	post	ACH	188		188	DNge056	descending	putative_primary
720575940626816062	Descending	post	GABA	28		28	DNg83	descending	MX3
720575940626849546	Descending	post	ACH	8		8	DNge019	descending	MX12
720575940627107721	Descending	post	ACH	25		25	DNge036	descending	putative_primary
720575940627167516	Descending	post	GABA	148		148	DNge065	descending	putative_primary
720575940627814522	Descending	post	ACH	5		5	DNg12_e	descending	MX12
720575940627825923	Descending	post	ACH	712		712	DNg15	descending	putative_primary
720575940627827697	Descending	post	GABA	237		237	DNge067	descending	putative_primary
720575940627828552	Descending	post	ACH	183		183	DNg87	descending	LB7__prim
720575940627847752	Descending	post	ACH	16		16	DNge080	descending	putative_primary
720575940628125715	Descending	post	ACH	477		477	DNg87	descending	LB7__prim
720575940628225167	Descending	post		2,111		2111	DNg48	descending	putative_primary
720575940628345610	Descending	post	ACH	6		6	DNge002	descending	putative_primary
720575940628378440	Descending	post	ACH	5		5	DNge021	descending	MX12
720575940629012227	Descending	post		366		366	DNg81	descending	putative_primary
720575940629240263	Descending	post	ACH	11		11	DNge041	descending	LB7__prim
720575940629428215	Descending	post	ACH	30		30	DNpe002	descending	putative_primary
720575940629576443	Descending	post	GABA	5		5	CB0497	central	putative_primary
720575940629792060	Descending	post	ACH	356		356	DNge100	descending
720575940629805950	Descending	post	ACH	426		426	DNg35	descending	putative_primary
720575940629806974	Descending	post	ACH	15		15	DNge078	descending	MX12__prim
720575940630054735	Descending	post	GABA	189		189	DNg23	descending
720575940630221563	Descending	post	ACH	5		5	DNge019	descending	MX12
720575940630403031	Descending	post	ACH	6		6	DNge139	descending	MX7__prim
720575940630607738	Descending	post	ACH	29		29	DNae009	descending	WEDd1
720575940631982952	Descending	post	ACH	1,560		1560	DNge132	descending	putative_primary
720575940632412333	Descending	post	GABA	104		104	DNge096	descending	MD3
720575940632486969	Descending	post	ACH	1,461		1461	DNge036	descending	putative_primary
720575940632620991	Descending	post	ACH	5		5	DNge019	descending	MX12
720575940632634532	Descending	post	ACH	52		52	DNg57	descending	LB23
720575940632960813	Descending	post	ACH	610		610	DNge056	descending	putative_primary
720575940633228172	Descending	post	ACH	212		212	DNg48	descending	putative_primary
720575940633293025	Descending	post	GABA	386		386	DNge065	descending	putative_primary
720575940634198926	Descending	post	ACH	6		6	DNge019	descending	MX12
720575940634617952	Descending	post	ACH	318		318	DNg57	descending	LB23
720575940635212139	Descending	post	ACH	50		50	DNge121	descending
720575940637612974	Descending	post	ACH	17		17	DNge105	descending	MX12
720575940637870510	Descending	post	ACH	149		149	DNge121	descending
720575940639152361	Descending	post	ACH	218		218	DNg84	descending	LB23
720575940644467360	Descending	post	ACH	658		658	DNge133	descending	LB7__prim
720575940644659236	Descending	post	ACH	9		9	DNge028	descending	MX12
720575940645556334	Descending	post		186		186	DNg81	descending	putative_primary
720575940647560500	Descending	post	ACH	216		216	DNg61	descending	putative_primary
720575940648180868	Descending	post	ACH	276		276	DNge057	descending
720575940648188548	Descending	post	ACH	139		139	DNg54	descending	LB7__prim
720575940649829241	Descending	post	GABA	5		5	DNge051	descending	putative_primary
720575940652104694	Descending	post	GABA	26		26	DNge128	descending	putative_primary
720575940654094241	Descending	post	GABA	113		113	DNge096	descending	MD3
720575940607170178	Descending	pre			54	54	DNge142	descending	MD3
720575940627629598	Descending	pre			44	44	DNge142	descending	MD3
720575940630480348	Descending	pre	GABA		5	5	DNg102_b	descending	putative_primary
720575940632524559	Descending	pre	GABA		34	34	DNg70	descending	MX3
720575940615378399	Descending	pre/post	GABA	48	64	112	DNg83	descending	MX3
720575940623037720	Descending	pre/post	GABA	11	99	110	DNge104	descending	MX3
720575940631342073	Descending	pre/post	GABA	175	297	472	DNge122	descending	MX3
720575940633771745	Descending	pre/post	GABA	48	180	228	DNg20	descending	MX3
720575940637648485	Descending	pre/post	GABA	98	39	137	DNg20	descending	MX3
720575940640723315	Descending	pre/post	GABA	241	561	802	DNge104	descending	MX3
720575940644473760	Descending	pre/post	ACH	1,890	23	1913	DNg84	descending	LB23
720575940647031860	Descending	pre/post	GABA	151	240	391	DNge122	descending	MX3
720575940604705312	Interneuron	post	ACH	22		22	CB2282	central	LB23
720575940605971330	Interneuron	post	ACH	81		81	CB2353	central	MD_SA1
720575940607377586	Interneuron	post	ACH	89		89	CB0737	central	putative_primary
720575940607872969	Interneuron	post	ACH	32		32	CB2353	central	MD_SA1
720575940608498780	Interneuron	post	GLUT	150		150	CB0896	central	putative_primary
720575940608500316	Interneuron	post	ACH	35		35	CB0479	central	putative_primary
720575940609768149	Interneuron	post	ACH	7		7		central	ALlv1
720575940609915204	Interneuron	post	GABA	5		5	CB0807	central	putative_primary
720575940609922372	Interneuron	post	ACH	5		5	CB0823	central	putative_primary
720575940610258552	Interneuron	post	ACH	91		91	CB0603	central	MX12__prim
720575940610677828	Interneuron	post	GABA	7		7	DNge051	descending	putative_primary
720575940611151406	Interneuron	post	ACH	7		7	CB0287	central	putative_primary
720575940611167842	Interneuron	post	GABA	369		369	CB0862	central	putative_primary
720575940611436408	Interneuron	post	ACH	41		41	CB0791	central	putative_primary
720575940611442296	Interneuron	post	ACH	497		497	CB0152	central	putative_primary
720575940611849826	Interneuron	post		361		361	CB0834	central	putative_primary
720575940612443890	Interneuron	post	GABA	169		169	CB0903	central	putative_primary
720575940612470755	Interneuron	post	ACH	103		103	CB0768	central	putative_primary
720575940612635050	Interneuron	post	GABA	43		43	ALIN7	central	putative_primary
720575940612840982	Interneuron	post	GABA	5		5	VESa1_P02	central	VESa1
720575940613112293	Interneuron	post	GABA	72		72	CB3642	central	MD3
720575940613432360	Interneuron	post	ACH	37		37	CB3129	central	LB23
720575940613527761	Interneuron	post	ACH	283		283	CB0065	central	putative_primary
720575940613640685	Interneuron	post	ACH	5		5	CB0823	central	putative_primary
720575940613761858	Interneuron	post	GABA	16		16	CB0610	central	MX3
720575940614465478	Interneuron	post		454		454	CB0047	central	putative_primary
720575940614960022	Interneuron	post	ACH	26		26	CB0305	central	putative_primary
720575940615034408	Interneuron	post	ACH	61		61	CB2353	central	MD_SA1
720575940615050346	Interneuron	post	ACH	25		25	CB3812	central
720575940615159859	Interneuron	post	ACH	86		86	CB2820	central	LB23
720575940615500286	Interneuron	post	GABA	33		33	CB0779	central	putative_primary
720575940615541810	Interneuron	post	GABA	20		20		central	WEDa1
720575940615582111	Interneuron	post	GABA	89		89	CB2191	central	MD3
720575940615740834	Interneuron	post	ACH	63		63	CB2039	central	LB23
720575940615970015	Interneuron	post	ACH	36		36	CB0900	central	putative_primary
720575940616014092	Interneuron	post	ACH	239		239	CB0737	central	putative_primary
720575940616298171	Interneuron	post	GLUT	35		35	CB0254	central	LB7__prim
720575940616504977	Interneuron	post	ACH	5		5	CB0508	central	LB7__prim
720575940616667186	Interneuron	post	ACH	10		10	CB2242	central	MD_SA1
720575940616783190	Interneuron	post	GABA	6		6	CB3275	central	MD3
720575940616853853	Interneuron	post	ACH	160		160	CB0988	central	LB23
720575940616864217	Interneuron	post	GABA	40		40	CB0839	central	putative_primary
720575940617114418	Interneuron	post	ACH	73		73	CB2820	central	LB23
720575940617298747	Interneuron	post	ACH	30		30	CB0479	central	putative_primary
720575940617393625	Interneuron	post	ACH	191		191	CB0713	central	putative_primary
720575940617496925	Interneuron	post	GABA	25		25	ALIN7	central	putative_primary
720575940617678566	Interneuron	post	ACH	5		5	CB0587	central	putative_primary
720575940617819216	Interneuron	post	ACH	14		14	CB2353	central	MD_SA1
720575940617986683	Interneuron	post	ACH	7		7	CB3385	central	MD_SA1
720575940618696989	Interneuron	post	GABA	20		20	CB0964	central	putative_primary
720575940618726171	Interneuron	post	GABA	18		18	CB0067	central	putative_primary
720575940618777684	Interneuron	post	ACH	444		444	CB2014	central	LB23
720575940618786798	Interneuron	post	ACH	31		31	CB0988	central	LB23
720575940618961857	Interneuron	post	ACH	113		113	CB3129	central	LB23
720575940619076731	Interneuron	post	GLUT	78		78	CB0898	central	putative_primary
720575940619155264	Interneuron	post	GABA	104		104	CB0798	central	putative_primary
720575940619378123	Interneuron	post	GABA	30		30	CB0255	central	LB7__prim
720575940619588568	Interneuron	post	GABA	5		5	CB0964	central
720575940620156209	Interneuron	post	GABA	253		253	CB0862	central	putative_primary
720575940620274085	Interneuron	post	GABA	5		5	CB0055	central	putative_primary
720575940620979638	Interneuron	post	GABA	911		911	CB0842	central	putative_primary
720575940620982437	Interneuron	post	GLUT	5		5	CB0620	central	putative_primary
720575940621047632	Interneuron	post	GABA	56		56	CB0754	central	putative_primary
720575940621355759	Interneuron	post	ACH	59		59	CB1779	central	LB23
720575940621385855	Interneuron	post	GABA	256		256	CB0787	central	putative_primary
720575940621399899	Interneuron	post	GABA	5		5	CB0821	central	putative_primary
720575940621405861	Interneuron	post	ACH	11		11	CB0957	central	LB19
720575940621538142	Interneuron	post	GABA	242		242	CB0833	central	putative_primary
720575940621573030	Interneuron	post	GLUT	25		25	CB0847	central	putative_primary
720575940621573542	Interneuron	post	GABA	16		16	CB0833	central	putative_primary
720575940621771041	Interneuron	post	GABA	270		270	CB0438	central	putative_primary
720575940621818790	Interneuron	post	GABA	23		23	CB0211	central	putative_primary
720575940621827419	Interneuron	post	ACH	34		34	CB0298	central	putative_primary
720575940621833281	Interneuron	post	GABA	194		194	CB0792	central	putative_primary
720575940621875821	Interneuron	post	DA	5		5	OA-VUMx1	central	MX0__prim
720575940622042373	Interneuron	post	ACH	38		38	CB2115	central	LB23
720575940622102154	Interneuron	post	ACH	170		170	CB1475	central	LB23
720575940622154266	Interneuron	post	GLUT	8		8	CB2619	central	LB7__prim
720575940622225800	Interneuron	post	ACH	28		28	CB2607	central	LB23
720575940622235425	Interneuron	post	GABA	16		16	CB0484	central	putative_primary
720575940622312063	Interneuron	post	ACH	219		219	CB0917	central	putative_primary
720575940622318599	Interneuron	post	GABA	96		96	CB0307	central	WEDa1
720575940622413948	Interneuron	post	GABA	32		32		central	LB0_anterior
720575940622734106	Interneuron	post	GABA	84		84	CB2191	central	MD3
720575940622932905	Interneuron	post	GABA	371		371	CB0619	central	MX3
720575940623154712	Interneuron	post	GABA	11		11	CB0211	central	putative_primary
720575940623164429	Interneuron	post	ACH	24		24	CB1475	central	LB23
720575940623193549	Interneuron	post	ACH	627		627	CB2039	central	LB23
720575940623381286	Interneuron	post	GLUT	28		28	CB0254	central	LB7__prim
720575940623436285	Interneuron	post	ACH	18		18	CB3126	central	LB23
720575940623663084	Interneuron	post	ACH	134		134	CB0152	central	putative_primary
720575940624334826	Interneuron	post	GABA	65		65	CB0157	central	MX3
720575940624538599	Interneuron	post	GABA	16		16	CB0442	central	LB7
720575940624623287	Interneuron	post	GLUT	81		81	CB0847	central	putative_primary
720575940624660825	Interneuron	post	ACH	5		5		central	VLPa1_lateral
720575940624675988	Interneuron	post	ACH	48		48	CB0106	central	LB7__prim
720575940624756297	Interneuron	post	GABA	438		438	CB0798	central	putative_primary
720575940625047484	Interneuron	post		39		39	CB0087	central	putative_primary
720575940625164176	Interneuron	post	GABA	5		5	CB0856	central	putative_primary
720575940625223944	Interneuron	post	GABA	916		916	CB0443	central	putative_primary
720575940625580988	Interneuron	post	ACH	37		37	CB0919	central	MX12__prim
720575940625620888	Interneuron	post	GABA	5		5	CB3642	central	MD3
720575940625705930	Interneuron	post	GABA	18		18	CB0484	central	putative_primary
720575940625977870	Interneuron	post	GABA	5		5		central	CREa1_ventral
720575940626075517	Interneuron	post	GABA	20		20	CB0696	central	putative_primary
720575940626099214	Interneuron	post	ACH	13		13	CB0615	central	putative_primary
720575940626138701	Interneuron	post	GABA	24		24	CB0556	central	putative_primary
720575940626191306	Interneuron	post	ACH	13		13	CB0445	central	putative_primary
720575940626528252	Interneuron	post	GABA	116		116	CB0503	central	putative_primary
720575940626618000	Interneuron	post	ACH	44		44	CB0988	central	LB23
720575940626626597	Interneuron	post	GLUT	649		649	CB0896	central	putative_primary
720575940626668218	Interneuron	post	GLUT	6		6	CB0097	central	putative_primary
720575940626672314	Interneuron	post	GABA	37		37	CB0497	central	putative_primary
720575940626780222	Interneuron	post	ACH	185		185	CB3615	central
720575940626847765	Interneuron	post	ACH	44		44	CB2353	central	MD_SA1
720575940626860421	Interneuron	post	GLUT	460		460	CB0733	central	putative_primary
720575940627083294	Interneuron	post	ACH	5		5	CB0473	central	putative_primary
720575940627086594	Interneuron	post	ACH	199		199	CB0035	central	putative_primary
720575940627096957	Interneuron	post	GABA	209		209	CB0010	central	putative_primary
720575940627429907	Interneuron	post	GLUT	75		75	CB0618	central	putative_primary
720575940627444234	Interneuron	post	ACH	290		290	CB3126	central	LB23
720575940627454730	Interneuron	post	GABA	206		206		central	WEDa1
720575940627537753	Interneuron	post	GABA	96		96	CB0083	central	putative_primary
720575940627779983	Interneuron	post	ACH	14		14	CB0603	central	MX12__prim
720575940628590312	Interneuron	post	ACH	157		157	CB0988	central	LB23
720575940628709019	Interneuron	post	ACH	31		31	CB0595	central	MX12__prim
720575940628954954	Interneuron	post	ACH	130		130	CB0305	central	putative_primary
720575940629239934	Interneuron	post	GABA	10		10	CB0005	central	putative_primary
720575940629377218	Interneuron	post	ACH	77		77	CB3615	central
720575940629422183	Interneuron	post	ACH	9		9	CB0298	central	putative_primary
720575940629576451	Interneuron	post	ACH	303		303	CB0752	central	putative_primary
720575940629623351	Interneuron	post	ACH	119		119	CB0922	central	putative_primary
720575940629701737	Interneuron	post	GABA	259		259	CB0010	central	putative_primary
720575940630164992	Interneuron	post	GABA	70		70	CB0443	central	putative_primary
720575940630649448	Interneuron	post	ACH	53		53	CB0106	central	LB7__prim
720575940630713029	Interneuron	post	GABA	18		18	CB1231	central	WEDa1
720575940630820919	Interneuron	post	ACH	64		64	CB0855	central	putative_primary
720575940630991311	Interneuron	post	GLUT	165		165	CB0620	central	putative_primary
720575940631108303	Interneuron	post	GABA	113		113	CB0867	central	putative_primary
720575940631328763	Interneuron	post	GABA	430		430	CB0850	central	putative_primary
720575940631706107	Interneuron	post	GABA	93		93		central	WEDa1
720575940631939432	Interneuron	post	GABA	5		5	CB0851	central	putative_primary
720575940631989352	Interneuron	post	GABA	67		67	CB0851	central	putative_primary
720575940632029496	Interneuron	post	GLUT	13		13	CB2619	central	LB7__prim
720575940632030008	Interneuron	post	GABA	42		42	CB0438	central	putative_primary
720575940632047890	Interneuron	post	ACH	802		802	CB0393	central	putative_primary
720575940632105100	Interneuron	post	ACH	47		47	CB2282	central	LB23
720575940632506947	Interneuron	post	ACH	197		197	CB1475	central	LB23
720575940632640287	Interneuron	post	ACH	55		55	CB0768	central	putative_primary
720575940632752723	Interneuron	post	ACH	37		37	CB0765	central
720575940632835155	Interneuron	post	ACH	10		10	CB0879	central	putative_primary
720575940632836947	Interneuron	post	ACH	131		131	CB2820	central	LB23
720575940633198284	Interneuron	post	ACH	490		490	CB3812	central
720575940633340953	Interneuron	post	GABA	185		185	CB0241	central	LB7
720575940633881848	Interneuron	post	GABA	22		22	CB0611	central
720575940634251164	Interneuron	post	GABA	7		7	CB0610	central	MX3
720575940634290913	Interneuron	post	GABA	29		29	cL09	visual_centrifugal	MX3
720575940634683237	Interneuron	post	ACH	71		71	CB1740	central	LB23
720575940634948014	Interneuron	post	ACH	17		17	CB2115	central	LB23
720575940635055039	Interneuron	post	ACH	207		207	CB0615	central	putative_primary
720575940635574958	Interneuron	post	GABA	207		207	CB0834	central	putative_primary
720575940635578303	Interneuron	post	ACH	398		398	CB0855	central	putative_primary
720575940636541285	Interneuron	post	ACH	80		80	CB0521	central	putative_primary
720575940637184326	Interneuron	post	ACH	7		7	CB2065	central	TRdl_b
720575940637661759	Interneuron	post	GABA	65		65	CB0619	central	MX3
720575940637849822	Interneuron	post	GABA	32		32	CB0241	central	LB7
720575940638024794	Interneuron	post	ACH	172		172	CB0864	central	putative_primary
720575940638092634	Interneuron	post	ACH	265		265	CB2607	central	LB23
720575940638622909	Interneuron	post	GABA	6		6		central	LB0_anterior
720575940638803790	Interneuron	post	ACH	147		147	CB0065	central	putative_primary
720575940639831459	Interneuron	post	ACH	16		16	CB0844	central	putative_primary
720575940640978421	Interneuron	post	GABA	56		56	CB0600	central	MX3
720575940641648091	Interneuron	post	ACH	6		6	CB0709	central	putative_primary
720575940641904525	Interneuron	post	GABA	17		17	CB0083	central	putative_primary
720575940642422517	Interneuron	post	ACH	7		7	CB0752	central	putative_primary
720575940642884000	Interneuron	post	ACH	17		17	CB0900	central	putative_primary
720575940643867296	Interneuron	post	GABA	5		5		central	putative_primary
720575940646521198	Interneuron	post	ACH	17		17	CB0591	central	ALlv1
720575940647037492	Interneuron	post	ACH	59		59	CB0917	central	putative_primary
720575940648191876	Interneuron	post	GABA	19		19	CB0787	central	putative_primary
720575940651646966	Interneuron	post	GABA	5		5		central	LB0_anterior
720575940625861660	Interneuron	pre	GABA		13	13	CB0740	central	putative_primary
720575940633065901	Interneuron	pre	GABA		6	6	CB3662	central	putative_primary
720575940609957315	Interneuron	pre/post	GABA	631	553	1184	CB0496	central	putative_primary
720575940614751650	Interneuron	pre/post	GABA	9	61	70	CB0495	central	putative_primary
720575940615623867	Interneuron	pre/post	GABA	394	60	454	CB0182	central	putative_primary
720575940616038294	Interneuron	pre/post	GABA	184	62	246	CB0786	central	putative_primary
720575940622879882	Interneuron	pre/post	GABA	19	12	31	CB0779	central	putative_primary
720575940623208141	Interneuron	pre/post	GABA	103	99	202	CB0860	central	putative_primary
720575940624224253	Interneuron	pre/post	GABA	169	314	483	CB3680	central	putative_primary
720575940624986407	Interneuron	pre/post	GABA	741	772	1513	CB0496	central	putative_primary
720575940629564688	Interneuron	pre/post	GABA	546	474	1020	CB0786	central	putative_primary
720575940630829051	Interneuron	pre/post	GABA	171	419	590	CB2513	central	putative_primary
720575940630951424	Interneuron	pre/post	GABA	431	527	958	CB0860	central	putative_primary
720575940630964188	Interneuron	pre/post	GABA	646	701	1347	CB2513	central	putative_primary
720575940631381007	Interneuron	pre/post	GABA	1,036	676	1712	CB0516	central	putative_primary
720575940632305711	Interneuron	pre/post	GABA	7	14	21	CB0487	central	putative_primary
720575940635576767	Interneuron	pre/post	GABA	513	1,124	1637	CB3680	central	putative_primary
720575940638719807	Interneuron	pre/post	GABA	1,388	1,221	2609	CB0516	central	putative_primary
720575940647021620	Interneuron	pre/post	GABA	1,163	36	1199	CB0869	central	putative_primary
720575940647075619	Interneuron	pre/post	GABA	861	1,532	2393	CB0109	central	putative_primary
720575940610679876	Motor_neuron	post		183		183	CB0703	motor	putative_primary
720575940611008718	Motor_neuron	post		59		59	CB0810	motor	putative_primary
720575940614386070	Motor_neuron	post		5		5	CB0845	motor	putative_primary
720575940615197747	Motor_neuron	post	ACH	9		9	CB0914	motor	putative_primary
720575940616340639	Motor_neuron	post		5		5	CB0720	motor	putative_primary
720575940618600246	Motor_neuron	post		12		12	CB0861	motor	putative_primary
720575940619682368	Motor_neuron	post		8		8	CB0783	motor	putative_primary
720575940621351412	Motor_neuron	post		155		155	CB0810	motor	putative_primary
720575940621586854	Motor_neuron	post	ACH	336		336	CB0762	motor	putative_primary
720575940623352063	Motor_neuron	post		45		45	CB0911	motor	putative_primary
720575940623390246	Motor_neuron	post		38		38	CB0728	motor	putative_primary
720575940626939737	Motor_neuron	post	ACH	20		20	CB0728	motor	putative_primary
720575940630580854	Motor_neuron	post		89		89	CB0875	motor	putative_primary
720575940633185567	Motor_neuron	post	GABA	366		366	CB0762	motor	putative_primary
720575940644726432	Motor_neuron	post		119		119	CB0703	motor	putative_primary
720575940647474979	Motor_neuron	post		62		62	CB0882	motor	putative_primary
