# Supplementary material for: A comprehensive mechanosensory connectome reveals a somatotopically organized neural circuit architecture controlling stimulus-aimed grooming of the Drosophila head
Source: eLife. 2026 Jun 8;14:RP108044. doi: 10.7554/eLife.108044 (PMC13246004; doi:10.7554/eLife.108044)
Supplement: Supplementary file 8. — Table with every pre, post, and pre/post partner, along with number of all input/output synapses in each neuropil of the brain. [file elife-108044-supp8.zip]

Archive with 1 entries (1 files):
- Supplementary_file_8_partner_syn_by_neuropil.csv
