# Supplementary material for: A comprehensive mechanosensory connectome reveals a somatotopically organized neural circuit architecture controlling stimulus-aimed grooming of the Drosophila head
Source: eLife. 2026 Jun 8;14:RP108044. doi: 10.7554/eLife.108044 (PMC13246004; doi:10.7554/eLife.108044)
Supplement: Supplementary file 8. — Table with every pre, post, and pre/post partner, along with number of all input/output synapses in each neuropil of the brain. [file elife-108044-supp8.zip › Supplementary_file_8_partner_syn_by_neuropil.csv]

partner_flywire_id_v783	partner_pre_post	input.synapses	input.partners	output.synapses	output.partners	input.synapses.in.AL_L	input.synapses.in.AL_R	input.synapses.in.AME_L	input.synapses.in.AME_R	input.synapses.in.AMMC_L	input.synapses.in.AMMC_R	input.synapses.in.AOTU_L	input.synapses.in.AOTU_R	input.synapses.in.ATL_L	input.synapses.in.ATL_R	input.synapses.in.AVLP_L	input.synapses.in.AVLP_R	input.synapses.in.BU_L	input.synapses.in.BU_R	input.synapses.in.CAN_L	input.synapses.in.CAN_R	input.synapses.in.CRE_L	input.synapses.in.CRE_R	input.synapses.in.EB	input.synapses.in.EPA_L	input.synapses.in.EPA_R	input.synapses.in.FB	input.synapses.in.FLA_L	input.synapses.in.FLA_R	input.synapses.in.GA_L	input.synapses.in.GA_R	input.synapses.in.GNG	input.synapses.in.GOR_L	input.synapses.in.GOR_R	input.synapses.in.IB_L	input.synapses.in.IB_R	input.synapses.in.ICL_L	input.synapses.in.ICL_R	input.synapses.in.IPS_L	input.synapses.in.IPS_R	input.synapses.in.LAL_L	input.synapses.in.LAL_R	input.synapses.in.LA_L	input.synapses.in.LA_R	input.synapses.in.LH_L	input.synapses.in.LH_R	input.synapses.in.LOP_L	input.synapses.in.LOP_R	input.synapses.in.LO_L
720575940607170178	pre	941	90	1193	95	0	0	0	0	0	0	0	0	0	0	0	0	0	0	0	0	0	0	0	0	0	0	26	41	0	0	680	0	0	0	0	0	0	0	0	0	0	0	0	0	0	0	0	0
720575940608276181	pre	0	0	270	23	0	0	0	0	0	0	0	0	0	0	0	0	0	0	0	0	0	0	0	0	0	0	0	0	0	0	0	0	0	0	0	0	0	0	0	0	0	0	0	0	0	0	0	0
720575940611817779	pre	43	5	426	35	0	0	0	0	0	0	0	0	0	0	0	0	0	0	0	0	0	0	0	0	0	0	0	0	0	0	43	0	0	0	0	0	0	0	0	0	0	0	0	0	0	0	0	0
720575940617393435	pre	63	8	134	13	0	0	0	0	0	0	0	0	0	0	0	0	0	0	0	0	0	0	0	0	0	0	0	0	0	0	63	0	0	0	0	0	0	0	0	0	0	0	0	0	0	0	0	0
720575940620096926	pre	41	6	312	29	0	0	0	0	0	0	0	0	0	0	0	0	0	0	0	0	0	0	0	0	0	0	0	0	0	0	41	0	0	0	0	0	0	0	0	0	0	0	0	0	0	0	0	0
720575940622714004	pre	0	0	717	32	0	0	0	0	0	0	0	0	0	0	0	0	0	0	0	0	0	0	0	0	0	0	0	0	0	0	0	0	0	0	0	0	0	0	0	0	0	0	0	0	0	0	0	0
720575940623962430	pre	139	11	215	21	0	0	0	0	0	0	0	0	0	0	0	0	0	0	0	0	0	0	0	0	0	0	0	0	0	0	139	0	0	0	0	0	0	0	0	0	0	0	0	0	0	0	0	0
720575940624789652	pre	98	8	266	36	0	0	0	0	0	0	0	0	0	0	0	0	0	0	0	0	0	0	0	0	0	0	0	0	0	0	98	0	0	0	0	0	0	0	0	0	0	0	0	0	0	0	0	0
720575940625164302	pre	220	17	251	23	0	0	0	0	0	0	0	0	0	0	0	0	0	0	0	0	0	0	0	0	0	0	0	0	0	0	220	0	0	0	0	0	0	0	0	0	0	0	0	0	0	0	0	0
720575940625861660	pre	1414	89	1424	106	0	0	0	0	0	0	0	0	0	0	0	0	0	0	0	0	0	0	0	0	0	0	0	0	0	0	1414	0	0	0	0	0	0	0	0	0	0	0	0	0	0	0	0	0
720575940627538690	pre	264	29	323	46	0	0	0	0	0	0	0	0	0	0	0	0	0	0	0	0	0	0	0	0	0	0	0	0	0	0	264	0	0	0	0	0	0	0	0	0	0	0	0	0	0	0	0	0
720575940627629598	pre	759	69	1200	89	0	0	0	0	0	0	0	0	0	0	0	0	0	0	0	0	0	0	0	0	0	0	50	16	0	0	558	0	0	0	0	0	0	0	0	0	0	0	0	0	0	0	0	0
720575940627824712	pre	84	9	694	64	1	0	0	0	24	14	0	0	0	0	1	2	0	0	0	0	0	0	0	0	0	0	0	0	0	0	24	0	0	0	0	0	0	0	0	0	0	0	0	0	0	0	0	0
720575940628946731	pre	264	30	280	32	0	0	0	0	0	0	0	0	0	0	0	0	0	0	0	0	0	0	0	0	0	0	0	0	0	0	259	0	0	0	0	0	0	0	0	0	0	0	0	0	0	0	0	0
720575940629075697	pre	10	2	864	35	0	0	0	0	0	0	0	0	0	0	0	0	0	0	0	0	0	0	0	0	0	0	0	0	0	0	10	0	0	0	0	0	0	0	0	0	0	0	0	0	0	0	0	0
720575940629670723	pre	71	9	116	15	0	0	0	0	0	0	0	0	0	0	0	0	0	0	0	0	0	0	0	0	0	0	0	0	0	0	71	0	0	0	0	0	0	0	0	0	0	0	0	0	0	0	0	0
720575940629965932	pre	5	1	961	49	0	0	0	0	0	0	0	0	0	0	0	0	0	0	0	0	0	0	0	0	0	0	0	0	0	0	5	0	0	0	0	0	0	0	0	0	0	0	0	0	0	0	0	0
720575940630480348	pre	1400	102	397	46	0	4	0	0	0	7	0	0	0	0	0	0	0	0	0	5	0	0	0	0	0	0	0	158	0	0	670	0	0	0	0	0	0	0	18	0	9	0	0	0	0	0	0	0
720575940630705170	pre	0	0	488	42	0	0	0	0	0	0	0	0	0	0	0	0	0	0	0	0	0	0	0	0	0	0	0	0	0	0	0	0	0	0	0	0	0	0	0	0	0	0	0	0	0	0	0	0
720575940631041956	pre	23	3	59	8	0	0	0	0	0	0	0	0	0	0	0	0	0	0	0	0	0	0	0	0	0	0	0	0	0	0	23	0	0	0	0	0	0	0	0	0	0	0	0	0	0	0	0	0
720575940631815844	pre	69	9	174	25	0	0	0	0	0	0	0	0	0	0	0	0	0	0	0	0	0	0	0	0	0	0	0	0	0	0	66	0	0	0	0	0	0	0	0	0	0	0	0	0	0	0	0	0
720575940632524559	pre	660	44	1507	111	0	0	0	0	0	0	0	0	0	0	0	0	0	0	0	0	0	0	0	0	0	0	67	142	0	0	228	0	0	0	0	0	0	0	0	0	0	0	0	0	0	0	0	0
720575940633065901	pre	274	24	932	41	0	0	0	0	0	0	0	0	0	0	0	0	0	0	0	0	0	0	0	0	0	0	0	0	0	0	252	0	0	0	0	0	0	0	0	0	0	0	0	0	0	0	0	0
720575940634332773	pre	0	0	198	18	0	0	0	0	0	0	0	0	0	0	0	0	0	0	0	0	0	0	0	0	0	0	0	0	0	0	0	0	0	0	0	0	0	0	0	0	0	0	0	0	0	0	0	0
720575940636686170	pre	0	0	1431	85	0	0	0	0	0	0	0	0	0	0	0	0	0	0	0	0	0	0	0	0	0	0	0	0	0	0	0	0	0	0	0	0	0	0	0	0	0	0	0	0	0	0	0	0
720575940637106295	pre	179	15	220	26	0	0	0	0	0	0	0	0	0	0	0	0	0	0	0	0	0	0	0	0	0	0	0	0	0	0	179	0	0	0	0	0	0	0	0	0	0	0	0	0	0	0	0	0
720575940644096712	pre	119	11	957	86	0	0	0	0	7	48	0	0	0	0	0	6	0	0	0	0	0	0	0	0	0	0	0	0	0	0	34	0	0	0	0	0	0	0	0	0	0	0	0	0	0	0	0	0
720575940604705312	post	295	32	84	10	0	0	0	0	0	0	0	0	0	0	0	0	0	0	0	0	0	0	0	0	0	0	0	0	0	0	294	0	0	0	0	0	0	0	0	0	0	0	0	0	0	0	0	0
720575940605119776	post	674	78	760	52	0	0	0	0	0	0	0	0	0	0	0	0	0	0	0	0	0	0	0	0	0	0	0	0	0	0	663	0	0	0	0	0	0	0	0	0	0	0	0	0	0	0	0	0
720575940605154988	post	1127	83	463	33	0	0	0	0	0	0	0	0	0	0	0	0	0	0	0	0	0	0	0	0	0	0	0	0	0	0	1127	0	0	0	0	0	0	0	0	0	0	0	0	0	0	0	0	0
720575940605971330	post	364	35	399	31	0	0	0	0	0	0	0	0	0	0	0	0	0	0	0	0	0	0	0	0	0	0	0	0	0	0	344	0	0	0	0	0	0	0	0	0	0	0	0	0	0	0	0	0
720575940607377586	post	3173	124	1746	53	0	0	0	0	0	0	0	0	0	0	0	0	0	0	0	0	0	0	0	0	0	0	0	0	0	0	3171	0	0	0	0	0	0	0	0	0	0	0	0	0	0	0	0	0
720575940607451081	post	1839	63	474	18	0	0	0	0	0	0	0	0	0	0	0	0	0	0	0	0	0	0	0	0	0	0	0	0	0	0	1839	0	0	0	0	0	0	0	0	0	0	0	0	0	0	0	0	0
720575940607872969	post	132	16	199	18	0	0	0	0	0	0	0	0	0	0	0	0	0	0	0	0	0	0	0	0	0	0	0	0	0	0	129	0	0	0	0	0	0	0	0	0	0	0	0	0	0	0	0	0
720575940608188427	post	8004	265	360	25	0	0	0	0	0	0	0	0	0	0	0	0	0	0	0	0	0	0	0	0	0	0	0	0	0	0	7228	0	0	0	0	0	0	405	0	0	0	0	0	0	0	0	0	0
720575940608498780	post	1822	69	1644	74	0	0	0	0	0	0	0	0	0	0	0	0	0	0	0	0	0	0	0	0	0	0	0	0	0	0	1822	0	0	0	0	0	0	0	0	0	0	0	0	0	0	0	0	0
720575940608500316	post	695	62	1592	61	0	0	0	0	0	0	0	0	0	0	0	0	0	0	0	0	0	0	0	0	0	0	0	0	0	0	687	0	0	0	0	0	0	0	0	0	0	0	0	0	0	0	0	0
720575940608716809	post	1404	98	629	50	0	0	0	0	0	0	0	0	0	0	0	0	0	0	0	0	0	0	0	0	0	0	0	0	0	0	1332	0	0	0	0	0	0	0	0	0	0	0	0	0	0	0	0	0
720575940609768149	post	450	31	1246	48	0	0	0	0	0	0	0	0	0	0	0	0	0	0	0	0	0	0	0	0	0	0	0	0	0	0	259	0	0	0	0	0	0	0	0	0	0	0	0	0	0	0	0	0
720575940609915204	post	759	30	1063	49	0	0	0	0	0	0	0	0	0	0	0	0	0	0	0	0	0	0	0	0	0	0	0	0	0	0	759	0	0	0	0	0	0	0	0	0	0	0	0	0	0	0	0	0
720575940609922372	post	1406	94	1518	97	0	0	0	0	0	0	0	0	0	0	0	0	0	0	0	0	0	0	0	0	0	0	0	7	0	0	884	0	0	0	0	0	0	0	0	0	0	0	0	0	0	0	0	0
720575940610258552	post	1064	70	1042	45	0	0	0	0	0	0	0	0	0	0	0	0	0	0	0	0	0	0	0	0	0	0	0	0	0	0	1064	0	0	0	0	0	0	0	0	0	0	0	0	0	0	0	0	0
720575940610677828	post	1600	88	1731	63	0	0	0	0	0	0	0	0	0	0	0	0	0	0	0	0	0	0	0	0	0	0	0	0	0	0	1600	0	0	0	0	0	0	0	0	0	0	0	0	0	0	0	0	0
720575940611151406	post	765	45	1370	60	0	0	0	0	0	0	0	0	0	0	0	0	0	0	0	0	0	0	0	0	0	0	0	0	0	0	765	0	0	0	0	0	0	0	0	0	0	0	0	0	0	0	0	0
720575940611167842	post	4386	122	2135	50	0	0	0	0	0	0	0	0	0	0	0	0	0	0	0	0	0	0	0	0	0	0	0	0	0	0	4386	0	0	0	0	0	0	0	0	0	0	0	0	0	0	0	0	0
720575940611436408	post	556	31	1425	61	0	0	0	0	0	0	0	0	0	0	0	0	0	0	0	0	0	0	0	0	0	0	0	0	0	0	556	0	0	0	0	0	0	0	0	0	0	0	0	0	0	0	0	0
720575940611442296	post	1142	73	1279	55	0	0	0	0	0	0	0	0	0	0	0	0	0	0	0	0	0	0	0	0	0	0	0	0	0	0	1142	0	0	0	0	0	0	0	0	0	0	0	0	0	0	0	0	0
720575940611531986	post	940	64	17	2	0	0	0	0	0	0	0	0	0	0	0	0	0	0	0	0	0	0	0	0	0	0	0	0	0	0	940	0	0	0	0	0	0	0	0	0	0	0	0	0	0	0	0	0
720575940611849826	post	773	46	735	31	0	0	0	0	0	0	0	0	0	0	0	0	0	0	0	0	0	0	0	0	0	0	0	0	0	0	773	0	0	0	0	0	0	0	0	0	0	0	0	0	0	0	0	0
720575940612087758	post	564	54	2172	138	0	0	0	0	4	0	0	0	0	0	4	0	0	0	0	0	0	0	0	0	0	0	0	0	0	0	309	0	0	0	0	0	0	1	0	0	0	0	0	82	0	0	0	0
720575940612443890	post	2893	100	1774	60	0	0	0	0	0	0	0	0	0	0	0	0	0	0	0	0	0	0	0	0	0	0	0	0	0	0	2893	0	0	0	0	0	0	0	0	0	0	0	0	0	0	0	0	0
720575940612470755	post	419	47	1342	62	0	0	0	0	0	0	0	0	0	0	0	0	0	0	0	0	0	0	0	0	0	0	0	0	0	0	419	0	0	0	0	0	0	0	0	0	0	0	0	0	0	0	0	0
720575940612599215	post	472	47	1786	121	0	0	0	0	5	0	0	0	0	0	6	0	0	0	0	0	0	0	0	0	0	0	0	0	0	0	205	0	0	0	0	0	0	22	0	0	0	0	0	70	0	0	0	0
720575940612635050	post	288	34	1437	85	65	0	0	0	0	0	0	0	0	0	7	0	0	0	0	0	0	0	0	0	0	0	0	0	0	0	196	0	0	0	0	0	0	0	0	0	0	0	0	0	0	0	0	0
720575940612775130	post	1241	139	1163	90	0	0	0	0	3	0	0	0	0	0	39	0	0	0	0	0	0	0	0	0	0	0	0	0	0	0	1187	0	0	0	0	0	0	0	0	0	0	0	0	0	0	0	0	0
720575940612840982	post	5235	252	3444	223	0	0	0	0	0	2	0	0	0	0	2133	0	0	0	0	0	0	0	0	0	0	0	0	0	0	0	666	0	0	0	0	0	0	0	0	0	0	0	0	561	0	0	0	0
720575940612950642	post	291	15	3912	80	0	0	0	0	0	0	0	0	0	0	0	0	0	0	0	0	0	0	0	0	0	0	0	0	0	0	291	0	0	0	0	0	0	0	0	0	0	0	0	0	0	0	0	0
720575940613112293	post	204	19	912	49	0	0	0	0	0	0	0	0	0	0	0	0	0	0	0	0	0	0	0	0	0	0	0	0	0	0	204	0	0	0	0	0	0	0	0	0	0	0	0	0	0	0	0	0
720575940613190978	post	27	5	193	23	0	0	0	0	0	0	0	0	0	0	0	0	0	0	0	0	0	0	0	0	0	0	0	0	0	0	27	0	0	0	0	0	0	0	0	0	0	0	0	0	0	0	0	0
720575940613266026	post	38	5	128	11	0	0	0	0	0	0	0	0	0	0	0	0	0	0	0	0	0	0	0	0	0	0	0	0	0	0	38	0	0	0	0	0	0	0	0	0	0	0	0	0	0	0	0	0
720575940613307033	post	1138	93	1598	67	0	0	0	0	0	0	0	0	0	0	73	0	0	0	0	0	0	0	0	0	0	0	0	0	0	0	944	0	0	0	0	0	0	0	0	0	0	0	0	0	0	0	0	0
720575940613432360	post	512	49	233	23	0	0	0	0	0	0	0	0	0	0	0	0	0	0	0	0	0	0	0	0	0	0	0	0	0	0	490	0	0	0	0	0	0	0	0	0	0	0	0	0	0	0	0	0
720575940613510002	post	372	34	962	70	0	0	0	0	0	0	0	0	0	0	6	0	0	0	0	0	0	0	0	0	0	0	0	0	0	0	345	0	0	0	0	0	0	0	0	0	0	0	0	0	0	0	0	0
720575940613527761	post	1519	114	1706	110	0	0	0	0	0	0	0	0	0	0	0	0	0	0	0	0	0	0	0	0	0	0	0	0	0	0	1304	0	0	0	0	0	0	1	3	16	10	0	0	0	0	0	0	0
720575940613632997	post	1838	149	1251	88	0	0	0	0	0	3	0	0	0	0	0	99	0	0	0	0	0	0	0	0	0	0	0	0	0	0	1597	0	0	0	0	0	0	0	0	0	0	0	0	0	11	0	0	0
720575940613640685	post	636	63	973	70	0	0	0	0	0	0	0	0	0	0	0	0	0	0	0	0	0	0	0	0	0	0	0	0	0	0	495	0	0	0	0	0	0	0	0	0	0	0	0	0	0	0	0	0
720575940613761858	post	316	24	1777	67	0	0	0	0	0	0	0	0	0	0	0	0	0	0	0	0	0	0	0	0	0	0	0	0	0	0	300	0	0	0	0	0	0	0	8	0	0	0	0	0	0	0	0	0
720575940613838289	post	2790	210	747	51	0	1	0	0	0	21	0	0	0	0	0	0	0	0	0	0	0	0	0	0	0	0	0	0	0	0	2601	0	0	0	0	0	0	0	0	0	0	0	0	0	0	0	0	0
720575940614235323	post	144	16	548	17	0	0	0	0	0	0	0	0	0	0	0	0	0	0	0	0	0	0	0	0	0	0	0	0	0	0	144	0	0	0	0	0	0	0	0	0	0	0	0	0	0	0	0	0
720575940614291181	post	1486	119	516	34	0	0	0	0	0	0	0	0	0	0	0	0	0	0	0	0	0	0	0	0	0	0	0	0	0	0	1486	0	0	0	0	0	0	0	0	0	0	0	0	0	0	0	0	0
720575940614465478	post	1038	54	1509	52	0	0	0	0	0	0	0	0	0	0	0	0	0	0	0	0	0	0	0	0	0	0	0	0	0	0	1038	0	0	0	0	0	0	0	0	0	0	0	0	0	0	0	0	0
720575940614642838	post	276	27	172	16	0	0	0	0	0	0	0	0	0	0	0	0	0	0	0	0	0	0	0	0	0	0	0	0	0	0	276	0	0	0	0	0	0	0	0	0	0	0	0	0	0	0	0	0
720575940614960022	post	511	39	660	32	0	2	0	0	0	9	0	0	0	0	0	0	0	0	0	0	0	0	0	0	0	0	0	0	0	0	313	0	0	0	0	0	0	0	15	0	1	0	0	0	0	0	0	0
720575940615034408	post	154	19	218	21	0	0	0	0	0	0	0	0	0	0	0	0	0	0	0	0	0	0	0	0	0	0	0	0	0	0	153	0	0	0	0	0	0	0	0	0	0	0	0	0	0	0	0	0
720575940615050346	post	454	37	838	54	0	0	0	0	0	0	0	0	0	0	0	0	0	0	0	0	0	0	0	0	0	0	2	1	0	0	414	0	0	0	0	0	0	0	0	0	0	0	0	0	0	0	0	0
720575940615159859	post	131	19	113	15	0	0	0	0	0	0	0	0	0	0	0	0	0	0	0	0	0	0	0	0	0	0	0	0	0	0	131	0	0	0	0	0	0	0	0	0	0	0	0	0	0	0	0	0
720575940615460255	post	814	77	2167	140	0	0	0	0	0	13	0	0	0	0	0	23	0	0	0	0	0	0	0	0	0	0	0	0	0	0	374	0	0	0	0	0	0	0	20	0	0	0	0	0	75	0	0	0
720575940615500286	post	319	32	1448	56	0	0	0	0	0	0	0	0	0	0	0	0	0	0	0	0	0	0	0	0	0	0	0	0	0	0	319	0	0	0	0	0	0	0	0	0	0	0	0	0	0	0	0	0
720575940615505406	post	269	24	117	12	0	0	0	0	0	0	0	0	0	0	0	0	0	0	0	0	0	0	0	0	0	0	0	0	0	0	269	0	0	0	0	0	0	0	0	0	0	0	0	0	0	0	0	0
720575940615537041	post	880	85	913	67	0	0	0	0	0	4	0	0	0	0	0	23	0	0	0	0	0	0	0	0	0	0	0	0	0	0	842	0	0	0	0	0	0	0	0	0	0	0	0	0	0	0	0	0
720575940615541810	post	1750	110	2032	169	0	0	0	0	324	0	0	0	0	0	0	0	0	0	0	0	0	0	0	0	0	0	0	0	0	0	304	0	0	0	0	0	0	0	0	0	0	0	0	0	0	0	0	0
720575940615582111	post	861	54	1040	30	0	0	0	0	0	0	0	0	0	0	0	0	0	0	0	0	0	0	0	0	0	0	0	0	0	0	861	0	0	0	0	0	0	0	0	0	0	0	0	0	0	0	0	0
720575940615740834	post	802	74	321	26	0	0	0	0	0	0	0	0	0	0	0	0	0	0	0	0	0	0	0	0	0	0	0	0	0	0	802	0	0	0	0	0	0	0	0	0	0	0	0	0	0	0	0	0
720575940615970015	post	971	47	1874	63	0	0	0	0	0	0	0	0	0	0	0	0	0	0	0	0	0	0	0	0	0	0	0	0	0	0	971	0	0	0	0	0	0	0	0	0	0	0	0	0	0	0	0	0
720575940616014092	post	3886	161	1964	57	0	0	0	0	0	0	0	0	0	0	0	0	0	0	0	0	0	0	0	0	0	0	0	0	0	0	3816	0	0	0	0	0	0	0	0	0	0	0	0	0	0	0	0	0
720575940616298171	post	809	68	1073	57	0	0	0	0	0	0	0	0	0	0	0	0	0	0	0	0	0	0	0	0	0	0	0	0	0	0	804	0	0	0	0	0	0	0	0	0	0	0	0	0	0	0	0	0
720575940616376287	post	2066	125	5	1	0	0	0	0	0	0	0	0	0	0	0	0	0	0	0	0	0	0	0	0	0	0	0	0	0	0	1779	0	0	0	0	0	0	0	0	0	0	0	0	0	0	0	0	0
720575940616400470	post	693	43	166	13	0	0	0	0	4	0	0	0	0	0	0	0	0	0	0	0	0	0	0	0	0	0	0	0	0	0	642	0	0	0	0	0	0	0	0	0	0	0	0	0	0	0	0	0
720575940616504977	post	1453	85	1309	65	0	0	0	0	0	0	0	0	0	0	0	0	0	0	0	0	0	0	0	0	0	0	31	0	0	0	692	0	0	0	0	0	0	1	19	19	17	0	0	0	0	0	0	0
720575940616553300	post	1365	130	885	70	0	0	0	0	1	0	0	0	0	0	12	0	0	0	0	0	0	0	0	0	0	0	0	0	0	0	1337	0	0	0	0	0	0	0	0	0	0	0	0	0	0	0	0	0
720575940616667186	post	682	52	752	36	0	0	0	0	0	0	0	0	0	0	0	0	0	0	0	0	0	0	0	0	0	0	0	0	0	0	671	0	0	0	0	0	0	0	0	0	0	0	0	0	0	0	0	0
720575940616783190	post	303	26	487	28	0	0	0	0	13	0	0	0	0	0	0	0	0	0	0	0	0	0	0	0	0	0	0	0	0	0	148	0	0	0	0	0	0	1	0	0	0	0	0	0	0	0	0	0
720575940616853853	post	494	37	224	24	0	0	0	0	0	0	0	0	0	0	0	0	0	0	0	0	0	0	0	0	0	0	0	0	0	0	494	0	0	0	0	0	0	0	0	0	0	0	0	0	0	0	0	0
720575940616864217	post	1941	73	1317	70	0	0	0	0	0	0	0	0	0	0	0	0	0	0	0	0	0	0	0	0	0	0	0	0	0	0	1941	0	0	0	0	0	0	0	0	0	0	0	0	0	0	0	0	0
720575940616943572	post	473	42	1206	77	0	0	0	0	0	19	0	0	0	0	0	31	0	0	0	0	0	0	0	0	0	0	0	0	0	0	406	0	0	0	0	0	0	0	0	0	0	0	0	0	0	0	0	0
720575940617031385	post	1235	67	1549	40	0	0	0	0	0	0	0	0	0	0	0	0	0	0	0	0	0	0	0	0	0	0	0	0	0	0	1235	0	0	0	0	0	0	0	0	0	0	0	0	0	0	0	0	0
720575940617114418	post	180	19	78	8	0	0	0	0	0	0	0	0	0	0	0	0	0	0	0	0	0	0	0	0	0	0	0	0	0	0	180	0	0	0	0	0	0	0	0	0	0	0	0	0	0	0	0	0
720575940617298747	post	731	62	1718	60	0	0	0	0	0	0	0	0	0	0	0	0	0	0	0	0	0	0	0	0	0	0	0	0	0	0	716	0	0	0	0	0	0	0	0	0	0	0	0	0	0	0	0	0
720575940617393625	post	1168	87	1086	38	0	0	0	0	0	0	0	0	0	0	0	0	0	0	0	0	0	0	0	0	0	0	0	0	0	0	1129	0	0	0	0	0	0	0	0	0	0	0	0	0	0	0	0	0
720575940617496925	post	239	26	1589	85	0	66	0	0	0	1	0	0	0	0	0	0	0	0	0	0	0	0	0	0	0	0	0	0	0	0	158	0	0	0	0	0	0	0	0	0	0	0	0	0	0	0	0	0
720575940617568697	post	424	34	303	24	0	0	0	0	0	0	0	0	0	0	0	0	0	0	0	0	0	0	0	0	0	0	0	0	0	0	424	0	0	0	0	0	0	0	0	0	0	0	0	0	0	0	0	0
720575940617593157	post	612	44	2092	117	0	0	0	0	0	0	0	0	0	0	1	0	0	0	0	0	0	0	0	0	0	0	0	0	0	0	504	0	0	0	0	0	0	0	0	0	0	0	0	0	0	0	0	0
720575940617678566	post	4781	161	7687	201	0	0	0	0	0	0	0	0	0	0	0	0	0	0	0	0	0	0	0	0	0	0	0	0	0	0	3964	0	0	0	0	0	0	0	0	0	0	0	0	0	0	0	0	0
720575940617819216	post	61	10	161	12	0	0	0	0	0	0	0	0	0	0	0	0	0	0	0	0	0	0	0	0	0	0	0	0	0	0	60	0	0	0	0	0	0	0	0	0	0	0	0	0	0	0	0	0
720575940617986683	post	323	24	463	26	0	0	0	0	0	0	0	0	0	0	0	0	0	0	0	0	0	0	0	0	0	0	0	0	0	0	262	0	0	0	0	0	0	0	0	0	0	0	0	0	0	0	0	0
720575940618106553	post	211	17	152	18	0	0	0	0	0	0	0	0	0	0	0	0	0	0	0	0	0	0	0	0	0	0	0	22	0	0	148	0	0	0	0	0	0	0	0	0	0	0	0	0	0	0	0	0
720575940618344606	post	608	38	2011	134	0	0	0	0	1	0	0	0	0	0	35	0	0	0	0	0	0	0	0	0	0	0	0	0	0	0	356	0	0	0	0	0	0	0	0	0	0	0	0	83	0	0	0	0
720575940618426021	post	1749	142	1212	82	0	0	0	0	4	0	0	0	0	0	89	0	0	0	0	0	0	0	0	0	0	0	0	0	0	0	1499	0	0	0	0	0	0	0	0	0	0	0	0	0	0	0	0	0
720575940618514043	post	1653	100	619	28	0	0	0	0	0	0	0	0	0	0	0	0	0	0	0	0	0	0	0	0	0	0	0	0	0	0	1653	0	0	0	0	0	0	0	0	0	0	0	0	0	0	0	0	0
720575940618519454	post	456	27	88	12	0	0	0	0	0	0	0	0	0	0	0	0	0	0	0	0	0	0	0	0	0	0	0	0	0	0	456	0	0	0	0	0	0	0	0	0	0	0	0	0	0	0	0	0
720575940618574749	post	10066	457	394	32	0	0	0	0	0	0	0	0	0	0	0	0	0	0	0	0	0	0	0	0	0	0	0	0	0	0	9379	0	0	0	0	0	0	0	0	0	0	0	0	0	0	0	0	0
720575940618696989	post	238	27	648	41	0	0	0	0	0	0	0	0	0	0	0	0	0	0	0	0	0	0	0	0	0	0	0	0	0	0	238	0	0	0	0	0	0	0	0	0	0	0	0	0	0	0	0	0
720575940618726171	post	990	40	1241	37	0	0	0	0	0	0	0	0	0	0	0	0	0	0	0	0	0	0	0	0	0	0	0	0	0	0	990	0	0	0	0	0	0	0	0	0	0	0	0	0	0	0	0	0
720575940618777684	post	928	80	314	31	0	0	0	0	0	0	0	0	0	0	0	0	0	0	0	0	0	0	0	0	0	0	0	0	0	0	925	0	0	0	0	0	0	0	0	0	0	0	0	0	0	0	0	0
720575940618786798	post	405	33	135	16	0	0	0	0	0	0	0	0	0	0	0	0	0	0	0	0	0	0	0	0	0	0	0	0	0	0	405	0	0	0	0	0	0	0	0	0	0	0	0	0	0	0	0	0
720575940618961857	post	482	39	270	25	0	0	0	0	0	0	0	0	0	0	0	0	0	0	0	0	0	0	0	0	0	0	0	0	0	0	442	0	0	0	0	0	0	0	0	0	0	0	0	0	0	0	0	0
720575940619024542	post	600	55	395	23	0	0	0	0	0	0	0	0	0	0	0	0	0	0	0	0	0	0	0	0	0	0	0	0	0	0	600	0	0	0	0	0	0	0	0	0	0	0	0	0	0	0	0	0
720575940619076731	post	1070	47	2655	96	0	0	0	0	0	0	0	0	0	0	0	0	0	0	0	0	0	0	0	0	0	0	0	0	0	0	980	0	0	0	0	0	0	0	0	0	0	0	0	0	0	0	0	0
720575940619155264	post	864	43	777	42	0	0	0	0	0	0	0	0	0	0	0	0	0	0	0	0	0	0	0	0	0	0	0	0	0	0	864	0	0	0	0	0	0	0	0	0	0	0	0	0	0	0	0	0
720575940619378123	post	654	42	1828	108	0	0	0	0	39	0	0	0	0	0	348	0	0	0	0	0	0	0	0	0	0	0	0	0	0	0	47	0	0	0	0	0	0	0	0	0	0	0	0	0	0	0	0	0
720575940619530187	post	1403	108	1497	32	0	0	0	0	0	0	0	0	0	0	0	0	0	0	0	0	0	0	0	0	0	0	0	0	0	0	1403	0	0	0	0	0	0	0	0	0	0	0	0	0	0	0	0	0
720575940619588568	post	242	26	739	49	0	0	0	0	0	0	0	0	0	0	0	0	0	0	0	0	0	0	0	0	0	0	0	0	0	0	242	0	0	0	0	0	0	0	0	0	0	0	0	0	0	0	0	0
720575940619644336	post	588	51	2027	132	0	0	0	0	0	7	0	0	0	0	0	12	0	0	0	0	0	0	0	0	0	0	0	0	0	0	306	0	0	0	0	0	0	0	0	0	0	0	0	0	79	0	0	0
720575940620135645	post	376	31	387	29	0	0	0	0	0	0	0	0	0	0	0	0	0	0	0	0	0	0	0	0	0	0	0	0	0	0	376	0	0	0	0	0	0	0	0	0	0	0	0	0	0	0	0	0
720575940620156209	post	4059	112	1615	52	0	0	0	0	0	0	0	0	0	0	0	0	0	0	0	0	0	0	0	0	0	0	0	0	0	0	4059	0	0	0	0	0	0	0	0	0	0	0	0	0	0	0	0	0
720575940620169607	post	673	65	531	33	0	0	0	0	0	0	0	0	0	0	0	0	0	0	0	0	0	0	0	0	0	0	0	0	0	0	670	0	0	0	0	0	0	0	0	0	0	0	0	0	0	0	0	0
720575940620274085	post	2836	115	1670	45	0	0	0	0	0	0	0	0	0	0	0	0	0	0	0	0	0	0	0	0	0	0	0	0	0	0	2836	0	0	0	0	0	0	0	0	0	0	0	0	0	0	0	0	0
720575940620473547	post	253	23	564	30	0	0	0	0	0	0	0	0	0	0	0	0	0	0	0	0	0	0	0	0	0	0	0	0	0	0	253	0	0	0	0	0	0	0	0	0	0	0	0	0	0	0	0	0
720575940620541099	post	3659	163	2240	68	11	0	0	0	9	0	0	0	0	0	16	0	0	0	0	0	0	0	0	0	0	0	0	0	0	0	1768	0	0	0	0	0	0	2	0	1	0	0	0	0	0	0	0	0
720575940620979638	post	1370	49	1117	53	0	0	0	0	0	0	0	0	0	0	0	0	0	0	0	0	0	0	0	0	0	0	0	0	0	0	1370	0	0	0	0	0	0	0	0	0	0	0	0	0	0	0	0	0
720575940620982437	post	454	34	1722	80	0	0	0	0	0	0	0	0	0	0	0	0	0	0	0	0	0	0	0	0	0	0	0	0	0	0	448	0	0	0	0	0	0	0	0	0	0	0	0	0	0	0	0	0
720575940621047632	post	2947	69	3307	60	0	0	0	0	0	0	0	0	0	0	0	0	0	0	0	0	0	0	0	0	0	0	0	0	0	0	2700	0	0	0	0	0	0	0	0	0	0	0	0	0	0	0	0	0
720575940621355759	post	479	30	274	25	0	0	0	0	0	0	0	0	0	0	0	0	0	0	0	0	0	0	0	0	0	0	0	0	0	0	450	0	0	0	0	0	0	0	0	0	0	0	0	0	0	0	0	0
720575940621385855	post	476	33	885	27	0	0	0	0	0	0	0	0	0	0	0	0	0	0	0	0	0	0	0	0	0	0	0	0	0	0	476	0	0	0	0	0	0	0	0	0	0	0	0	0	0	0	0	0
720575940621399899	post	1789	67	3284	108	0	0	0	0	0	0	0	0	0	0	0	0	0	0	0	0	0	0	0	0	0	0	0	0	0	0	1785	0	0	0	0	0	0	0	0	0	0	0	0	0	0	0	0	0
720575940621405861	post	143	14	174	17	0	0	0	0	0	0	0	0	0	0	0	0	0	0	0	5	0	0	0	0	0	0	0	0	0	0	44	0	0	0	0	0	0	35	1	0	0	0	0	0	0	0	0	0
720575940621530117	post	745	48	230	14	0	0	0	0	0	7	0	0	0	0	0	0	0	0	0	0	0	0	0	0	0	0	0	0	0	0	709	0	0	0	0	0	0	0	0	0	0	0	0	0	0	0	0	0
720575940621538142	post	1163	61	1462	67	0	0	0	0	0	0	0	0	0	0	0	0	0	0	0	0	0	0	0	0	0	0	0	0	0	0	1163	0	0	0	0	0	0	0	0	0	0	0	0	0	0	0	0	0
720575940621553348	post	644	50	1615	104	0	0	0	0	0	2	0	0	0	0	0	2	0	0	0	0	0	0	0	0	0	0	0	0	0	0	548	0	0	0	0	0	0	0	0	0	0	0	0	0	0	0	0	0
720575940621573030	post	754	54	1849	56	0	0	0	0	0	0	0	0	0	0	0	0	0	0	0	0	0	0	0	0	0	0	0	0	0	0	754	0	0	0	0	0	0	0	0	0	0	0	0	0	0	0	0	0
720575940621573542	post	666	44	1219	55	0	0	0	0	0	0	0	0	0	0	0	0	0	0	0	0	0	0	0	0	0	0	0	0	0	0	666	0	0	0	0	0	0	0	0	0	0	0	0	0	0	0	0	0
720575940621628582	post	3186	149	899	66	0	0	0	0	0	0	0	0	0	0	0	0	0	0	0	0	0	0	0	0	0	0	0	0	0	0	3186	0	0	0	0	0	0	0	0	0	0	0	0	0	0	0	0	0
720575940621706605	post	242	27	854	39	0	0	0	0	0	0	0	0	0	0	0	0	0	0	0	0	0	0	0	0	0	0	0	0	0	0	242	0	0	0	0	0	0	0	0	0	0	0	0	0	0	0	0	0
720575940621771041	post	1328	75	2087	75	0	0	0	0	0	0	0	0	0	0	0	0	0	0	0	0	0	0	0	0	0	0	0	0	0	0	1328	0	0	0	0	0	0	0	0	0	0	0	0	0	0	0	0	0
720575940621818790	post	1454	87	2526	142	0	0	0	0	0	0	0	0	0	0	0	0	0	0	0	0	0	0	0	0	0	0	34	0	0	0	772	0	0	0	0	0	0	0	0	0	0	0	0	0	0	0	0	0
720575940621827419	post	1222	81	2184	101	0	0	0	0	0	0	0	0	0	0	0	0	0	0	0	0	0	0	0	0	0	0	142	0	0	0	469	0	0	0	0	0	0	0	0	0	0	0	0	0	0	0	0	0
720575940621833281	post	3681	127	2874	97	0	0	0	0	0	0	0	0	0	0	0	0	0	0	0	0	0	0	0	0	0	0	0	0	0	0	3583	0	0	0	0	0	0	0	0	0	0	0	0	0	0	0	0	0
720575940621875821	post	1484	96	2066	170	0	0	0	0	6	23	0	0	0	0	0	2	0	0	0	0	0	0	0	0	0	0	17	12	0	0	1091	0	0	0	0	0	0	0	0	0	0	0	0	0	0	0	0	0
720575940621923837	post	346	33	41	6	0	0	0	0	0	0	0	0	0	0	0	0	0	0	0	0	0	0	0	0	0	0	0	0	0	0	322	0	0	0	0	0	0	2	0	0	0	0	0	0	0	0	0	0
720575940622042373	post	290	32	98	9	0	0	0	0	0	0	0	0	0	0	0	0	0	0	0	0	0	0	0	0	0	0	0	0	0	0	288	0	0	0	0	0	0	0	0	0	0	0	0	0	0	0	0	0
720575940622067165	post	682	63	699	37	0	0	0	0	0	0	0	0	0	0	0	0	0	0	0	0	0	0	0	0	0	0	0	0	0	0	682	0	0	0	0	0	0	0	0	0	0	0	0	0	0	0	0	0
720575940622102154	post	522	45	130	12	0	0	0	0	0	0	0	0	0	0	0	0	0	0	0	0	0	0	0	0	0	0	0	0	0	0	522	0	0	0	0	0	0	0	0	0	0	0	0	0	0	0	0	0
720575940622154266	post	406	31	1108	80	0	0	0	0	0	0	0	0	0	0	0	0	0	0	0	0	0	0	0	0	0	0	2	0	0	0	403	0	0	0	0	0	0	0	0	0	0	0	0	0	0	0	0	0
720575940622161366	post	3561	160	2226	66	0	22	0	0	0	38	0	0	0	0	0	54	0	0	0	0	0	0	0	0	0	0	0	5	0	0	1357	0	0	0	0	0	0	0	1	0	0	0	0	0	0	0	0	0
720575940622195625	post	2810	111	1307	58	0	0	0	0	0	0	0	0	0	0	0	0	0	0	0	0	0	0	0	0	0	0	0	0	0	0	2810	0	0	0	0	0	0	0	0	0	0	0	0	0	0	0	0	0
720575940622225800	post	208	22	94	10	0	0	0	0	0	0	0	0	0	0	0	0	0	0	0	0	0	0	0	0	0	0	0	0	0	0	208	0	0	0	0	0	0	0	0	0	0	0	0	0	0	0	0	0
720575940622235425	post	1158	67	1837	48	0	0	0	0	0	0	0	0	0	0	0	0	0	0	0	0	0	0	0	0	0	0	0	0	0	0	1158	0	0	0	0	0	0	0	0	0	0	0	0	0	0	0	0	0
720575940622312063	post	686	47	952	66	0	0	0	0	0	0	0	0	0	0	0	0	0	0	0	0	0	0	0	0	0	0	0	0	0	0	686	0	0	0	0	0	0	0	0	0	0	0	0	0	0	0	0	0
720575940622318599	post	2170	94	413	40	1	0	0	0	539	0	0	0	0	0	3	0	0	0	0	0	0	0	0	0	0	0	0	0	0	0	385	0	0	0	0	0	0	0	0	0	0	0	0	0	0	0	0	0
720575940622413948	post	397	37	601	53	0	0	0	0	26	2	0	0	0	0	2	0	0	0	0	0	0	0	0	0	0	0	0	0	0	0	301	0	0	0	0	0	0	0	0	0	0	0	0	0	0	0	0	0
720575940622447309	post	588	65	658	37	0	0	0	0	0	4	0	0	0	0	0	0	0	0	0	0	0	0	0	0	0	0	0	0	0	0	504	0	0	0	0	0	0	0	0	0	0	0	0	0	0	0	0	0
720575940622537477	post	1610	83	483	29	0	0	0	0	0	0	0	0	0	0	0	0	0	0	0	0	0	0	0	0	0	0	0	0	0	0	1610	0	0	0	0	0	0	0	0	0	0	0	0	0	0	0	0	0
720575940622579967	post	2666	163	1698	93	0	0	0	0	621	0	0	0	0	0	199	0	0	0	0	0	0	0	0	0	0	0	0	0	0	0	123	0	0	0	0	0	0	6	0	0	0	0	0	0	0	0	0	0
720575940622633716	post	3194	156	1146	63	0	0	0	0	8	0	0	0	0	0	0	0	0	0	0	0	0	0	0	89	0	0	5	0	0	0	711	0	0	0	0	0	0	277	0	627	0	0	0	0	0	0	0	0
720575940622734106	post	797	54	1028	31	0	0	0	0	0	0	0	0	0	0	0	0	0	0	0	0	0	0	0	0	0	0	0	0	0	0	797	0	0	0	0	0	0	0	0	0	0	0	0	0	0	0	0	0
720575940622932905	post	852	60	1267	67	0	0	0	0	0	0	0	0	0	0	0	0	0	0	0	0	0	0	0	0	0	0	0	0	0	0	770	0	0	14	0	0	0	0	0	0	0	0	0	0	0	0	0	0
720575940623128269	post	2072	141	201	17	0	0	0	0	0	4	0	0	0	0	0	0	0	0	0	0	0	0	0	0	0	0	0	0	0	0	2051	0	0	0	0	0	0	0	0	0	0	0	0	0	0	0	0	0
720575940623137212	post	501	32	124	10	0	0	0	0	0	0	0	0	0	0	0	0	0	0	0	0	0	0	0	0	0	0	0	0	0	0	489	0	0	0	0	0	0	0	0	0	0	0	0	0	0	0	0	0
720575940623154712	post	1297	77	2286	134	0	0	0	0	0	0	0	0	0	0	0	0	0	0	0	0	0	0	0	0	0	0	0	11	0	0	608	0	0	0	0	0	0	0	0	0	0	0	0	0	0	0	0	0
720575940623164429	post	485	45	125	10	0	0	0	0	0	0	0	0	0	0	0	0	0	0	0	0	0	0	0	0	0	0	0	0	0	0	485	0	0	0	0	0	0	0	0	0	0	0	0	0	0	0	0	0
720575940623164685	post	3090	104	1164	44	0	0	0	0	0	0	0	0	0	0	0	0	0	0	0	0	0	0	0	0	0	0	0	0	0	0	3090	0	0	0	0	0	0	0	0	0	0	0	0	0	0	0	0	0
720575940623165965	post	166	20	414	40	0	0	0	0	0	0	0	0	0	0	0	0	0	0	0	0	0	0	0	0	0	0	0	0	0	0	163	0	0	0	0	0	0	0	0	0	0	0	0	0	0	0	0	0
720575940623193549	post	1220	102	240	24	0	0	0	0	0	0	0	0	0	0	0	0	0	0	0	0	0	0	0	0	0	0	0	0	0	0	1220	0	0	0	0	0	0	0	0	0	0	0	0	0	0	0	0	0
720575940623351295	post	211	22	925	41	0	0	0	0	0	0	0	0	0	0	0	0	0	0	0	0	0	0	0	0	0	0	0	0	0	0	211	0	0	0	0	0	0	0	0	0	0	0	0	0	0	0	0	0
720575940623381286	post	1083	79	1016	40	0	0	0	0	0	0	0	0	0	0	0	0	0	0	0	0	0	0	0	0	0	0	0	0	0	0	1061	0	0	0	0	0	0	0	0	0	0	0	0	0	0	0	0	0
720575940623436285	post	398	30	93	10	0	0	0	0	0	0	0	0	0	0	0	0	0	0	0	0	0	0	0	0	0	0	0	0	0	0	398	0	0	0	0	0	0	0	0	0	0	0	0	0	0	0	0	0
720575940623663084	post	1018	73	1366	52	0	0	0	0	0	0	0	0	0	0	0	0	0	0	0	0	0	0	0	0	0	0	0	0	0	0	1018	0	0	0	0	0	0	0	0	0	0	0	0	0	0	0	0	0
720575940623918121	post	2306	111	1412	51	0	0	0	0	0	0	0	0	0	0	0	0	0	0	0	0	0	0	0	0	0	0	0	0	0	0	2306	0	0	0	0	0	0	0	0	0	0	0	0	0	0	0	0	0
720575940623934600	post	770	76	581	39	0	0	0	0	0	0	0	0	0	0	0	0	0	0	0	0	0	0	0	0	0	0	0	0	0	0	734	0	0	0	0	0	0	0	0	0	0	0	0	0	0	0	0	0
720575940624106388	post	415	26	460	36	0	0	0	0	0	0	0	0	0	0	0	0	0	0	0	0	0	0	0	0	0	0	0	0	0	0	415	0	0	0	0	0	0	0	0	0	0	0	0	0	0	0	0	0
720575940624333802	post	2549	145	45	5	0	0	0	0	0	0	0	0	0	0	0	0	0	0	0	0	0	0	0	0	0	0	0	0	0	0	2547	0	0	0	0	0	0	0	0	0	0	0	0	0	0	0	0	0
720575940624334826	post	209	25	458	22	0	0	0	0	0	0	0	0	0	0	0	0	0	0	0	0	0	0	0	0	0	0	0	0	0	0	209	0	0	0	0	0	0	0	0	0	0	0	0	0	0	0	0	0
720575940624538599	post	1323	111	3982	219	0	0	0	0	0	0	0	0	0	0	0	0	0	0	0	0	0	0	0	0	0	0	0	0	0	0	1318	0	0	0	0	0	0	0	0	0	0	0	0	0	0	0	0	0
720575940624623287	post	962	61	1821	62	0	0	0	0	0	0	0	0	0	0	0	0	0	0	0	0	0	0	0	0	0	0	0	0	0	0	962	0	0	0	0	0	0	0	0	0	0	0	0	0	0	0	0	0
720575940624660825	post	448	47	568	42	0	0	0	0	1	0	0	0	0	0	226	0	0	0	0	0	0	0	0	2	0	0	0	0	0	0	10	0	0	0	0	0	0	0	0	0	0	0	0	0	0	0	0	0
720575940624675988	post	568	43	1329	68	0	0	0	0	0	0	0	0	0	0	0	0	0	0	0	0	0	0	0	0	0	0	0	0	0	0	561	0	0	0	0	0	0	0	0	0	0	0	0	0	0	0	0	0
720575940624756297	post	1842	61	1183	52	0	0	0	0	0	0	0	0	0	0	0	0	0	0	0	0	0	0	0	0	0	0	0	0	0	0	1842	0	0	0	0	0	0	0	0	0	0	0	0	0	0	0	0	0
720575940624954185	post	571	66	818	40	0	0	0	0	0	0	0	0	0	0	0	0	0	0	0	0	0	0	0	0	0	0	0	0	0	0	571	0	0	0	0	0	0	0	0	0	0	0	0	0	0	0	0	0
720575940624986300	post	2075	102	1414	62	0	0	0	0	0	0	0	0	0	0	0	0	0	0	0	0	0	0	0	0	0	0	0	0	0	0	2075	0	0	0	0	0	0	0	0	0	0	0	0	0	0	0	0	0
720575940625047484	post	1058	64	1109	44	0	0	0	0	0	0	0	0	0	0	0	0	0	0	0	0	0	0	0	0	0	0	0	0	0	0	1058	0	0	0	0	0	0	0	0	0	0	0	0	0	0	0	0	0
720575940625164176	post	1776	64	2095	49	0	0	0	0	0	0	0	0	0	0	0	0	0	0	0	0	0	0	0	0	0	0	0	0	0	0	1776	0	0	0	0	0	0	0	0	0	0	0	0	0	0	0	0	0
720575940625223944	post	1740	141	3670	131	0	0	0	0	36	0	0	0	0	0	22	0	0	0	0	0	0	0	0	0	0	0	0	0	0	0	1463	0	0	0	0	0	0	0	0	0	0	0	0	0	0	0	0	0
720575940625306603	post	856	59	53	8	0	0	0	0	0	0	0	0	0	0	0	0	0	0	0	0	0	0	0	0	0	0	0	0	0	0	739	0	0	0	0	0	0	0	0	0	0	0	0	0	0	0	0	0
720575940625355920	post	232	15	202	23	0	0	0	0	0	0	0	0	0	0	0	0	0	0	0	0	0	0	0	0	0	0	0	0	0	0	232	0	0	0	0	0	0	0	0	0	0	0	0	0	0	0	0	0
720575940625580988	post	860	47	743	48	0	0	0	0	0	0	0	0	0	0	0	0	0	0	0	0	0	0	0	0	0	0	0	0	0	0	860	0	0	0	0	0	0	0	0	0	0	0	0	0	0	0	0	0
720575940625620888	post	100	8	925	45	0	0	0	0	0	0	0	0	0	0	0	0	0	0	0	0	0	0	0	0	0	0	0	0	0	0	100	0	0	0	0	0	0	0	0	0	0	0	0	0	0	0	0	0
720575940625705930	post	1102	65	1905	55	0	0	0	0	0	0	0	0	0	0	0	0	0	0	0	0	0	0	0	0	0	0	0	0	0	0	1102	0	0	0	0	0	0	0	0	0	0	0	0	0	0	0	0	0
720575940625870640	post	5484	268	31	5	0	0	0	0	3	0	0	0	0	0	0	0	0	0	0	0	0	0	0	0	0	0	0	0	0	0	5062	0	0	0	0	0	0	0	0	0	0	0	0	0	0	0	0	0
720575940625890888	post	262	27	0	0	0	0	0	0	0	0	0	0	0	0	0	0	0	0	0	0	0	0	0	0	0	0	0	0	0	0	253	0	0	0	0	0	0	0	0	0	0	0	0	0	0	0	0	0
720575940625977870	post	202	13	2056	129	4	0	0	0	0	0	0	0	0	0	70	0	0	0	0	0	0	0	0	0	0	0	0	0	0	0	19	0	0	0	0	0	0	0	0	0	0	0	0	8	0	0	0	0
720575940626075517	post	638	34	686	33	0	0	0	0	0	0	0	0	0	0	0	0	0	0	0	0	0	0	0	0	0	0	0	0	0	0	638	0	0	0	0	0	0	0	0	0	0	0	0	0	0	0	0	0
720575940626099214	post	506	34	449	31	0	0	0	0	0	0	0	0	0	0	0	0	0	0	0	0	0	0	0	0	0	0	0	0	0	0	506	0	0	0	0	0	0	0	0	0	0	0	0	0	0	0	0	0
720575940626138701	post	2869	166	1824	94	0	0	0	0	0	0	0	0	0	0	0	0	0	0	0	0	0	0	0	0	0	0	35	0	0	0	1485	0	0	0	0	0	0	789	0	98	0	0	0	0	0	0	0	0
720575940626191306	post	1016	82	590	48	0	0	0	0	0	0	0	0	0	0	0	0	0	0	0	0	0	0	0	0	0	0	0	0	0	0	989	0	0	0	0	0	0	0	0	0	0	0	0	0	0	0	0	0
720575940626295396	post	2387	147	870	65	0	0	0	0	0	0	0	0	0	0	0	0	0	0	0	0	0	0	0	0	0	0	0	0	0	0	2387	0	0	0	0	0	0	0	0	0	0	0	0	0	0	0	0	0
720575940626528252	post	2998	101	1946	46	0	0	0	0	0	0	0	0	0	0	0	0	0	0	0	0	0	0	0	0	0	0	0	0	0	0	2998	0	0	0	0	0	0	0	0	0	0	0	0	0	0	0	0	0
720575940626618000	post	495	44	248	22	0	0	0	0	0	0	0	0	0	0	0	0	0	0	0	0	0	0	0	0	0	0	0	0	0	0	486	0	0	0	0	0	0	0	0	0	0	0	0	0	0	0	0	0
720575940626626597	post	2363	81	2191	93	0	0	0	0	0	0	0	0	0	0	0	0	0	0	0	0	0	0	0	0	0	0	0	0	0	0	2363	0	0	0	0	0	0	0	0	0	0	0	0	0	0	0	0	0
720575940626668218	post	1494	118	1056	71	0	0	0	0	0	0	0	0	0	0	0	0	0	0	0	0	0	0	0	0	0	0	100	0	0	0	981	0	0	0	0	0	0	0	0	0	0	0	0	0	0	0	0	0
720575940626672058	post	1853	147	939	56	0	0	0	0	0	0	0	0	0	0	0	0	0	0	0	0	0	0	0	0	0	0	0	0	0	0	1853	0	0	0	0	0	0	0	0	0	0	0	0	0	0	0	0	0
720575940626672314	post	691	39	1732	70	0	81	0	0	0	0	0	0	0	0	0	0	0	0	0	0	0	0	0	0	0	0	0	0	0	0	131	0	0	0	0	0	0	0	0	0	339	0	0	0	0	0	0	0
720575940626780222	post	1584	77	884	47	0	0	0	0	0	0	0	0	0	0	0	0	0	0	0	0	0	0	0	0	0	0	0	0	0	0	1584	0	0	0	0	0	0	0	0	0	0	0	0	0	0	0	0	0
720575940626816062	post	44	6	571	43	0	0	0	0	0	0	0	0	0	0	0	0	0	0	0	0	0	0	0	0	0	0	0	0	0	0	44	0	0	0	0	0	0	0	0	0	0	0	0	0	0	0	0	0
720575940626847765	post	227	24	348	28	0	0	0	0	0	0	0	0	0	0	0	0	0	0	0	0	0	0	0	0	0	0	0	0	0	0	227	0	0	0	0	0	0	0	0	0	0	0	0	0	0	0	0	0
720575940626849546	post	364	27	148	17	0	0	0	0	0	0	0	0	0	0	0	0	0	0	0	0	0	0	0	0	0	0	0	0	0	0	364	0	0	0	0	0	0	0	0	0	0	0	0	0	0	0	0	0
720575940626860421	post	1272	47	1322	36	0	0	0	0	0	0	0	0	0	0	0	0	0	0	0	0	0	0	0	0	0	0	0	0	0	0	1272	0	0	0	0	0	0	0	0	0	0	0	0	0	0	0	0	0
720575940627083294	post	979	60	858	45	0	0	0	0	0	0	0	0	0	0	0	0	0	0	0	0	0	0	0	0	0	0	0	0	0	0	979	0	0	0	0	0	0	0	0	0	0	0	0	0	0	0	0	0
720575940627086594	post	1654	90	1799	68	0	0	0	0	0	0	0	0	0	0	0	0	0	0	0	0	0	0	0	0	0	0	0	0	0	0	1641	0	0	0	0	0	0	0	0	0	0	0	0	0	0	0	0	0
720575940627096957	post	3581	153	1434	97	33	5	0	0	171	3	0	0	0	0	17	0	0	0	0	0	0	0	0	1	0	0	0	0	0	0	1749	0	0	0	0	0	0	0	0	0	0	0	0	0	0	0	0	0
720575940627107721	post	6991	205	1969	65	0	0	0	0	0	0	0	0	0	0	0	0	0	0	0	0	0	0	0	0	0	0	0	0	0	0	6991	0	0	0	0	0	0	0	0	0	0	0	0	0	0	0	0	0
720575940627167516	post	1496	112	1311	39	0	0	0	0	0	0	0	0	0	0	0	0	0	0	0	0	0	0	0	0	0	0	0	0	0	0	1496	0	0	0	0	0	0	0	0	0	0	0	0	0	0	0	0	0
720575940627230722	post	396	47	218	19	0	0	0	0	0	0	0	0	0	0	0	0	0	0	0	0	0	0	0	0	0	0	0	0	0	0	396	0	0	0	0	0	0	0	0	0	0	0	0	0	0	0	0	0
720575940627429907	post	1148	56	1323	70	0	0	0	0	0	0	0	0	0	0	0	0	0	0	0	0	0	0	0	0	0	0	0	0	0	0	1148	0	0	0	0	0	0	0	0	0	0	0	0	0	0	0	0	0
720575940627444234	post	560	48	116	9	0	0	0	0	0	0	0	0	0	0	0	0	0	0	0	0	0	0	0	0	0	0	0	0	0	0	560	0	0	0	0	0	0	0	0	0	0	0	0	0	0	0	0	0
720575940627454730	post	1481	108	1750	135	0	0	0	0	199	0	0	0	0	0	0	0	0	0	0	0	0	0	0	0	0	0	0	0	0	0	424	0	0	0	0	0	0	0	0	0	0	0	0	0	0	0	0	0
720575940627537753	post	1058	60	2154	83	1	7	0	0	0	0	0	0	0	0	0	5	0	0	0	0	0	0	0	0	8	0	0	0	0	0	496	0	0	0	0	0	0	0	0	11	69	0	0	0	0	0	0	0
720575940627779983	post	1122	74	1075	44	0	0	0	0	0	0	0	0	0	0	0	0	0	0	0	0	0	0	0	0	0	0	0	0	0	0	1108	0	0	0	0	0	0	0	14	0	0	0	0	0	0	0	0	0
720575940627814522	post	210	20	32	4	0	0	0	0	0	0	0	0	0	0	0	0	0	0	0	0	0	0	0	0	0	0	0	0	0	0	210	0	0	0	0	0	0	0	0	0	0	0	0	0	0	0	0	0
720575940627825923	post	4556	226	10	2	0	0	0	0	0	50	0	0	0	0	0	0	0	0	0	0	0	0	0	0	0	0	0	0	0	0	4157	0	0	0	0	0	0	0	0	0	0	0	0	0	0	0	0	0
720575940627827697	post	1383	82	472	28	0	0	0	0	0	0	0	0	0	0	0	0	0	0	0	0	0	0	0	0	0	0	0	0	0	0	1383	0	0	0	0	0	0	0	0	0	0	0	0	0	0	0	0	0
720575940627828552	post	2466	188	320	35	0	0	0	0	0	0	0	0	0	0	0	0	0	0	0	0	0	0	0	0	0	0	0	0	0	0	2466	0	0	0	0	0	0	0	0	0	0	0	0	0	0	0	0	0
720575940627847752	post	3229	127	2106	81	0	0	0	0	0	0	0	0	0	0	0	0	0	0	0	0	0	0	0	0	0	0	0	0	0	0	3229	0	0	0	0	0	0	0	0	0	0	0	0	0	0	0	0	0
720575940628114684	post	607	31	292	27	0	0	0	0	0	0	0	0	0	0	0	0	0	0	0	0	0	0	0	0	0	0	0	0	0	0	607	0	0	0	0	0	0	0	0	0	0	0	0	0	0	0	0	0
720575940628125715	post	2183	177	229	23	0	0	0	0	0	0	0	0	0	0	0	0	0	0	0	0	0	0	0	0	0	0	0	0	0	0	2181	0	0	0	0	0	0	0	0	0	0	0	0	0	0	0	0	0
720575940628225167	post	3418	163	6	1	0	0	0	0	0	0	0	0	0	0	0	0	0	0	0	0	0	0	0	0	0	0	0	0	0	0	3418	0	0	0	0	0	0	0	0	0	0	0	0	0	0	0	0	0
720575940628345610	post	988	55	202	11	0	0	0	0	0	0	0	0	0	0	0	0	0	0	0	0	0	0	0	0	0	0	0	0	0	0	988	0	0	0	0	0	0	0	0	0	0	0	0	0	0	0	0	0
720575940628378440	post	295	26	151	12	0	0	0	0	0	0	0	0	0	0	0	0	0	0	0	0	0	0	0	0	0	0	0	0	0	0	295	0	0	0	0	0	0	0	0	0	0	0	0	0	0	0	0	0
720575940628590312	post	587	52	271	24	0	0	0	0	0	0	0	0	0	0	0	0	0	0	0	0	0	0	0	0	0	0	0	0	0	0	587	0	0	0	0	0	0	0	0	0	0	0	0	0	0	0	0	0
720575940628595944	post	1428	132	1339	98	0	0	0	0	0	0	0	0	0	0	22	0	0	0	0	0	0	0	0	0	0	0	0	0	0	0	1400	0	0	0	0	0	0	0	0	0	0	0	0	0	0	0	0	0
720575940628635751	post	1289	125	1423	92	0	0	0	0	0	0	0	0	0	0	0	32	0	0	0	0	0	0	0	0	0	0	0	0	0	0	1252	0	0	0	0	0	0	0	0	0	0	0	0	0	0	0	0	0
720575940628709019	post	1803	90	1884	58	0	54	0	0	0	0	0	0	0	0	0	0	0	0	0	0	0	0	0	0	17	0	4	0	0	0	746	0	0	0	0	0	0	0	79	19	190	0	0	0	0	0	0	0
720575940628954954	post	460	37	560	30	0	0	0	0	0	0	0	0	0	0	0	0	0	0	0	0	0	0	0	0	0	0	1	0	0	0	306	0	0	0	0	0	0	0	0	0	0	0	0	0	0	0	0	0
720575940629012227	post	1334	119	105	10	0	0	0	0	0	0	0	0	0	0	0	0	0	0	0	0	0	0	0	0	0	0	0	0	0	0	1331	0	0	0	0	0	0	0	0	0	0	0	0	0	0	0	0	0
720575940629239934	post	2024	112	1477	48	0	0	0	0	0	0	0	0	0	0	0	0	0	0	0	0	0	0	0	0	0	0	0	0	0	0	1841	0	0	0	0	0	0	0	0	0	0	0	0	0	0	0	0	0
720575940629240263	post	3367	175	842	50	0	59	0	0	0	0	0	0	0	0	0	0	0	0	0	0	0	0	0	0	46	0	0	10	0	0	828	0	0	0	0	0	0	0	214	0	497	0	0	0	0	0	0	0
720575940629377218	post	1252	62	747	36	0	0	0	0	0	0	0	0	0	0	0	0	0	0	0	0	0	0	0	0	0	0	0	0	0	0	1252	0	0	0	0	0	0	0	0	0	0	0	0	0	0	0	0	0
720575940629422183	post	1211	85	2232	107	0	0	0	0	0	0	0	0	0	0	0	0	0	0	0	0	0	0	0	0	0	0	0	143	0	0	527	0	0	0	0	0	0	0	0	0	0	0	0	0	0	0	0	0
720575940629428215	post	2404	116	581	25	5	0	0	0	0	0	0	0	0	0	0	0	0	0	3	0	0	0	0	12	0	0	98	0	0	0	623	0	0	3	0	7	0	15	0	26	0	0	0	0	0	0	0	0
720575940629576443	post	768	48	1568	74	3	0	0	0	0	0	0	0	0	0	0	0	0	0	0	0	10	0	0	0	0	0	0	0	0	0	227	0	0	0	0	0	0	0	0	403	0	0	0	0	0	0	0	0
720575940629576451	post	869	45	1171	62	0	0	0	0	0	0	0	0	0	0	0	0	0	0	0	0	0	0	0	0	0	0	0	0	0	0	861	0	0	0	0	0	0	0	0	0	0	0	0	0	0	0	0	0
720575940629623351	post	396	32	745	33	0	0	0	0	0	0	0	0	0	0	0	0	0	0	0	0	0	0	0	0	0	0	0	0	0	0	396	0	0	0	0	0	0	0	0	0	0	0	0	0	0	0	0	0
720575940629701737	post	3173	148	1297	86	5	27	0	0	0	68	0	0	0	0	0	107	0	0	0	0	0	0	0	0	0	0	0	0	0	0	1574	0	0	0	0	0	0	0	0	0	0	0	0	0	0	0	0	0
720575940629792060	post	1540	102	1723	39	0	0	0	0	0	0	0	0	0	0	0	0	0	0	0	0	0	0	0	0	0	0	0	0	0	0	1540	0	0	0	0	0	0	0	0	0	0	0	0	0	0	0	0	0
720575940629805950	post	8971	416	31	4	0	0	0	0	0	46	0	0	0	0	0	0	0	0	0	0	0	0	0	0	0	0	0	0	0	0	8459	0	0	0	0	0	0	0	0	0	0	0	0	0	0	0	0	0
720575940629806974	post	1042	46	614	34	0	0	0	0	0	0	0	0	0	0	0	0	0	0	0	0	0	0	0	0	0	0	0	0	0	0	1042	0	0	0	0	0	0	0	0	0	0	0	0	0	0	0	0	0
720575940630054735	post	426	39	76	8	0	0	0	0	0	0	0	0	0	0	0	0	0	0	0	0	0	0	0	0	0	0	0	0	0	0	419	0	0	0	0	0	0	0	0	0	0	0	0	0	0	0	0	0
720575940630137425	post	56	8	27	4	0	0	0	0	0	0	0	0	0	0	0	0	0	0	0	0	0	0	0	0	0	0	0	0	0	0	56	0	0	0	0	0	0	0	0	0	0	0	0	0	0	0	0	0
720575940630164992	post	1722	147	3577	118	0	0	0	0	0	50	0	0	0	0	0	77	0	0	0	0	0	0	0	0	0	0	0	0	0	0	1426	0	0	0	0	0	0	0	0	0	0	0	0	0	0	0	0	0
720575940630221563	post	307	25	267	23	0	0	0	0	0	0	0	0	0	0	0	0	0	0	0	0	0	0	0	0	0	0	0	0	0	0	307	0	0	0	0	0	0	0	0	0	0	0	0	0	0	0	0	0
720575940630403031	post	1925	107	447	21	0	0	0	0	0	0	0	0	0	0	0	0	0	0	6	0	0	0	0	0	0	0	30	0	0	0	1633	0	0	0	0	0	0	1	0	0	0	0	0	0	0	0	0	0
720575940630607738	post	5356	219	1710	84	0	0	0	0	0	0	0	0	0	0	0	0	0	0	1	0	0	0	0	30	0	0	167	0	0	0	263	0	0	0	0	0	0	323	0	1271	0	0	0	0	0	0	0	0
720575940630649448	post	577	47	1109	68	0	0	0	0	0	0	0	0	0	0	0	0	0	0	0	0	0	0	0	0	0	0	0	0	0	0	573	0	0	0	0	0	0	0	0	0	0	0	0	0	0	0	0	0
720575940630713029	post	1056	63	1542	102	0	0	0	0	79	0	0	0	0	0	0	0	0	0	0	0	0	0	0	0	0	0	0	0	0	0	288	0	0	0	0	0	0	0	0	0	0	0	0	0	0	0	0	0
720575940630820919	post	768	45	1784	56	0	0	0	0	0	0	0	0	0	0	0	0	0	0	0	0	0	0	0	0	0	0	0	0	0	0	768	0	0	0	0	0	0	0	0	0	0	0	0	0	0	0	0	0
720575940630991311	post	777	51	1563	74	0	0	0	0	0	0	0	0	0	0	0	0	0	0	0	0	0	0	0	0	0	0	0	0	0	0	774	0	0	0	0	0	0	0	0	0	0	0	0	0	0	0	0	0
720575940631108303	post	1552	56	1653	70	0	0	0	0	0	0	0	0	0	0	0	0	0	0	0	0	0	0	0	0	0	0	0	0	0	0	1552	0	0	0	0	0	0	0	0	0	0	0	0	0	0	0	0	0
720575940631244648	post	310	17	3969	78	0	0	0	0	0	0	0	0	0	0	0	0	0	0	0	0	0	0	0	0	0	0	0	0	0	0	310	0	0	0	0	0	0	0	0	0	0	0	0	0	0	0	0	0
720575940631328763	post	1664	70	1220	27	0	0	0	0	0	0	0	0	0	0	0	0	0	0	0	0	0	0	0	0	0	0	0	0	0	0	1664	0	0	0	0	0	0	0	0	0	0	0	0	0	0	0	0	0
720575940631706107	post	1958	145	2463	175	0	0	0	0	350	0	0	0	0	0	0	0	0	0	0	0	0	0	0	0	0	0	0	0	0	0	343	0	0	0	0	0	0	2	0	0	0	0	0	0	0	0	0	0
720575940631939432	post	846	72	2293	56	0	0	0	0	0	0	0	0	0	0	0	0	0	0	0	0	0	0	0	0	0	0	0	0	0	0	846	0	0	0	0	0	0	0	0	0	0	0	0	0	0	0	0	0
720575940631982952	post	3074	227	1041	63	0	0	0	0	0	0	0	0	0	0	0	0	0	0	0	0	0	0	0	0	0	0	0	0	0	0	2942	0	0	0	0	0	0	0	0	0	0	0	0	0	0	0	0	0
720575940631989352	post	1146	86	2236	55	0	0	0	0	0	0	0	0	0	0	0	0	0	0	0	0	0	0	0	0	0	0	0	0	0	0	1146	0	0	0	0	0	0	0	0	0	0	0	0	0	0	0	0	0
720575940632029496	post	396	30	1205	94	0	0	0	0	0	0	0	0	0	0	0	0	0	0	0	0	0	0	0	0	0	0	0	1	0	0	395	0	0	0	0	0	0	0	0	0	0	0	0	0	0	0	0	0
720575940632030008	post	1017	62	2011	78	0	0	0	0	0	0	0	0	0	0	0	0	0	0	0	0	0	0	0	0	0	0	0	0	0	0	1017	0	0	0	0	0	0	0	0	0	0	0	0	0	0	0	0	0
720575940632047890	post	4058	132	1406	50	0	0	0	0	0	0	0	0	0	0	0	0	0	0	0	0	0	0	0	0	0	0	0	0	0	0	4047	0	0	0	0	0	0	0	0	0	0	0	0	0	0	0	0	0
720575940632105100	post	306	37	124	11	0	0	0	0	0	0	0	0	0	0	0	0	0	0	0	0	0	0	0	0	0	0	0	0	0	0	304	0	0	0	0	0	0	0	0	0	0	0	0	0	0	0	0	0
720575940632412333	post	860	37	714	39	0	0	0	0	0	0	0	0	0	0	0	0	0	0	0	0	0	0	0	0	0	0	0	0	0	0	860	0	0	0	0	0	0	0	0	0	0	0	0	0	0	0	0	0
720575940632486969	post	8709	226	2477	78	0	0	0	0	0	0	0	0	0	0	0	0	0	0	0	0	0	0	0	0	0	0	0	0	0	0	8709	0	0	0	0	0	0	0	0	0	0	0	0	0	0	0	0	0
720575940632506947	post	472	41	141	12	0	0	0	0	0	0	0	0	0	0	0	0	0	0	0	0	0	0	0	0	0	0	0	0	0	0	472	0	0	0	0	0	0	0	0	0	0	0	0	0	0	0	0	0
720575940632620991	post	204	19	187	17	0	0	0	0	0	0	0	0	0	0	0	0	0	0	0	0	0	0	0	0	0	0	0	0	0	0	204	0	0	0	0	0	0	0	0	0	0	0	0	0	0	0	0	0
720575940632634532	post	991	85	294	23	0	0	0	0	0	0	0	0	0	0	0	0	0	0	0	0	0	0	0	0	0	0	0	0	0	0	991	0	0	0	0	0	0	0	0	0	0	0	0	0	0	0	0	0
720575940632640287	post	388	42	1307	63	0	0	0	0	0	0	0	0	0	0	0	0	0	0	0	0	0	0	0	0	0	0	0	0	0	0	388	0	0	0	0	0	0	0	0	0	0	0	0	0	0	0	0	0
720575940632752723	post	834	42	1224	35	0	0	0	0	0	0	0	0	0	0	0	0	0	0	0	0	0	0	0	0	0	0	0	0	0	0	834	0	0	0	0	0	0	0	0	0	0	0	0	0	0	0	0	0
720575940632835155	post	582	31	1042	40	0	0	0	0	0	0	0	0	0	0	0	0	0	0	0	0	0	0	0	0	0	0	0	0	0	0	582	0	0	0	0	0	0	0	0	0	0	0	0	0	0	0	0	0
720575940632836947	post	256	29	101	10	0	0	0	0	0	0	0	0	0	0	0	0	0	0	0	0	0	0	0	0	0	0	0	0	0	0	256	0	0	0	0	0	0	0	0	0	0	0	0	0	0	0	0	0
720575940632960813	post	2183	163	1005	49	0	0	0	0	0	0	0	0	0	0	0	0	0	0	0	0	0	0	0	0	0	0	0	0	0	0	2183	0	0	0	0	0	0	0	0	0	0	0	0	0	0	0	0	0
720575940632996920	post	53	6	277	29	0	0	0	0	0	0	0	0	0	0	0	0	0	0	0	0	0	0	0	0	0	0	0	0	0	0	53	0	0	0	0	0	0	0	0	0	0	0	0	0	0	0	0	0
720575940633198284	post	1095	67	1010	62	0	0	0	0	0	0	0	0	0	0	0	0	0	0	0	0	0	0	0	0	0	0	0	0	0	0	1076	0	0	0	0	0	0	0	0	0	0	0	0	0	0	0	0	0
720575940633228172	post	2268	147	42	5	0	0	0	0	0	0	0	0	0	0	0	0	0	0	0	0	0	0	0	0	0	0	0	0	0	0	2268	0	0	0	0	0	0	0	0	0	0	0	0	0	0	0	0	0
720575940633293025	post	1867	138	1394	42	0	0	0	0	0	0	0	0	0	0	0	0	0	0	0	0	0	0	0	0	0	0	0	0	0	0	1867	0	0	0	0	0	0	0	0	0	0	0	0	0	0	0	0	0
720575940633340953	post	385	39	634	46	0	0	0	0	0	0	0	0	0	0	0	0	0	0	0	0	0	0	0	0	0	0	0	0	0	0	381	0	0	0	0	0	0	0	0	0	0	0	0	0	0	0	0	0
720575940633881848	post	549	46	694	32	0	0	0	0	0	0	0	0	0	0	0	0	0	0	0	0	0	0	0	0	0	0	0	0	0	0	549	0	0	0	0	0	0	0	0	0	0	0	0	0	0	0	0	0
720575940634198926	post	370	22	86	10	0	0	0	0	0	0	0	0	0	0	0	0	0	0	0	0	0	0	0	0	0	0	0	0	0	0	370	0	0	0	0	0	0	0	0	0	0	0	0	0	0	0	0	0
720575940634251164	post	216	22	1941	66	0	0	0	0	0	0	0	0	0	0	0	0	0	0	0	0	0	0	0	0	0	0	0	0	0	0	208	0	0	0	0	0	0	8	0	0	0	0	0	0	0	0	0	0
720575940634290913	post	375	26	981	67	0	0	0	0	0	0	0	0	0	0	0	0	0	0	0	0	0	0	0	0	0	0	0	0	0	0	309	0	0	0	0	0	0	0	0	0	0	0	0	0	0	1	0	46
720575940634617952	post	1068	94	391	27	0	0	0	0	0	0	0	0	0	0	0	0	0	0	0	0	0	0	0	0	0	0	0	0	0	0	1068	0	0	0	0	0	0	0	0	0	0	0	0	0	0	0	0	0
720575940634683237	post	415	33	219	17	0	0	0	0	0	0	0	0	0	0	0	0	0	0	0	0	0	0	0	0	0	0	0	0	0	0	390	0	0	0	0	0	0	0	0	0	0	0	0	0	0	0	0	0
720575940634948014	post	172	22	74	10	0	0	0	0	0	0	0	0	0	0	0	0	0	0	0	0	0	0	0	0	0	0	0	0	0	0	172	0	0	0	0	0	0	0	0	0	0	0	0	0	0	0	0	0
720575940635047068	post	61	6	297	33	0	0	0	0	0	0	0	0	0	0	1	0	0	0	0	0	0	0	0	0	0	0	0	0	0	0	56	0	0	0	0	0	0	0	0	0	0	0	0	0	0	0	0	0
720575940635055039	post	774	51	545	39	0	0	0	0	0	0	0	0	0	0	0	0	0	0	0	0	0	0	0	0	0	0	0	0	0	0	774	0	0	0	0	0	0	0	0	0	0	0	0	0	0	0	0	0
720575940635212139	post	314	38	178	11	0	0	0	0	0	0	0	0	0	0	0	0	0	0	0	0	0	0	0	0	0	0	0	0	0	0	314	0	0	0	0	0	0	0	0	0	0	0	0	0	0	0	0	0
720575940635574958	post	650	44	594	31	0	0	0	0	0	0	0	0	0	0	0	0	0	0	0	0	0	0	0	0	0	0	0	0	0	0	650	0	0	0	0	0	0	0	0	0	0	0	0	0	0	0	0	0
720575940635578303	post	1134	55	1980	58	0	0	0	0	0	0	0	0	0	0	0	0	0	0	0	0	0	0	0	0	0	0	0	0	0	0	1134	0	0	0	0	0	0	0	0	0	0	0	0	0	0	0	0	0
720575940636541285	post	2530	127	1468	70	0	0	0	0	0	0	0	0	0	0	0	0	0	0	0	0	0	0	0	0	0	0	30	0	0	0	2060	0	0	0	0	0	0	0	0	0	0	0	0	0	0	0	0	0
720575940637160937	post	45	5	1393	64	0	0	0	0	0	0	0	0	0	0	0	0	0	0	0	0	0	0	0	0	0	0	0	0	0	0	45	0	0	0	0	0	0	0	0	0	0	0	0	0	0	0	0	0
720575940637184326	post	255	33	273	19	0	0	0	0	0	0	0	0	0	0	0	0	0	0	0	0	0	0	0	0	0	0	0	0	0	0	184	0	0	0	0	0	0	0	0	0	0	0	0	0	0	0	0	0
720575940637464691	post	1191	114	1178	81	0	0	0	0	0	0	0	0	0	0	0	68	0	0	0	0	0	0	0	0	0	0	0	0	0	0	1095	0	0	0	0	0	0	0	0	0	0	0	0	0	0	0	0	0
720575940637612974	post	750	55	290	25	0	0	0	0	0	0	0	0	0	0	0	0	0	0	0	0	0	0	0	0	0	0	0	0	0	0	750	0	0	0	0	0	0	0	0	0	0	0	0	0	0	0	0	0
720575940637661759	post	1162	72	1375	74	0	0	0	0	0	0	0	0	0	0	0	0	0	0	0	0	0	0	0	0	0	0	0	0	0	0	1067	0	0	0	0	0	0	0	1	0	0	0	0	0	0	0	0	0
720575940637849822	post	449	47	590	41	0	0	0	0	0	0	0	0	0	0	0	0	0	0	0	0	0	0	0	0	0	0	0	0	0	0	434	0	0	0	0	0	0	0	0	0	0	0	0	0	0	0	0	0
720575940637870510	post	369	49	95	7	0	0	0	0	0	0	0	0	0	0	0	0	0	0	0	0	0	0	0	0	0	0	0	0	0	0	369	0	0	0	0	0	0	0	0	0	0	0	0	0	0	0	0	0
720575940638024794	post	2190	97	1861	68	0	0	0	0	0	0	0	0	0	0	0	0	0	0	0	0	0	0	0	0	0	0	0	0	0	0	2180	0	0	0	0	0	0	0	0	0	0	0	0	0	0	0	0	0
720575940638092634	post	473	40	155	16	0	0	0	0	0	0	0	0	0	0	0	0	0	0	0	0	0	0	0	0	0	0	0	0	0	0	473	0	0	0	0	0	0	0	0	0	0	0	0	0	0	0	0	0
720575940638622909	post	211	26	496	49	0	0	0	0	1	3	0	0	0	0	0	0	0	0	0	0	0	0	0	0	0	0	0	0	0	0	178	0	0	0	0	0	0	0	0	0	0	0	0	0	0	0	0	0
720575940638803790	post	1703	128	1690	111	0	0	0	0	0	10	0	0	0	0	0	0	0	0	0	0	0	0	0	1	0	0	0	0	0	0	1435	0	0	0	0	0	0	0	4	6	6	0	0	0	0	0	0	0
720575940638907108	post	1773	181	705	35	0	0	0	0	0	0	0	0	0	0	0	0	0	0	0	0	0	0	0	0	0	0	0	0	0	0	1772	0	0	0	0	0	0	0	0	0	0	0	0	0	0	0	0	0
720575940639152361	post	2978	226	1137	62	0	0	0	0	0	37	0	0	0	0	0	0	0	0	0	0	0	0	0	0	0	0	0	0	0	0	2799	0	0	0	0	0	0	0	0	0	0	0	0	0	0	0	0	0
720575940639831459	post	1241	105	1487	85	0	0	0	0	0	0	0	0	0	0	0	0	0	0	0	0	0	0	0	0	0	0	0	0	0	0	1234	0	0	0	0	0	0	0	0	0	0	0	0	0	0	0	0	0
720575940640396173	post	222	18	272	18	0	0	0	0	0	0	0	0	0	0	0	0	0	0	0	0	0	0	0	0	0	0	0	0	0	0	222	0	0	0	0	0	0	0	0	0	0	0	0	0	0	0	0	0
720575940640413043	post	585	72	693	33	0	0	0	0	0	0	0	0	0	0	0	0	0	0	0	0	0	0	0	0	0	0	0	0	0	0	585	0	0	0	0	0	0	0	0	0	0	0	0	0	0	0	0	0
720575940640934363	post	541	46	1131	81	0	0	0	0	0	0	0	0	0	0	111	0	0	0	0	0	0	0	0	0	0	0	0	0	0	0	395	0	0	0	0	0	0	0	0	0	0	0	0	0	0	0	0	0
720575940640978421	post	1012	29	3683	135	0	0	0	0	0	0	0	0	0	0	0	0	0	0	0	0	0	0	0	0	0	0	0	0	0	0	1012	0	0	0	0	0	0	0	0	0	0	0	0	0	0	0	0	0
720575940641648091	post	3724	124	2048	52	0	0	0	0	0	0	0	0	0	0	0	0	0	0	0	0	0	0	0	0	0	0	0	0	0	0	3724	0	0	0	0	0	0	0	0	0	0	0	0	0	0	0	0	0
720575940641904525	post	1187	63	1979	86	0	2	0	0	0	0	0	0	0	0	0	0	0	0	0	0	0	0	0	9	0	0	0	7	0	0	494	0	0	0	0	0	0	0	0	89	1	0	0	0	0	0	0	0
720575940642422517	post	491	35	959	51	0	0	0	0	0	0	0	0	0	0	0	0	0	0	0	0	0	0	0	0	0	0	0	0	0	0	486	0	0	0	0	0	0	0	0	0	0	0	0	0	0	0	0	0
720575940642884000	post	880	39	1965	61	0	0	0	0	0	0	0	0	0	0	0	0	0	0	0	0	0	0	0	0	0	0	0	0	0	0	880	0	0	0	0	0	0	0	0	0	0	0	0	0	0	0	0	0
720575940643867296	post	7118	131	5624	106	0	0	0	0	0	0	0	0	0	0	0	0	0	0	0	0	0	0	0	0	0	0	0	0	0	0	6041	0	0	0	0	0	0	0	0	0	0	0	0	0	0	0	0	0
720575940644467360	post	1753	120	688	50	0	0	0	0	0	0	0	0	0	0	0	0	0	0	0	0	0	0	0	0	0	0	0	0	0	0	1688	0	0	0	0	0	0	0	0	0	0	0	0	0	0	0	0	0
720575940644659236	post	839	39	992	41	0	0	0	0	0	0	0	0	0	0	0	0	0	0	0	0	0	0	0	0	0	0	0	0	0	0	839	0	0	0	0	0	0	0	0	0	0	0	0	0	0	0	0	0
720575940645556334	post	1434	126	277	23	0	0	0	0	0	6	0	0	0	0	0	0	0	0	0	0	0	0	0	0	0	0	0	0	0	0	1397	0	0	0	0	0	0	0	0	0	0	0	0	0	0	0	0	0
720575940646521198	post	2125	102	2942	98	0	0	0	0	586	0	0	0	0	0	154	0	0	0	0	0	0	0	0	0	0	0	0	0	0	0	318	0	0	0	0	0	0	0	0	0	0	0	0	0	0	0	0	0
720575940647037492	post	405	31	1130	68	0	0	0	0	0	0	0	0	0	0	0	0	0	0	0	0	0	0	0	0	0	0	0	0	0	0	405	0	0	0	0	0	0	0	0	0	0	0	0	0	0	0	0	0
720575940647516025	post	46	7	336	25	0	0	0	0	0	0	0	0	0	0	0	0	0	0	0	0	0	0	0	0	0	0	0	0	0	0	46	0	0	0	0	0	0	0	0	0	0	0	0	0	0	0	0	0
720575940647560500	post	1615	80	1885	45	0	0	0	0	0	0	0	0	0	0	0	0	0	0	0	0	0	0	0	0	0	0	0	0	0	0	1615	0	0	0	0	0	0	0	0	0	0	0	0	0	0	0	0	0
720575940648180868	post	1060	73	1281	44	0	0	0	0	0	0	0	0	0	0	0	0	0	0	0	0	0	0	0	0	0	0	0	0	0	0	1060	0	0	0	0	0	0	0	0	0	0	0	0	0	0	0	0	0
720575940648188548	post	1811	104	793	37	0	0	0	0	0	0	0	0	0	0	0	0	0	0	0	0	0	0	0	0	0	0	0	0	0	0	1811	0	0	0	0	0	0	0	0	0	0	0	0	0	0	0	0	0
720575940648191876	post	359	25	930	22	0	0	0	0	0	0	0	0	0	0	0	0	0	0	0	0	0	0	0	0	0	0	0	0	0	0	359	0	0	0	0	0	0	0	0	0	0	0	0	0	0	0	0	0
720575940649829241	post	1676	95	1313	51	0	0	0	0	0	0	0	0	0	0	0	0	0	0	0	0	0	0	0	0	0	0	0	0	0	0	1676	0	0	0	0	0	0	0	0	0	0	0	0	0	0	0	0	0
720575940651646966	post	487	41	646	47	0	0	0	0	1	9	0	0	0	0	0	0	0	0	0	0	0	0	0	0	0	0	0	0	0	0	379	0	0	0	0	0	0	0	0	0	0	0	0	0	0	0	0	0
720575940652104694	post	419	44	402	20	0	0	0	0	0	0	0	0	0	0	0	0	0	0	0	0	0	0	0	0	0	0	0	0	0	0	406	0	0	0	0	0	0	0	4	0	0	0	0	0	0	0	0	0
720575940654094241	post	974	41	749	36	0	0	0	0	0	0	0	0	0	0	0	0	0	0	0	0	0	0	0	0	0	0	0	0	0	0	974	0	0	0	0	0	0	0	0	0	0	0	0	0	0	0	0	0
720575940655014049	post	1362	83	765	52	0	0	0	0	0	0	0	0	0	0	0	0	0	0	0	0	0	0	0	0	0	0	0	0	0	0	1362	0	0	0	0	0	0	0	0	0	0	0	0	0	0	0	0	0
720575940609957315	both	2961	181	3292	163	0	0	0	0	0	2	0	0	0	0	0	0	0	0	0	0	0	0	0	0	0	0	0	0	0	0	2847	0	0	0	0	0	0	0	0	0	0	0	0	0	0	0	0	0
720575940614751650	both	1530	74	3215	171	0	0	0	0	1	0	0	0	0	0	204	0	0	0	0	0	0	0	0	0	0	0	7	0	0	0	211	0	0	0	0	0	0	546	0	225	0	0	0	5	0	0	0	0
720575940615378399	both	66	11	718	55	0	0	0	0	0	0	0	0	0	0	0	0	0	0	0	0	0	0	0	0	0	0	0	0	0	0	66	0	0	0	0	0	0	0	0	0	0	0	0	0	0	0	0	0
720575940615623867	both	1474	82	1012	46	0	0	0	0	0	0	0	0	0	0	0	0	0	0	0	0	0	0	0	0	0	0	0	0	0	0	1335	0	0	0	0	0	0	0	0	0	0	0	0	0	0	0	0	0
720575940616038294	both	2056	60	2673	96	0	0	0	0	0	0	0	0	0	0	0	0	0	0	0	0	0	0	0	0	0	0	0	0	0	0	2056	0	0	0	0	0	0	0	0	0	0	0	0	0	0	0	0	0
720575940617953241	both	688	53	709	43	0	0	0	0	0	0	0	0	0	0	0	0	0	0	0	0	0	0	0	0	0	0	0	0	0	0	688	0	0	0	0	0	0	0	0	0	0	0	0	0	0	0	0	0
720575940619114918	both	491	60	555	34	0	0	0	0	0	0	0	0	0	0	0	0	0	0	0	0	0	0	0	0	0	0	0	0	0	0	491	0	0	0	0	0	0	0	0	0	0	0	0	0	0	0	0	0
720575940620094366	both	215	21	469	37	0	0	0	0	0	0	0	0	0	0	0	0	0	0	0	0	0	0	0	0	0	0	0	0	0	0	212	0	0	0	0	0	0	0	0	0	0	0	0	0	0	0	0	0
720575940621512445	both	38	5	98	12	0	0	0	0	0	0	0	0	0	0	0	0	0	0	0	0	0	0	0	0	0	0	0	0	0	0	38	0	0	0	0	0	0	0	0	0	0	0	0	0	0	0	0	0
720575940622879882	both	251	27	1546	54	0	0	0	0	0	0	0	0	0	0	0	0	0	0	0	0	0	0	0	0	0	0	0	0	0	0	251	0	0	0	0	0	0	0	0	0	0	0	0	0	0	0	0	0
720575940623037720	both	717	53	1347	137	0	0	0	0	0	0	0	0	0	0	0	0	0	0	0	0	0	0	0	0	0	0	0	0	0	0	716	0	0	0	0	0	0	0	0	0	0	0	0	0	0	0	0	0
720575940623195530	both	219	21	469	29	0	0	0	0	0	0	0	0	0	0	0	0	0	0	0	0	0	0	0	0	0	0	0	0	0	0	219	0	0	0	0	0	0	0	0	0	0	0	0	0	0	0	0	0
720575940623208141	both	917	100	1215	119	0	0	0	0	0	0	0	0	0	0	0	0	0	0	0	0	0	0	0	0	0	0	0	0	0	0	917	0	0	0	0	0	0	0	0	0	0	0	0	0	0	0	0	0
720575940624224253	both	611	44	961	66	0	0	0	0	0	0	0	0	0	0	0	0	0	0	0	0	0	0	0	0	0	0	0	0	0	0	611	0	0	0	0	0	0	0	0	0	0	0	0	0	0	0	0	0
720575940624461576	both	395	29	689	34	0	0	0	0	0	0	0	0	0	0	0	0	0	0	0	0	0	0	0	0	0	0	0	0	0	0	395	0	0	0	0	0	0	0	0	0	0	0	0	0	0	0	0	0
720575940624986407	both	3095	182	3038	159	0	0	0	0	0	0	0	0	0	0	0	0	0	0	0	0	0	0	0	0	0	0	0	0	0	0	2881	0	0	0	0	0	0	0	0	0	0	0	0	0	0	0	0	0
720575940629564688	both	2465	73	3252	113	0	0	0	0	0	0	0	0	0	0	0	0	0	0	0	0	0	0	0	0	0	0	0	0	0	0	2465	0	0	0	0	0	0	0	0	0	0	0	0	0	0	0	0	0
720575940630724652	both	104	7	269	26	0	0	0	0	0	0	0	0	0	0	0	0	0	0	0	0	0	0	0	0	0	0	0	0	0	0	104	0	0	0	0	0	0	0	0	0	0	0	0	0	0	0	0	0
720575940630829051	both	984	69	1701	103	0	0	0	0	0	0	0	0	0	0	0	0	0	0	0	0	0	0	0	0	0	0	0	0	0	0	984	0	0	0	0	0	0	0	0	0	0	0	0	0	0	0	0	0
720575940630951424	both	1035	83	1713	121	0	0	0	0	0	0	0	0	0	0	0	0	0	0	0	0	0	0	0	0	0	0	0	0	0	0	1035	0	0	0	0	0	0	0	0	0	0	0	0	0	0	0	0	0
720575940630964188	both	1609	91	1816	101	0	0	0	0	0	0	0	0	0	0	0	0	0	0	0	0	0	0	0	0	0	0	0	0	0	0	1609	0	0	0	0	0	0	0	0	0	0	0	0	0	0	0	0	0
720575940631342073	both	1182	81	926	75	0	0	0	0	0	0	0	0	0	0	0	0	0	0	0	0	0	0	0	0	0	0	0	0	0	0	1182	0	0	0	0	0	0	0	0	0	0	0	0	0	0	0	0	0
720575940631381007	both	3052	160	2298	126	0	0	0	0	0	0	0	0	0	0	0	0	0	0	0	0	0	0	0	0	0	0	0	0	0	0	3010	0	0	0	0	0	0	0	0	0	0	0	0	0	0	0	0	0
720575940632305711	both	1290	77	2211	87	0	0	0	0	0	0	0	0	0	0	0	0	0	0	0	0	0	0	0	0	0	0	0	0	0	0	1290	0	0	0	0	0	0	0	0	0	0	0	0	0	0	0	0	0
720575940633771745	both	196	23	789	44	0	0	0	0	0	0	0	0	0	0	0	0	0	0	0	0	0	0	0	0	0	0	0	0	0	0	193	0	0	0	0	0	0	0	0	0	0	0	0	0	0	0	0	0
720575940635274615	both	17	3	909	61	0	0	0	0	0	0	0	0	0	0	0	0	0	0	0	0	0	0	0	0	0	0	0	0	0	0	17	0	0	0	0	0	0	0	0	0	0	0	0	0	0	0	0	0
720575940635576767	both	1124	53	1543	58	0	0	0	0	0	0	0	0	0	0	0	0	0	0	0	0	0	0	0	0	0	0	0	0	0	0	1124	0	0	0	0	0	0	0	0	0	0	0	0	0	0	0	0	0
720575940636168628	both	239	29	272	34	0	0	0	0	0	0	0	0	0	0	0	0	0	0	0	0	0	0	0	0	0	0	0	11	0	0	206	0	0	0	0	0	0	0	0	0	0	0	0	0	0	0	0	0
720575940637648485	both	178	24	767	56	0	0	0	0	0	0	0	0	0	0	0	0	0	0	0	0	0	0	0	0	0	0	0	0	0	0	178	0	0	0	0	0	0	0	0	0	0	0	0	0	0	0	0	0
720575940638719807	both	3427	159	2720	138	0	0	0	0	0	0	0	0	0	0	0	0	0	0	0	0	0	0	0	0	0	0	0	0	0	0	3417	0	0	0	0	0	0	0	0	0	0	0	0	0	0	0	0	0
720575940638928868	both	466	34	685	36	0	0	0	0	0	0	0	0	0	0	0	0	0	0	0	0	0	0	0	0	0	0	0	0	0	0	466	0	0	0	0	0	0	0	0	0	0	0	0	0	0	0	0	0
720575940639458037	both	88	9	64	10	0	0	0	0	0	0	0	0	0	0	0	0	0	0	0	0	0	0	0	0	0	0	0	0	0	0	88	0	0	0	0	0	0	0	0	0	0	0	0	0	0	0	0	0
720575940640723315	both	828	68	1217	130	0	0	0	0	0	0	0	0	0	0	0	0	0	0	0	0	0	0	0	0	0	0	0	0	0	0	828	0	0	0	0	0	0	0	0	0	0	0	0	0	0	0	0	0
720575940641229520	both	204	21	469	42	0	0	0	0	0	0	0	0	0	0	0	0	0	0	0	0	0	0	0	0	0	0	0	0	0	0	203	0	0	0	0	0	0	0	0	0	0	0	0	0	0	0	0	0
720575940644473760	both	3851	275	1343	76	0	0	0	0	3	0	0	0	0	0	0	0	0	0	0	0	0	0	0	0	0	0	0	0	0	0	3619	0	0	0	0	0	0	0	0	0	0	0	0	0	0	0	0	0
720575940647021620	both	2173	42	1923	60	0	0	0	0	0	0	0	0	0	0	0	0	0	0	0	0	0	0	0	0	0	0	0	0	0	0	2173	0	0	0	0	0	0	0	0	0	0	0	0	0	0	0	0	0
720575940647031860	both	1486	99	1451	112	0	0	0	0	0	0	0	0	0	0	0	0	0	0	0	0	0	0	0	0	0	0	0	0	0	0	1480	0	0	0	0	0	0	0	0	0	0	0	0	0	0	0	0	0
720575940647075619	both	3416	210	3028	312	0	0	0	0	0	0	0	0	0	0	0	0	0	0	0	0	0	0	0	0	0	0	0	0	0	0	2985	0	0	0	0	0	0	2	0	1	0	0	0	0	0	0	0	0
720575940654227105	both	31	4	241	20	0	0	0	0	0	0	0	0	0	0	0	0	0	0	0	0	0	0	0	0	0	0	0	0	0	0	31	0	0	0	0	0	0	0	0	0	0	0	0	0	0	0	0	0
[truncated: 272 more columns]
