# Supplementary material for: A comprehensive mechanosensory connectome reveals a somatotopically organized neural circuit architecture controlling stimulus-aimed grooming of the Drosophila head
Source: eLife. 2026 Jun 8;14:RP108044. doi: 10.7554/eLife.108044 (PMC13246004; doi:10.7554/eLife.108044)
Supplement: Supplementary file 9. — BMN partner pre- and postsynapse counts for the 31 neuropils with the highest synaptic counts (total synapse count >100). Shown are counts for pre- and postsynaptic and pre/post partners. Top 31 neuropils, separated into columns for partners, further divided into input or output. Each column has a corresponding column containing the normalized values used for visualization. [file elife-108044-supp9.zip]

Archive with 1 entries (1 files):
- Supplementary_file_9_partner_syn_top_neuropil_w_normal.csv
