# Supplementary material for: A comprehensive mechanosensory connectome reveals a somatotopically organized neural circuit architecture controlling stimulus-aimed grooming of the Drosophila head
Source: eLife. 2026 Jun 8;14:RP108044. doi: 10.7554/eLife.108044 (PMC13246004; doi:10.7554/eLife.108044)
Supplement: Supplementary file 9. — BMN partner pre- and postsynapse counts for the 31 neuropils with the highest synaptic counts (total synapse count >100). Shown are counts for pre- and postsynaptic and pre/post partners. Top 31 neuropils, separated into columns for partners, further divided into input or output. Each column has a corresponding column containing the normalized values used for visualization. [file elife-108044-supp9.zip › Supplementary_file_9_partner_syn_top_neuropil_w_normal.csv]

Neuropil	all_syn_total	pre-partners_inputs	pre-partners_inputs_norm%	pre-partners_outputs	pre-partners_outputs_norm%	post-partners_inputs	post-partners_inputs_norm%	post-partners_outputs	post-partners_outputs_norm%	both-partners_inputs	both-partners_inputs_norm%	both-partners_outputs	both-partners_outputs_norm%
GNG	723732	5341	100	13239	100	351120	100	261829	100	42621	100	49582	100
SAD	30132	593	100	1056	100	13771	100	13416	100	644	100	652	58
AVLP_L	14104	1	0	99	9	3596	26	9083	68	204	32	1121	100
PRW	13798	174	29	383	36	6549	48	6692	50	0	0	0	0
VES_L	13373	23	4	0	0	8703	63	3595	27	375	58	677	60
PVLP_L	9517	0	0	0	0	2281	17	6264	47	95	15	877	78
VES_R	9439	293	49	41	4	4342	32	4739	35	24	4	0	0
WED_L	9312	19	3	77	7	4507	33	3912	29	393	61	404	36
AMMC_L	7428	31	5	649	61	3034	22	3708	28	4	1	2	0
AVLP_R	6241	8	1	3	0	535	4	5695	42	0	0	0	0
LAL_L	6008	0	0	0	0	2586	19	3196	24	226	35	0	0
LAL_R	4405	9	2	1	0	1130	8	3265	24	0	0	0	0
IPS_L	4318	0	0	0	0	1891	14	1863	14	548	85	16	1
SPS_R	2949	0	0	0	0	692	5	2257	17	0	0	0	0
LH_L	2804	0	0	0	0	804	6	1982	15	5	1	13	1
SPS_L	2508	0	0	0	0	1384	10	1122	8	2	0	0	0
WED_R	2208	51	9	8	1	880	6	1269	9	0	0	0	0
IPS_R	2191	18	3	1	0	383	3	1789	13	0	0	0	0
AL_R	2064	4	1	0	0	326	2	1734	13	0	0	0	0
AMMC_R	1857	69	12	248	23	441	3	1075	8	2	0	22	2
LH_R	1771	0	0	0	0	165	1	1606	12	0	0	0	0
PVLP_R	1700	0	0	0	0	147	1	1553	12	0	0	0	0
PLP_L	1539	0	0	0	0	207	2	1231	9	0	0	101	9
FLA_L	1203	143	24	61	6	698	5	185	1	7	1	109	10
AL_L	1119	1	0	18	2	128	1	972	7	0	0	0	0
LO_L	996	0	0	0	0	46	0	950	7	0	0	0	0
PLP_R	865	0	0	0	0	85	1	780	6	0	0	0	0
FLA_R	859	357	60	123	12	219	2	149	1	11	2	0	0
EPA_R	376	0	0	0	0	71	1	305	2	0	0	0	0
EPA_L	316	0	0	0	0	144	1	172	1	0	0	0	0
IB_R	101	0	0	0	0	0	0	101	1	0	0	0	0
