# Supplementary material for: A comprehensive mechanosensory connectome reveals a somatotopically organized neural circuit architecture controlling stimulus-aimed grooming of the Drosophila head
Source: eLife. 2026 Jun 8;14:RP108044. doi: 10.7554/eLife.108044 (PMC13246004; doi:10.7554/eLife.108044)
Supplement: Supplementary file 10. — Edge list containing all connections from presynaptic partners to BMNs, connections from BMNs to postsynaptic partners, and their respective weights. [file elife-108044-supp10.zip › Supplementary_file_10_BMN_connectome_edge_list.csv]

type	from	to	weight
BMN_to_partner	Ant	720575940638803790	125
BMN_to_partner	Ant	720575940641904525	17
BMN_to_partner	Ant	720575940618426021	72
BMN_to_partner	Ant	720575940637464691	8
BMN_to_partner	Ant	720575940615537041	5
BMN_to_partner	Ant	720575940628635751	5
BMN_to_partner	Ant	720575940613632997	36
BMN_to_partner	Ant	720575940618106553	6
BMN_to_partner	Ant	720575940638907108	7
BMN_to_partner	Ant	720575940616553300	55
BMN_to_partner	Ant	720575940612775130	17
BMN_to_partner	Ant	720575940628595944	48
BMN_to_partner	Ant	720575940628125715	117
BMN_to_partner	Ant	720575940622067165	16
BMN_to_partner	Ant	720575940620169607	8
BMN_to_partner	Ant	720575940625890888	11
BMN_to_partner	Ant	720575940630607738	19
BMN_to_partner	Ant	720575940627167516	22
BMN_to_partner	Ant	720575940624333802	5
BMN_to_partner	Ant	720575940621923837	31
BMN_to_partner	Ant	720575940629240263	5
BMN_to_partner	Ant	720575940620541099	154
BMN_to_partner	Ant	720575940640723315	6
BMN_to_partner	Ant	720575940647031860	5
BMN_to_partner	Ant	720575940622579967	6
BMN_to_partner	Ant	720575940613307033	5
BMN_to_partner	Ant	720575940627828552	114
BMN_to_partner	Ant	720575940644467360	254
BMN_to_partner	Ant	720575940608716809	66
BMN_to_partner	Ant	720575940618574749	458
BMN_to_partner	Ant	720575940629805950	225
BMN_to_partner	Ant	720575940627825923	289
BMN_to_partner	Ant	720575940629428215	10
BMN_to_partner	Ant	720575940631982952	131
BMN_to_partner	Ant	720575940622633716	37
BMN_to_partner	Ant	720575940616376287	33
BMN_to_partner	Ant	720575940622161366	29
BMN_to_partner	Ant	720575940621405861	6
BMN_to_partner	Ant	720575940637849822	5
BMN_to_partner	Ant	720575940627454730	153
BMN_to_partner	Ant	720575940627096957	14
BMN_to_partner	Ant	720575940627537753	80
BMN_to_partner	Ant	720575940631706107	68
BMN_to_partner	Ant	720575940640413043	25
BMN_to_partner	Ant	720575940624954185	12
BMN_to_partner	Ant	720575940622042373	23
BMN_to_partner	Ant	720575940634683237	48
BMN_to_partner	Ant	720575940613432360	26
BMN_to_partner	Ant	720575940618961857	80
BMN_to_partner	Ant	720575940616853853	13
BMN_to_partner	Ant	720575940628590312	51
BMN_to_partner	Ant	720575940634617952	52
BMN_to_partner	Ant	720575940632634532	15
BMN_to_partner	Ant	720575940621628582	18
BMN_to_partner	Ant	720575940639152361	106
BMN_to_partner	Ant	720575940644473760	286
BMN_to_partner	Ant	720575940633293025	91
BMN_to_partner	Ant	720575940632996920	10
BMN_to_partner	Ant	720575940629806974	15
BMN_to_partner	Ant	720575940612087758	5
BMN_to_partner	Ant	720575940633771745	30
BMN_to_partner	Ant	720575940637648485	15
BMN_to_partner	Ant	720575940625223944	252
BMN_to_partner	Ant	720575940630164992	13
BMN_to_partner	Ant	720575940647075619	19
BMN_to_partner	Ant	720575940624986407	263
BMN_to_partner	Ant	720575940609957315	264
BMN_to_partner	Ant	720575940613527761	167
BMN_to_partner	Ant	720575940623934600	107
BMN_to_partner	Ant	720575940622318599	96
BMN_to_partner	Ant	720575940625870640	547
BMN_to_partner	Ant	720575940646521198	5
BMN_to_partner	Ant	720575940629701737	14
BMN_to_partner	Ant	720575940615623867	79
BMN_to_partner	Ant	720575940626672314	5
BMN_to_partner	Ant	720575940627779983	6
BMN_to_partner	Ant	720575940610258552	31
BMN_to_partner	Ant	720575940615541810	20
BMN_to_partner	Ant	720575940633340953	84
BMN_to_partner	Ant	720575940630713029	8
BMN_to_partner	Ant	720575940614960022	26
BMN_to_partner	Ant	720575940609768149	7
BMN_to_partner	Ant	720575940624660825	5
BMN_to_partner	Ant	720575940638719807	17
BMN_to_partner	Ant	720575940628954954	79
BMN_to_partner	Ant	720575940626618000	17
BMN_to_partner	Ant	720575940612635050	12
BMN_to_partner	Ant	720575940624538599	16
BMN_to_partner	Ant	720575940618344606	8
BMN_to_partner	Ant	720575940613838289	11
BMN_to_partner	Ant	720575940629012227	85
BMN_to_partner	Ant	720575940645556334	58
BMN_to_partner	Ant	720575940612599215	17
BMN_to_partner	Ant	720575940624106388	5
BMN_to_partner	dOcci	720575940621512445	11
BMN_to_partner	dOcci	720575940640396173	6
BMN_to_partner	dOcci	720575940639458037	40
BMN_to_partner	dOcci	720575940622067165	53
BMN_to_partner	dOcci	720575940620169607	23
BMN_to_partner	dOcci	720575940635212139	18
BMN_to_partner	dOcci	720575940631982952	16
BMN_to_partner	dOcci	720575940637870510	11
BMN_to_partner	dOcci	720575940640413043	26
BMN_to_partner	dOcci	720575940623164429	6
BMN_to_partner	dOcci	720575940622102154	50
BMN_to_partner	dOcci	720575940632506947	36
BMN_to_partner	dOcci	720575940626672314	16
BMN_to_partner	dOcci	720575940634290913	12
BMN_to_partner	dOcci	720575940627814522	5
BMN_to_partner	dPoOr	720575940619114918	5
BMN_to_partner	dPoOr	720575940618426021	26
BMN_to_partner	dPoOr	720575940621512445	11
BMN_to_partner	dPoOr	720575940613510002	14
BMN_to_partner	dPoOr	720575940640396173	36
BMN_to_partner	dPoOr	720575940616553300	16
BMN_to_partner	dPoOr	720575940612775130	16
BMN_to_partner	dPoOr	720575940628595944	28
BMN_to_partner	dPoOr	720575940639458037	31
BMN_to_partner	dPoOr	720575940622067165	7
BMN_to_partner	dPoOr	720575940635212139	11
BMN_to_partner	dPoOr	720575940618574749	53
BMN_to_partner	dPoOr	720575940631982952	44
BMN_to_partner	dPoOr	720575940637870510	24
BMN_to_partner	dPoOr	720575940640413043	13
BMN_to_partner	dPoOr	720575940634948014	5
BMN_to_partner	dPoOr	720575940644473760	14
BMN_to_partner	dPoOr	720575940625870640	5
BMN_to_partner	dPoOr	720575940634290913	5
BMN_to_partner	dPoOr	720575940630649448	17
BMN_to_partner	Fr	720575940618426021	23
BMN_to_partner	Fr	720575940621553348	5
BMN_to_partner	Fr	720575940615537041	5
BMN_to_partner	Fr	720575940628635751	26
BMN_to_partner	Fr	720575940623165965	6
BMN_to_partner	Fr	720575940613632997	18
BMN_to_partner	Fr	720575940635047068	10
BMN_to_partner	Fr	720575940617593157	13
BMN_to_partner	Fr	720575940616553300	19
BMN_to_partner	Fr	720575940612775130	41
BMN_to_partner	Fr	720575940628595944	105
BMN_to_partner	Fr	720575940628125715	31
BMN_to_partner	Fr	720575940622067165	70
BMN_to_partner	Fr	720575940620169607	8
BMN_to_partner	Fr	720575940621923837	8
BMN_to_partner	Fr	720575940620541099	62
BMN_to_partner	Fr	720575940640723315	5
BMN_to_partner	Fr	720575940647031860	11
BMN_to_partner	Fr	720575940631342073	10
BMN_to_partner	Fr	720575940627828552	12
BMN_to_partner	Fr	720575940644467360	58
BMN_to_partner	Fr	720575940618574749	114
BMN_to_partner	Fr	720575940629805950	49
BMN_to_partner	Fr	720575940627825923	35
BMN_to_partner	Fr	720575940631982952	47
BMN_to_partner	Fr	720575940616376287	6
BMN_to_partner	Fr	720575940622161366	11
BMN_to_partner	Fr	720575940637849822	15
BMN_to_partner	Fr	720575940627454730	7
BMN_to_partner	Fr	720575940640413043	10
BMN_to_partner	Fr	720575940624954185	28
BMN_to_partner	Fr	720575940622042373	5
BMN_to_partner	Fr	720575940634683237	5
BMN_to_partner	Fr	720575940613432360	5
BMN_to_partner	Fr	720575940618961857	18
BMN_to_partner	Fr	720575940628590312	17
BMN_to_partner	Fr	720575940634617952	12
BMN_to_partner	Fr	720575940639152361	23
BMN_to_partner	Fr	720575940644473760	98
BMN_to_partner	Fr	720575940632996920	5
BMN_to_partner	Fr	720575940625223944	5
BMN_to_partner	Fr	720575940624986407	58
BMN_to_partner	Fr	720575940609957315	62
BMN_to_partner	Fr	720575940613527761	27
BMN_to_partner	Fr	720575940625870640	100
BMN_to_partner	Fr	720575940622932905	101
BMN_to_partner	Fr	720575940637661759	26
BMN_to_partner	Fr	720575940633340953	33
BMN_to_partner	Fr	720575940619378123	7
BMN_to_partner	Fr	720575940634251164	7
BMN_to_partner	Fr	720575940613838289	5
BMN_to_partner	Fr	720575940629012227	22
BMN_to_partner	Fr	720575940645556334	12
BMN_to_partner	FrOr	720575940613510002	14
BMN_to_partner	FrOr	720575940613632997	5
BMN_to_partner	FrOr	720575940638907108	5
BMN_to_partner	FrOr	720575940617593157	6
BMN_to_partner	FrOr	720575940616553300	49
BMN_to_partner	FrOr	720575940612775130	43
BMN_to_partner	FrOr	720575940628595944	48
BMN_to_partner	FrOr	720575940621706605	44
BMN_to_partner	FrOr	720575940628125715	37
BMN_to_partner	FrOr	720575940622067165	11
BMN_to_partner	FrOr	720575940620541099	43
BMN_to_partner	FrOr	720575940631342073	16
BMN_to_partner	FrOr	720575940644467360	26
BMN_to_partner	FrOr	720575940618574749	134
BMN_to_partner	FrOr	720575940629805950	5
BMN_to_partner	FrOr	720575940627825923	5
BMN_to_partner	FrOr	720575940631982952	79
BMN_to_partner	FrOr	720575940627454730	5
BMN_to_partner	FrOr	720575940640413043	18
BMN_to_partner	FrOr	720575940624954185	5
BMN_to_partner	FrOr	720575940622042373	10
BMN_to_partner	FrOr	720575940628590312	11
BMN_to_partner	FrOr	720575940644473760	120
BMN_to_partner	FrOr	720575940632996920	14
BMN_to_partner	FrOr	720575940625223944	67
BMN_to_partner	FrOr	720575940624986407	5
BMN_to_partner	FrOr	720575940625870640	60
BMN_to_partner	FrOr	720575940622932905	63
BMN_to_partner	FrOr	720575940626138701	13
BMN_to_partner	FrOr	720575940633340953	15
BMN_to_partner	FrOr	720575940619378123	23
BMN_to_partner	FrOr	720575940625977870	5
BMN_to_partner	FrOr	720575940629012227	27
BMN_to_partner	FrOr	720575940645556334	12
BMN_to_partner	Hau	720575940618426021	5
BMN_to_partner	Hau	720575940628635751	27
BMN_to_partner	Hau	720575940617953241	57
BMN_to_partner	Hau	720575940623195530	8
BMN_to_partner	Hau	720575940628595944	55
BMN_to_partner	Hau	720575940638928868	87
BMN_to_partner	Hau	720575940624461576	42
BMN_to_partner	Hau	720575940626672058	35
BMN_to_partner	Hau	720575940623918121	8
BMN_to_partner	Hau	720575940627827697	124
BMN_to_partner	Hau	720575940633228172	95
BMN_to_partner	Hau	720575940632960813	61
BMN_to_partner	Hau	720575940647560500	50
BMN_to_partner	Hau	720575940648180868	55
BMN_to_partner	Hau	720575940630054735	46
BMN_to_partner	Hau	720575940619530187	66
BMN_to_partner	Hau	720575940628225167	183
BMN_to_partner	Hau	720575940632486969	52
BMN_to_partner	Hau	720575940617031385	5
BMN_to_partner	Hau	720575940622537477	243
BMN_to_partner	Hau	720575940615505406	14
BMN_to_partner	Hau	720575940637870510	5
BMN_to_partner	Hau	720575940629792060	182
BMN_to_partner	Hau	720575940618777684	20
BMN_to_partner	Hau	720575940615740834	9
BMN_to_partner	Hau	720575940623436285	18
BMN_to_partner	Hau	720575940627444234	40
BMN_to_partner	Hau	720575940623193549	31
BMN_to_partner	Hau	720575940622225800	23
BMN_to_partner	Hau	720575940638092634	76
BMN_to_partner	Hau	720575940626295396	66
BMN_to_partner	Hau	720575940621628582	199
BMN_to_partner	Hau	720575940644473760	8
BMN_to_partner	Hau	720575940624986407	6
BMN_to_partner	Hau	720575940625870640	13
BMN_to_partner	Hau	720575940613112293	11
BMN_to_partner	Hau	720575940621771041	7
BMN_to_partner	Hau	720575940626626597	49
BMN_to_partner	Hau	720575940640978421	45
BMN_to_partner	Hau	720575940648191876	19
BMN_to_partner	Hau	720575940626860421	7
BMN_to_partner	Hau	720575940619155264	64
BMN_to_partner	Hau	720575940626099214	13
BMN_to_partner	Hau	720575940625620888	5
BMN_to_partner	Hau	720575940626672314	5
BMN_to_partner	Hau	720575940611442296	65
BMN_to_partner	Hau	720575940630964188	159
BMN_to_partner	Hau	720575940624224253	5
BMN_to_partner	Hau	720575940630649448	16
BMN_to_partner	Hau	720575940624675988	32
BMN_to_partner	Hau	720575940616014092	16
BMN_to_partner	Hau	720575940617393625	6
BMN_to_partner	Hau	720575940612470755	14
BMN_to_partner	Hau	720575940611167842	16
BMN_to_partner	Hau	720575940630829051	75
BMN_to_partner	Hau	720575940633198284	7
BMN_to_partner	Hau	720575940608500316	5
BMN_to_partner	Hau	720575940623663084	11
BMN_to_partner	Hau	720575940632640287	18
BMN_to_partner	Hau	720575940638024794	24
BMN_to_partner	Hau	720575940624756297	178
BMN_to_partner	Hau	720575940621538142	22
BMN_to_partner	Hau	720575940624623287	6
BMN_to_partner	Hau	720575940608498780	7
BMN_to_partner	Hau	720575940629623351	84
BMN_to_partner	Hau	720575940620156209	11
BMN_to_partner	Hau	720575940621385855	131
BMN_to_partner	Hau	720575940621399899	5
BMN_to_partner	Hau	720575940607377586	6
BMN_to_partner	Hau	720575940618726171	5
BMN_to_partner	Hau	720575940621818790	18
BMN_to_partner	Hau	720575940638719807	100
BMN_to_partner	Hau	720575940631381007	90
BMN_to_partner	Hau	720575940615970015	5
BMN_to_partner	Hau	720575940633881848	15
BMN_to_partner	Hau	720575940623154712	11
BMN_to_partner	Hau	720575940629564688	26
BMN_to_partner	Hau	720575940616038294	16
BMN_to_partner	Hau	720575940627083294	5
BMN_to_partner	Hau	720575940635055039	75
BMN_to_partner	Hau	720575940632305711	7
BMN_to_partner	Hau	720575940621573030	8
BMN_to_partner	Hau	720575940621573542	8
BMN_to_partner	Hau	720575940632835155	10
BMN_to_partner	Hau	720575940642884000	5
BMN_to_partner	Hau	720575940615050346	7
BMN_to_partner	Hau	720575940620979638	52
BMN_to_partner	InOc	720575940623037720	6
BMN_to_partner	InOc	720575940618426021	20
BMN_to_partner	InOc	720575940621553348	20
BMN_to_partner	InOc	720575940615537041	6
BMN_to_partner	InOc	720575940623351295	16
BMN_to_partner	InOc	720575940628635751	6
BMN_to_partner	InOc	720575940613510002	10
BMN_to_partner	InOc	720575940613632997	17
BMN_to_partner	InOc	720575940638907108	12
BMN_to_partner	InOc	720575940617593157	20
BMN_to_partner	InOc	720575940616553300	35
BMN_to_partner	InOc	720575940612775130	31
BMN_to_partner	InOc	720575940628595944	26
BMN_to_partner	InOc	720575940621706605	29
BMN_to_partner	InOc	720575940628125715	15
BMN_to_partner	InOc	720575940640723315	5
BMN_to_partner	InOc	720575940647031860	25
BMN_to_partner	InOc	720575940631342073	14
BMN_to_partner	InOc	720575940627828552	5
BMN_to_partner	InOc	720575940618574749	30
BMN_to_partner	InOc	720575940629805950	8
BMN_to_partner	InOc	720575940631982952	41
BMN_to_partner	InOc	720575940640413043	9
BMN_to_partner	InOc	720575940624954185	27
BMN_to_partner	InOc	720575940623164429	5
BMN_to_partner	InOc	720575940616853853	17
BMN_to_partner	InOc	720575940628590312	12
BMN_to_partner	InOc	720575940618786798	7
BMN_to_partner	InOc	720575940622102154	21
BMN_to_partner	InOc	720575940639152361	17
BMN_to_partner	InOc	720575940644473760	43
BMN_to_partner	InOc	720575940637648485	5
BMN_to_partner	InOc	720575940625223944	36
BMN_to_partner	InOc	720575940630164992	6
BMN_to_partner	InOc	720575940647075619	12
BMN_to_partner	InOc	720575940625870640	23
BMN_to_partner	InOc	720575940622932905	5
BMN_to_partner	InOc	720575940637661759	11
BMN_to_partner	InOc	720575940626618000	11
BMN_to_partner	InOm	720575940619114918	120
BMN_to_partner	InOm	720575940618426021	32
BMN_to_partner	InOm	720575940617953241	5
BMN_to_partner	InOm	720575940613510002	23
BMN_to_partner	InOm	720575940638907108	956
BMN_to_partner	InOm	720575940617593157	9
BMN_to_partner	InOm	720575940616553300	107
BMN_to_partner	InOm	720575940605119776	352
BMN_to_partner	InOm	720575940627230722	102
BMN_to_partner	InOm	720575940612775130	152
BMN_to_partner	InOm	720575940628595944	73
BMN_to_partner	InOm	720575940647516025	5
BMN_to_partner	InOm	720575940614291181	170
BMN_to_partner	InOm	720575940621706605	17
BMN_to_partner	InOm	720575940628125715	62
BMN_to_partner	InOm	720575940620541099	44
BMN_to_partner	InOm	720575940640723315	11
BMN_to_partner	InOm	720575940628225167	99
BMN_to_partner	InOm	720575940644467360	66
BMN_to_partner	InOm	720575940618574749	509
BMN_to_partner	InOm	720575940622537477	5
BMN_to_partner	InOm	720575940631982952	401
BMN_to_partner	InOm	720575940637870510	5
BMN_to_partner	InOm	720575940616376287	17
BMN_to_partner	InOm	720575940640413043	100
BMN_to_partner	InOm	720575940618777684	36
BMN_to_partner	InOm	720575940632105100	10
BMN_to_partner	InOm	720575940604705312	11
BMN_to_partner	InOm	720575940623193549	5
BMN_to_partner	InOm	720575940634683237	18
BMN_to_partner	InOm	720575940618961857	5
BMN_to_partner	InOm	720575940621355759	32
BMN_to_partner	InOm	720575940616853853	21
BMN_to_partner	InOm	720575940628590312	5
BMN_to_partner	InOm	720575940634617952	5
BMN_to_partner	InOm	720575940621628582	164
BMN_to_partner	InOm	720575940644473760	615
BMN_to_partner	InOm	720575940625223944	72
BMN_to_partner	InOm	720575940647075619	485
BMN_to_partner	InOm	720575940623934600	75
BMN_to_partner	InOm	720575940625870640	133
BMN_to_partner	InOm	720575940615623867	43
BMN_to_partner	InOm	720575940629012227	33
BMN_to_partner	InOm	720575940634198926	6
BMN_to_partner	MaPa	720575940619114918	25
BMN_to_partner	MaPa	720575940618426021	60
BMN_to_partner	MaPa	720575940617953241	151
BMN_to_partner	MaPa	720575940613632997	9
BMN_to_partner	MaPa	720575940616553300	12
BMN_to_partner	MaPa	720575940605119776	8
BMN_to_partner	MaPa	720575940627230722	7
BMN_to_partner	MaPa	720575940630137425	6
BMN_to_partner	MaPa	720575940612775130	72
BMN_to_partner	MaPa	720575940628595944	158
BMN_to_partner	MaPa	720575940614291181	152
BMN_to_partner	MaPa	720575940638928868	24
BMN_to_partner	MaPa	720575940624461576	5
BMN_to_partner	MaPa	720575940626672058	20
BMN_to_partner	MaPa	720575940628125715	7
BMN_to_partner	MaPa	720575940624333802	6
BMN_to_partner	MaPa	720575940633228172	6
BMN_to_partner	MaPa	720575940632960813	65
BMN_to_partner	MaPa	720575940619530187	5
BMN_to_partner	MaPa	720575940640723315	90
BMN_to_partner	MaPa	720575940628225167	363
BMN_to_partner	MaPa	720575940635212139	21
BMN_to_partner	MaPa	720575940644467360	10
BMN_to_partner	MaPa	720575940618574749	5
BMN_to_partner	MaPa	720575940615378399	8
BMN_to_partner	MaPa	720575940627825923	5
BMN_to_partner	MaPa	720575940619024542	7
BMN_to_partner	MaPa	720575940622537477	12
BMN_to_partner	MaPa	720575940631982952	84
BMN_to_partner	MaPa	720575940637870510	47
BMN_to_partner	MaPa	720575940629792060	86
BMN_to_partner	MaPa	720575940618777684	95
BMN_to_partner	MaPa	720575940615740834	7
BMN_to_partner	MaPa	720575940632105100	17
BMN_to_partner	MaPa	720575940627444234	76
BMN_to_partner	MaPa	720575940623193549	241
BMN_to_partner	MaPa	720575940632506947	9
BMN_to_partner	MaPa	720575940634617952	124
BMN_to_partner	MaPa	720575940632634532	5
BMN_to_partner	MaPa	720575940621628582	197
BMN_to_partner	MaPa	720575940644473760	28
BMN_to_partner	MaPa	720575940633293025	29
BMN_to_partner	MaPa	720575940625223944	81
BMN_to_partner	MaPa	720575940647075619	75
BMN_to_partner	MaPa	720575940625870640	44
BMN_to_partner	MaPa	720575940615500286	5
BMN_to_partner	MaPa	720575940622932905	22
BMN_to_partner	MaPa	720575940624334826	5
BMN_to_partner	MaPa	720575940630964188	118
BMN_to_partner	MaPa	720575940630829051	61
BMN_to_partner	MaPa	720575940621385855	37
BMN_to_partner	MaPa	720575940638719807	7
BMN_to_partner	MaPa	720575940631381007	13
BMN_to_partner	MaPa	720575940636168628	19
BMN_to_partner	Oc	720575940638803790	7
BMN_to_partner	Oc	720575940618426021	13
BMN_to_partner	Oc	720575940621553348	15
BMN_to_partner	Oc	720575940615537041	9
BMN_to_partner	Oc	720575940613510002	5
BMN_to_partner	Oc	720575940613632997	13
BMN_to_partner	Oc	720575940617593157	28
BMN_to_partner	Oc	720575940616553300	15
BMN_to_partner	Oc	720575940612775130	9
BMN_to_partner	Oc	720575940621706605	7
BMN_to_partner	Oc	720575940628125715	9
BMN_to_partner	Oc	720575940620541099	24
BMN_to_partner	Oc	720575940640723315	11
BMN_to_partner	Oc	720575940647031860	29
BMN_to_partner	Oc	720575940631342073	37
BMN_to_partner	Oc	720575940613307033	9
BMN_to_partner	Oc	720575940627828552	9
BMN_to_partner	Oc	720575940618574749	74
BMN_to_partner	Oc	720575940629805950	58
BMN_to_partner	Oc	720575940627825923	8
BMN_to_partner	Oc	720575940631982952	44
BMN_to_partner	Oc	720575940622161366	5
BMN_to_partner	Oc	720575940621405861	5
BMN_to_partner	Oc	720575940637849822	12
BMN_to_partner	Oc	720575940627454730	20
BMN_to_partner	Oc	720575940616400470	10
BMN_to_partner	Oc	720575940621530117	5
BMN_to_partner	Oc	720575940631706107	12
BMN_to_partner	Oc	720575940640413043	6
BMN_to_partner	Oc	720575940624954185	16
BMN_to_partner	Oc	720575940613432360	6
BMN_to_partner	Oc	720575940618961857	5
BMN_to_partner	Oc	720575940616853853	14
BMN_to_partner	Oc	720575940628590312	10
BMN_to_partner	Oc	720575940618786798	12
BMN_to_partner	Oc	720575940622102154	5
BMN_to_partner	Oc	720575940639152361	32
BMN_to_partner	Oc	720575940644473760	59
BMN_to_partner	Oc	720575940633771745	11
BMN_to_partner	Oc	720575940637648485	16
BMN_to_partner	Oc	720575940625223944	18
BMN_to_partner	Oc	720575940630164992	8
BMN_to_partner	Oc	720575940647075619	10
BMN_to_partner	Oc	720575940624986407	9
BMN_to_partner	Oc	720575940609957315	5
BMN_to_partner	Oc	720575940613527761	5
BMN_to_partner	Oc	720575940625870640	16
BMN_to_partner	Oc	720575940622932905	34
BMN_to_partner	Oc	720575940637661759	16
BMN_to_partner	Oc	720575940651646966	5
BMN_to_partner	Oc	720575940638622909	6
BMN_to_partner	Oc	720575940622413948	24
BMN_to_partner	Oc	720575940633340953	16
BMN_to_partner	Oc	720575940630713029	10
BMN_to_partner	Oc	720575940616783190	6
BMN_to_partner	Oc	720575940628954954	7
BMN_to_partner	Oc	720575940626618000	10
BMN_to_partner	Oc	720575940613761858	9
BMN_to_partner	Oc	720575940613838289	34
BMN_to_partner	Oc	720575940629012227	36
BMN_to_partner	Oc	720575940645556334	28
BMN_to_partner	Oc	720575940630221563	5
BMN_to_partner	Oc	720575940632620991	5
BMN_to_partner	Or	720575940618426021	27
BMN_to_partner	Or	720575940613510002	57
BMN_to_partner	Or	720575940638907108	13
BMN_to_partner	Or	720575940617593157	68
BMN_to_partner	Or	720575940616553300	37
BMN_to_partner	Or	720575940612775130	22
BMN_to_partner	Or	720575940621706605	36
BMN_to_partner	Or	720575940628125715	22
BMN_to_partner	Or	720575940630607738	5
BMN_to_partner	Or	720575940620541099	49
BMN_to_partner	Or	720575940647031860	27
BMN_to_partner	Or	720575940631342073	52
BMN_to_partner	Or	720575940613307033	5
BMN_to_partner	Or	720575940644467360	5
BMN_to_partner	Or	720575940618574749	184
BMN_to_partner	Or	720575940629805950	37
BMN_to_partner	Or	720575940627825923	7
BMN_to_partner	Or	720575940631982952	126
BMN_to_partner	Or	720575940637870510	5
BMN_to_partner	Or	720575940622633716	5
BMN_to_partner	Or	720575940616376287	6
BMN_to_partner	Or	720575940627454730	21
BMN_to_partner	Or	720575940616400470	5
BMN_to_partner	Or	720575940631706107	13
BMN_to_partner	Or	720575940640413043	19
BMN_to_partner	Or	720575940624954185	16
BMN_to_partner	Or	720575940618961857	5
BMN_to_partner	Or	720575940616853853	25
BMN_to_partner	Or	720575940628590312	24
BMN_to_partner	Or	720575940644473760	97
BMN_to_partner	Or	720575940637648485	32
BMN_to_partner	Or	720575940625223944	87
BMN_to_partner	Or	720575940647075619	20
BMN_to_partner	Or	720575940624986407	16
BMN_to_partner	Or	720575940609957315	13
BMN_to_partner	Or	720575940613527761	7
BMN_to_partner	Or	720575940625870640	93
BMN_to_partner	Or	720575940622932905	74
BMN_to_partner	Or	720575940622413948	8
BMN_to_partner	Or	720575940626138701	11
BMN_to_partner	Or	720575940633340953	24
BMN_to_partner	Or	720575940628954954	13
BMN_to_partner	Or	720575940613761858	7
BMN_to_partner	Or	720575940629012227	39
BMN_to_partner	Or	720575940645556334	9
BMN_to_partner	Taste	720575940618426021	155
BMN_to_partner	Taste	720575940612950642	29
BMN_to_partner	Taste	720575940631244648	46
BMN_to_partner	Taste	720575940620094366	81
BMN_to_partner	Taste	720575940641229520	54
BMN_to_partner	Taste	720575940617953241	255
BMN_to_partner	Taste	720575940630724652	5
BMN_to_partner	Taste	720575940655014049	5
BMN_to_partner	Taste	720575940613632997	117
BMN_to_partner	Taste	720575940613266026	14
BMN_to_partner	Taste	720575940612775130	24
BMN_to_partner	Taste	720575940628595944	216
BMN_to_partner	Taste	720575940635274615	17
BMN_to_partner	Taste	720575940638928868	66
BMN_to_partner	Taste	720575940624461576	76
BMN_to_partner	Taste	720575940626672058	74
BMN_to_partner	Taste	720575940628125715	35
BMN_to_partner	Taste	720575940624986300	123
BMN_to_partner	Taste	720575940627847752	16
BMN_to_partner	Taste	720575940623918121	111
BMN_to_partner	Taste	720575940627827697	113
BMN_to_partner	Taste	720575940627167516	10
BMN_to_partner	Taste	720575940624333802	826
BMN_to_partner	Taste	720575940608188427	20
BMN_to_partner	Taste	720575940633228172	70
BMN_to_partner	Taste	720575940630403031	6
BMN_to_partner	Taste	720575940618514043	137
BMN_to_partner	Taste	720575940632412333	104
BMN_to_partner	Taste	720575940654094241	108
BMN_to_partner	Taste	720575940632960813	319
BMN_to_partner	Taste	720575940647560500	166
BMN_to_partner	Taste	720575940648180868	221
BMN_to_partner	Taste	720575940611531986	116
BMN_to_partner	Taste	720575940630054735	136
BMN_to_partner	Taste	720575940628345610	6
BMN_to_partner	Taste	720575940619530187	14
BMN_to_partner	Taste	720575940623164685	8
BMN_to_partner	Taste	720575940640723315	15
BMN_to_partner	Taste	720575940628225167	997
BMN_to_partner	Taste	720575940614235323	7
BMN_to_partner	Taste	720575940649829241	5
BMN_to_partner	Taste	720575940648188548	139
BMN_to_partner	Taste	720575940620473547	6
BMN_to_partner	Taste	720575940632486969	1,409
BMN_to_partner	Taste	720575940644467360	12
BMN_to_partner	Taste	720575940622195625	6
BMN_to_partner	Taste	720575940618574749	63
BMN_to_partner	Taste	720575940627825923	76
BMN_to_partner	Taste	720575940627107721	25
BMN_to_partner	Taste	720575940617031385	5
BMN_to_partner	Taste	720575940622537477	374
BMN_to_partner	Taste	720575940631982952	69
BMN_to_partner	Taste	720575940629792060	73
BMN_to_partner	Taste	720575940616376287	19
BMN_to_partner	Taste	720575940623128269	304
BMN_to_partner	Taste	720575940627096957	80
BMN_to_partner	Taste	720575940618777684	135
BMN_to_partner	Taste	720575940615740834	29
BMN_to_partner	Taste	720575940632105100	5
BMN_to_partner	Taste	720575940627444234	19
BMN_to_partner	Taste	720575940615159859	86
BMN_to_partner	Taste	720575940632836947	131
BMN_to_partner	Taste	720575940617114418	73
BMN_to_partner	Taste	720575940634948014	5
BMN_to_partner	Taste	720575940623193549	188
BMN_to_partner	Taste	720575940622225800	5
BMN_to_partner	Taste	720575940638092634	189
BMN_to_partner	Taste	720575940626295396	54
BMN_to_partner	Taste	720575940634617952	12
BMN_to_partner	Taste	720575940621628582	904
BMN_to_partner	Taste	720575940644473760	27
BMN_to_partner	Taste	720575940633293025	85
BMN_to_partner	Taste	720575940637648485	20
BMN_to_partner	Taste	720575940647075619	31
BMN_to_partner	Taste	720575940624986407	149
BMN_to_partner	Taste	720575940609957315	85
BMN_to_partner	Taste	720575940623934600	162
BMN_to_partner	Taste	720575940625870640	395
BMN_to_partner	Taste	720575940613112293	61
BMN_to_partner	Taste	720575940647021620	1,163
BMN_to_partner	Taste	720575940621771041	263
BMN_to_partner	Taste	720575940615500286	23
BMN_to_partner	Taste	720575940622932905	20
BMN_to_partner	Taste	720575940626626597	600
BMN_to_partner	Taste	720575940640978421	11
BMN_to_partner	Taste	720575940629701737	105
BMN_to_partner	Taste	720575940617678566	5
BMN_to_partner	Taste	720575940629576451	303
BMN_to_partner	Taste	720575940624334826	35
BMN_to_partner	Taste	720575940619076731	78
BMN_to_partner	Taste	720575940626860421	453
BMN_to_partner	Taste	720575940630820919	64
BMN_to_partner	Taste	720575940619155264	40
BMN_to_partner	Taste	720575940642422517	7
BMN_to_partner	Taste	720575940635574958	207
BMN_to_partner	Taste	720575940621833281	194
BMN_to_partner	Taste	720575940611442296	432
BMN_to_partner	Taste	720575940610258552	6
BMN_to_partner	Taste	720575940630964188	369
BMN_to_partner	Taste	720575940624224253	164
BMN_to_partner	Taste	720575940624675988	6
BMN_to_partner	Taste	720575940635578303	355
BMN_to_partner	Taste	720575940614465478	454
BMN_to_partner	Taste	720575940616014092	223
BMN_to_partner	Taste	720575940631328763	430
BMN_to_partner	Taste	720575940627086594	199
BMN_to_partner	Taste	720575940617393625	185
BMN_to_partner	Taste	720575940605971330	81
BMN_to_partner	Taste	720575940612470755	89
BMN_to_partner	Taste	720575940626780222	185
BMN_to_partner	Taste	720575940629377218	77
BMN_to_partner	Taste	720575940631989352	67
BMN_to_partner	Taste	720575940632030008	42
BMN_to_partner	Taste	720575940617819216	14
BMN_to_partner	Taste	720575940607872969	32
BMN_to_partner	Taste	720575940632047890	802
BMN_to_partner	Taste	720575940612443890	169
BMN_to_partner	Taste	720575940611167842	353
BMN_to_partner	Taste	720575940626528252	116
BMN_to_partner	Taste	720575940626847765	44
BMN_to_partner	Taste	720575940611436408	41
BMN_to_partner	Taste	720575940630829051	35
BMN_to_partner	Taste	720575940615034408	61
BMN_to_partner	Taste	720575940627429907	75
BMN_to_partner	Taste	720575940633198284	462
BMN_to_partner	Taste	720575940630991311	165
BMN_to_partner	Taste	720575940631939432	5
BMN_to_partner	Taste	720575940616864217	40
BMN_to_partner	Taste	720575940615582111	89
BMN_to_partner	Taste	720575940625047484	39
BMN_to_partner	Taste	720575940608500316	30
BMN_to_partner	Taste	720575940617298747	30
BMN_to_partner	Taste	720575940618696989	20
BMN_to_partner	Taste	720575940623663084	123
BMN_to_partner	Taste	720575940632640287	37
BMN_to_partner	Taste	720575940638024794	148
BMN_to_partner	Taste	720575940624756297	260
BMN_to_partner	Taste	720575940611849826	361
BMN_to_partner	Taste	720575940621538142	220
BMN_to_partner	Taste	720575940624623287	75
BMN_to_partner	Taste	720575940608498780	143
BMN_to_partner	Taste	720575940629623351	35
BMN_to_partner	Taste	720575940620156209	242
BMN_to_partner	Taste	720575940621385855	80
BMN_to_partner	Taste	720575940607377586	83
BMN_to_partner	Taste	720575940621827419	34
BMN_to_partner	Taste	720575940626075517	20
BMN_to_partner	Taste	720575940629422183	9
BMN_to_partner	Taste	720575940618726171	13
BMN_to_partner	Taste	720575940632752723	37
BMN_to_partner	Taste	720575940641648091	6
BMN_to_partner	Taste	720575940623381286	28
BMN_to_partner	Taste	720575940616298171	35
BMN_to_partner	Taste	720575940620982437	5
BMN_to_partner	Taste	720575940621818790	5
BMN_to_partner	Taste	720575940625580988	37
BMN_to_partner	Taste	720575940616667186	10
BMN_to_partner	Taste	720575940638719807	1,056
BMN_to_partner	Taste	720575940631381007	683
BMN_to_partner	Taste	720575940635576767	513
BMN_to_partner	Taste	720575940622312063	219
BMN_to_partner	Taste	720575940647037492	59
BMN_to_partner	Taste	720575940639831459	16
BMN_to_partner	Taste	720575940631108303	113
BMN_to_partner	Taste	720575940625705930	18
BMN_to_partner	Taste	720575940615970015	31
BMN_to_partner	Taste	720575940633881848	7
BMN_to_partner	Taste	720575940617986683	7
BMN_to_partner	Taste	720575940629564688	520
BMN_to_partner	Taste	720575940616038294	168
BMN_to_partner	Taste	720575940611151406	7
BMN_to_partner	Taste	720575940643867296	5
BMN_to_partner	Taste	720575940626668218	6
BMN_to_partner	Taste	720575940622734106	84
BMN_to_partner	Taste	720575940621047632	56
BMN_to_partner	Taste	720575940625164176	5
BMN_to_partner	Taste	720575940619588568	5
BMN_to_partner	Taste	720575940609915204	5
BMN_to_partner	Taste	720575940635055039	132
BMN_to_partner	Taste	720575940620274085	5
BMN_to_partner	Taste	720575940637184326	7
BMN_to_partner	Taste	720575940636541285	80
BMN_to_partner	Taste	720575940626191306	13
BMN_to_partner	Taste	720575940621573030	17
BMN_to_partner	Taste	720575940621573542	8
BMN_to_partner	Taste	720575940613640685	5
BMN_to_partner	Taste	720575940609922372	5
BMN_to_partner	Taste	720575940610677828	7
BMN_to_partner	Taste	720575940622154266	8
BMN_to_partner	Taste	720575940632029496	13
BMN_to_partner	Taste	720575940642884000	12
BMN_to_partner	Taste	720575940615050346	18
BMN_to_partner	Taste	720575940622879882	19
BMN_to_partner	Taste	720575940630951424	431
BMN_to_partner	Taste	720575940623208141	103
BMN_to_partner	Taste	720575940622235425	16
BMN_to_partner	Taste	720575940620979638	859
BMN_to_partner	Taste	720575940629012227	21
BMN_to_partner	Taste	720575940617568697	14
BMN_to_partner	Taste	720575940628378440	5
BMN_to_partner	Taste	720575940618519454	20
BMN_to_partner	Taste	720575940620135645	25
BMN_to_partner	Taste	720575940644659236	9
BMN_to_partner	Taste	720575940614642838	5
BMN_to_partner	Vib	720575940638803790	15
BMN_to_partner	Vib	720575940623037720	5
BMN_to_partner	Vib	720575940613190978	10
BMN_to_partner	Vib	720575940619114918	19
BMN_to_partner	Vib	720575940618426021	156
BMN_to_partner	Vib	720575940615537041	20
BMN_to_partner	Vib	720575940619644336	16
BMN_to_partner	Vib	720575940628635751	11
BMN_to_partner	Vib	720575940617953241	44
BMN_to_partner	Vib	720575940623195530	5
BMN_to_partner	Vib	720575940613632997	146
BMN_to_partner	Vib	720575940605154988	20
BMN_to_partner	Vib	720575940622447309	5
BMN_to_partner	Vib	720575940615460255	6
BMN_to_partner	Vib	720575940617593157	6
BMN_to_partner	Vib	720575940654227105	31
BMN_to_partner	Vib	720575940616553300	135
BMN_to_partner	Vib	720575940612775130	128
BMN_to_partner	Vib	720575940628595944	59
BMN_to_partner	Vib	720575940614291181	258
BMN_to_partner	Vib	720575940621706605	8
BMN_to_partner	Vib	720575940638928868	12
BMN_to_partner	Vib	720575940640934363	6
BMN_to_partner	Vib	720575940628114684	12
BMN_to_partner	Vib	720575940626672058	59
BMN_to_partner	Vib	720575940628125715	114
BMN_to_partner	Vib	720575940622067165	99
BMN_to_partner	Vib	720575940620169607	34
BMN_to_partner	Vib	720575940630607738	5
BMN_to_partner	Vib	720575940627167516	116
BMN_to_partner	Vib	720575940624333802	192
BMN_to_partner	Vib	720575940608188427	47
BMN_to_partner	Vib	720575940633228172	41
BMN_to_partner	Vib	720575940654094241	5
BMN_to_partner	Vib	720575940632960813	165
BMN_to_partner	Vib	720575940629240263	6
BMN_to_partner	Vib	720575940620541099	9
BMN_to_partner	Vib	720575940640723315	84
BMN_to_partner	Vib	720575940628225167	245
BMN_to_partner	Vib	720575940607451081	6
BMN_to_partner	Vib	720575940629576443	5
BMN_to_partner	Vib	720575940627828552	43
BMN_to_partner	Vib	720575940644467360	227
BMN_to_partner	Vib	720575940608716809	26
BMN_to_partner	Vib	720575940637612974	17
BMN_to_partner	Vib	720575940618574749	119
BMN_to_partner	Vib	720575940629805950	10
BMN_to_partner	Vib	720575940615378399	11
BMN_to_partner	Vib	720575940627825923	273
BMN_to_partner	Vib	720575940629428215	20
BMN_to_partner	Vib	720575940619024542	163
BMN_to_partner	Vib	720575940622537477	5
BMN_to_partner	Vib	720575940626816062	5
BMN_to_partner	Vib	720575940631982952	225
BMN_to_partner	Vib	720575940637870510	25
BMN_to_partner	Vib	720575940622633716	74
BMN_to_partner	Vib	720575940652104694	26
BMN_to_partner	Vib	720575940616376287	18
BMN_to_partner	Vib	720575940622161366	7
BMN_to_partner	Vib	720575940623128269	16
BMN_to_partner	Vib	720575940625355920	11
BMN_to_partner	Vib	720575940612840982	5
BMN_to_partner	Vib	720575940627096957	115
BMN_to_partner	Vib	720575940627537753	16
BMN_to_partner	Vib	720575940625306603	10
BMN_to_partner	Vib	720575940618777684	153
BMN_to_partner	Vib	720575940615740834	18
BMN_to_partner	Vib	720575940632105100	15
BMN_to_partner	Vib	720575940604705312	11
BMN_to_partner	Vib	720575940623193549	139
BMN_to_partner	Vib	720575940621355759	27
BMN_to_partner	Vib	720575940626295396	77
BMN_to_partner	Vib	720575940634617952	113
BMN_to_partner	Vib	720575940632634532	32
BMN_to_partner	Vib	720575940621628582	421
BMN_to_partner	Vib	720575940639152361	29
BMN_to_partner	Vib	720575940644473760	416
BMN_to_partner	Vib	720575940633293025	181
BMN_to_partner	Vib	720575940612087758	47
BMN_to_partner	Vib	720575940625223944	267
BMN_to_partner	Vib	720575940630164992	43
BMN_to_partner	Vib	720575940647075619	185
BMN_to_partner	Vib	720575940624986407	229
BMN_to_partner	Vib	720575940609957315	202
BMN_to_partner	Vib	720575940613527761	72
BMN_to_partner	Vib	720575940623934600	46
BMN_to_partner	Vib	720575940625870640	535
BMN_to_partner	Vib	720575940646521198	12
BMN_to_partner	Vib	720575940621875821	5
BMN_to_partner	Vib	720575940615500286	5
BMN_to_partner	Vib	720575940629701737	140
BMN_to_partner	Vib	720575940624334826	25
BMN_to_partner	Vib	720575940637661759	5
BMN_to_partner	Vib	720575940615623867	262
BMN_to_partner	Vib	720575940626672314	5
BMN_to_partner	Vib	720575940627779983	8
BMN_to_partner	Vib	720575940610258552	54
BMN_to_partner	Vib	720575940635578303	43
BMN_to_partner	Vib	720575940616504977	5
BMN_to_partner	Vib	720575940628709019	31
BMN_to_partner	Vib	720575940638719807	200
BMN_to_partner	Vib	720575940631381007	244
BMN_to_partner	Vib	720575940614751650	9
BMN_to_partner	Vib	720575940628954954	31
BMN_to_partner	Vib	720575940612635050	31
BMN_to_partner	Vib	720575940617496925	25
BMN_to_partner	Vib	720575940618344606	39
BMN_to_partner	Vib	720575940613838289	14
BMN_to_partner	Vib	720575940629012227	103
BMN_to_partner	Vib	720575940645556334	67
BMN_to_partner	Vib	720575940636168628	5
BMN_to_partner	Vib	720575940612599215	36
BMN_to_partner	Vib	720575940626849546	8
BMN_to_partner	vOcci_vPoOr	720575940619114918	78
BMN_to_partner	vOcci_vPoOr	720575940618426021	32
BMN_to_partner	vOcci_vPoOr	720575940621512445	6
BMN_to_partner	vOcci_vPoOr	720575940617953241	25
BMN_to_partner	vOcci_vPoOr	720575940613510002	5
BMN_to_partner	vOcci_vPoOr	720575940638907108	5
BMN_to_partner	vOcci_vPoOr	720575940640396173	10
BMN_to_partner	vOcci_vPoOr	720575940616553300	26
BMN_to_partner	vOcci_vPoOr	720575940605119776	5
BMN_to_partner	vOcci_vPoOr	720575940627230722	45
BMN_to_partner	vOcci_vPoOr	720575940630137425	21
BMN_to_partner	vOcci_vPoOr	720575940612775130	55
BMN_to_partner	vOcci_vPoOr	720575940628595944	139
BMN_to_partner	vOcci_vPoOr	720575940639458037	17
BMN_to_partner	vOcci_vPoOr	720575940614291181	55
BMN_to_partner	vOcci_vPoOr	720575940638928868	7
BMN_to_partner	vOcci_vPoOr	720575940622067165	59
BMN_to_partner	vOcci_vPoOr	720575940620169607	45
BMN_to_partner	vOcci_vPoOr	720575940630054735	7
BMN_to_partner	vOcci_vPoOr	720575940640723315	14
BMN_to_partner	vOcci_vPoOr	720575940628225167	224
BMN_to_partner	vOcci_vPoOr	720575940613307033	6
BMN_to_partner	vOcci_vPoOr	720575940618574749	21
BMN_to_partner	vOcci_vPoOr	720575940615378399	29
BMN_to_partner	vOcci_vPoOr	720575940626816062	23
BMN_to_partner	vOcci_vPoOr	720575940631982952	115
BMN_to_partner	vOcci_vPoOr	720575940637870510	17
BMN_to_partner	vOcci_vPoOr	720575940629792060	15
BMN_to_partner	vOcci_vPoOr	720575940618777684	5
BMN_to_partner	vOcci_vPoOr	720575940627444234	155
BMN_to_partner	vOcci_vPoOr	720575940634948014	7
BMN_to_partner	vOcci_vPoOr	720575940623193549	23
BMN_to_partner	vOcci_vPoOr	720575940623164429	7
BMN_to_partner	vOcci_vPoOr	720575940622102154	73
BMN_to_partner	vOcci_vPoOr	720575940632506947	152
BMN_to_partner	vOcci_vPoOr	720575940621628582	75
BMN_to_partner	vOcci_vPoOr	720575940644473760	9
BMN_to_partner	vOcci_vPoOr	720575940625223944	13
BMN_to_partner	vOcci_vPoOr	720575940647075619	5
BMN_to_partner	vOcci_vPoOr	720575940625870640	22
BMN_to_partner	vOcci_vPoOr	720575940615623867	10
BMN_to_partner	vOcci_vPoOr	720575940626672314	6
BMN_to_partner	vOcci_vPoOr	720575940634290913	12
BMN_to_partner	vOcci_vPoOr	720575940624675988	5
BMN_to_partner	vOcci_vPoOr	720575940633198284	21
BMN_to_partner	vOcci_vPoOr	720575940621385855	8
BMN_to_partner	vOcci_vPoOr	720575940638719807	8
BMN_to_partner	vOcci_vPoOr	720575940631381007	6
BMN_to_partner	Vt_PoOc	720575940619114918	18
BMN_to_partner	Vt_PoOc	720575940618426021	46
BMN_to_partner	Vt_PoOc	720575940621553348	16
BMN_to_partner	Vt_PoOc	720575940616943572	12
BMN_to_partner	Vt_PoOc	720575940621512445	5
BMN_to_partner	Vt_PoOc	720575940613510002	63
BMN_to_partner	Vt_PoOc	720575940613632997	12
BMN_to_partner	Vt_PoOc	720575940640396173	9
BMN_to_partner	Vt_PoOc	720575940637160937	9
BMN_to_partner	Vt_PoOc	720575940617593157	39
BMN_to_partner	Vt_PoOc	720575940616553300	50
BMN_to_partner	Vt_PoOc	720575940612775130	43
BMN_to_partner	Vt_PoOc	720575940628595944	8
BMN_to_partner	Vt_PoOc	720575940621706605	11
BMN_to_partner	Vt_PoOc	720575940628125715	28
BMN_to_partner	Vt_PoOc	720575940623137212	27
BMN_to_partner	Vt_PoOc	720575940647031860	54
BMN_to_partner	Vt_PoOc	720575940631342073	46
BMN_to_partner	Vt_PoOc	720575940618574749	159
BMN_to_partner	Vt_PoOc	720575940629805950	34
BMN_to_partner	Vt_PoOc	720575940627825923	14
BMN_to_partner	Vt_PoOc	720575940631982952	138
BMN_to_partner	Vt_PoOc	720575940637870510	10
BMN_to_partner	Vt_PoOc	720575940640413043	83
BMN_to_partner	Vt_PoOc	720575940624954185	36
BMN_to_partner	Vt_PoOc	720575940623164429	6
BMN_to_partner	Vt_PoOc	720575940616853853	70
BMN_to_partner	Vt_PoOc	720575940628590312	27
BMN_to_partner	Vt_PoOc	720575940618786798	12
BMN_to_partner	Vt_PoOc	720575940622102154	21
BMN_to_partner	Vt_PoOc	720575940639152361	11
BMN_to_partner	Vt_PoOc	720575940644473760	70
BMN_to_partner	Vt_PoOc	720575940633771745	7
BMN_to_partner	Vt_PoOc	720575940637648485	10
BMN_to_partner	Vt_PoOc	720575940625223944	18
BMN_to_partner	Vt_PoOc	720575940647075619	19
BMN_to_partner	Vt_PoOc	720575940624986407	6
BMN_to_partner	Vt_PoOc	720575940613527761	5
BMN_to_partner	Vt_PoOc	720575940623934600	5
BMN_to_partner	Vt_PoOc	720575940625870640	64
BMN_to_partner	Vt_PoOc	720575940622932905	52
BMN_to_partner	Vt_PoOc	720575940637661759	7
BMN_to_partner	Vt_PoOc	720575940629239934	10
BMN_to_partner	Vt_PoOc	720575940633340953	13
BMN_to_partner	Vt_PoOc	720575940630649448	20
BMN_to_partner	Vt_PoOc	720575940624675988	5
BMN_to_partner	Vt_PoOc	720575940626618000	6
BMN_to_partner	Vt_PoOc	720575940613838289	12
partner_to_BMN	720575940623037720	Ant	69
partner_to_BMN	720575940623037720	Fr	7
partner_to_BMN	720575940623037720	Vib	23
partner_to_BMN	720575940634332773	dOcci	5
partner_to_BMN	720575940634332773	vOcci_vPoOr	8
partner_to_BMN	720575940608276181	vOcci_vPoOr	5
partner_to_BMN	720575940619114918	InOm	10
partner_to_BMN	720575940619114918	Vib	6
partner_to_BMN	720575940629075697	dOcci	5
partner_to_BMN	720575940629075697	dPoOr	12
partner_to_BMN	720575940629075697	Or	6
partner_to_BMN	720575940629075697	Vt_PoOc	220
partner_to_BMN	720575940629965932	dOcci	5
partner_to_BMN	720575940629965932	dPoOr	56
partner_to_BMN	720575940629965932	MaPa	12
partner_to_BMN	720575940629965932	Or	11
partner_to_BMN	720575940629965932	Vib	10
partner_to_BMN	720575940629965932	vOcci_vPoOr	99
partner_to_BMN	720575940629965932	Vt_PoOc	283
partner_to_BMN	720575940622714004	InOm	8
partner_to_BMN	720575940629670723	Vt_PoOc	6
partner_to_BMN	720575940620094366	Taste	385
partner_to_BMN	720575940620094366	Vib	26
partner_to_BMN	720575940631815844	MaPa	6
partner_to_BMN	720575940631815844	Taste	94
partner_to_BMN	720575940631815844	Vib	20
partner_to_BMN	720575940641229520	Hau	30
partner_to_BMN	720575940641229520	MaPa	6
partner_to_BMN	720575940641229520	Taste	298
partner_to_BMN	720575940621512445	dOcci	29
partner_to_BMN	720575940621512445	dPoOr	16
partner_to_BMN	720575940621512445	vOcci_vPoOr	26
partner_to_BMN	720575940624789652	Hau	16
partner_to_BMN	720575940624789652	Taste	55
partner_to_BMN	720575940617953241	Hau	25
partner_to_BMN	720575940617953241	Taste	147
partner_to_BMN	720575940617953241	vOcci_vPoOr	5
partner_to_BMN	720575940623195530	Hau	5
partner_to_BMN	720575940630724652	Taste	155
partner_to_BMN	720575940630705170	MaPa	5
partner_to_BMN	720575940628946731	Ant	17
partner_to_BMN	720575940628946731	Fr	5
partner_to_BMN	720575940628946731	FrOr	5
partner_to_BMN	720575940628946731	Vib	9
partner_to_BMN	720575940617393435	Vib	7
partner_to_BMN	720575940625164302	Vib	18
partner_to_BMN	720575940636686170	InOm	124
partner_to_BMN	720575940636686170	MaPa	7
partner_to_BMN	720575940636686170	vOcci_vPoOr	5
partner_to_BMN	720575940627538690	Ant	23
partner_to_BMN	720575940627538690	Fr	37
partner_to_BMN	720575940627538690	MaPa	21
partner_to_BMN	720575940627538690	Or	5
partner_to_BMN	720575940627538690	Vib	21
partner_to_BMN	720575940627538690	vOcci_vPoOr	7
partner_to_BMN	720575940631041956	Or	5
partner_to_BMN	720575940620096926	InOm	10
partner_to_BMN	720575940620096926	vOcci_vPoOr	5
partner_to_BMN	720575940654227105	InOm	10
partner_to_BMN	720575940654227105	MaPa	13
partner_to_BMN	720575940654227105	Vib	11
partner_to_BMN	720575940654227105	vOcci_vPoOr	9
partner_to_BMN	720575940644096712	Ant	155
partner_to_BMN	720575940639458037	dOcci	16
partner_to_BMN	720575940639458037	dPoOr	5
partner_to_BMN	720575940639458037	vOcci_vPoOr	19
partner_to_BMN	720575940635274615	Hau	12
partner_to_BMN	720575940635274615	MaPa	95
partner_to_BMN	720575940635274615	Taste	479
partner_to_BMN	720575940635274615	Vib	57
partner_to_BMN	720575940637106295	Ant	27
partner_to_BMN	720575940637106295	Fr	5
partner_to_BMN	720575940637106295	Or	5
partner_to_BMN	720575940637106295	Vib	6
partner_to_BMN	720575940638928868	Hau	199
partner_to_BMN	720575940638928868	Taste	91
partner_to_BMN	720575940624461576	Hau	168
partner_to_BMN	720575940624461576	Taste	36
partner_to_BMN	720575940611817779	vOcci_vPoOr	46
partner_to_BMN	720575940627824712	Ant	203
partner_to_BMN	720575940627629598	InOm	44
partner_to_BMN	720575940607170178	InOm	54
partner_to_BMN	720575940640723315	Ant	112
partner_to_BMN	720575940640723315	Fr	10
partner_to_BMN	720575940640723315	FrOr	39
partner_to_BMN	720575940640723315	InOc	9
partner_to_BMN	720575940640723315	InOm	220
partner_to_BMN	720575940640723315	MaPa	73
partner_to_BMN	720575940640723315	Vib	89
partner_to_BMN	720575940640723315	vOcci_vPoOr	9
partner_to_BMN	720575940647031860	Ant	15
partner_to_BMN	720575940647031860	Fr	12
partner_to_BMN	720575940647031860	FrOr	6
partner_to_BMN	720575940647031860	InOc	58
partner_to_BMN	720575940647031860	InOm	5
partner_to_BMN	720575940647031860	Oc	40
partner_to_BMN	720575940647031860	Or	64
partner_to_BMN	720575940647031860	Vt_PoOc	40
partner_to_BMN	720575940631342073	Fr	15
partner_to_BMN	720575940631342073	FrOr	44
partner_to_BMN	720575940631342073	InOc	28
partner_to_BMN	720575940631342073	InOm	37
partner_to_BMN	720575940631342073	Oc	35
partner_to_BMN	720575940631342073	Or	87
partner_to_BMN	720575940631342073	Vt_PoOc	51
partner_to_BMN	720575940632524559	vOcci_vPoOr	34
partner_to_BMN	720575940615378399	InOm	28
partner_to_BMN	720575940615378399	Vib	22
partner_to_BMN	720575940615378399	vOcci_vPoOr	14
partner_to_BMN	720575940623962430	Vib	16
partner_to_BMN	720575940644473760	Vt_PoOc	23
partner_to_BMN	720575940633771745	Ant	40
partner_to_BMN	720575940633771745	FrOr	5
partner_to_BMN	720575940633771745	InOc	18
partner_to_BMN	720575940633771745	InOm	16
partner_to_BMN	720575940633771745	Oc	62
partner_to_BMN	720575940633771745	Or	39
partner_to_BMN	720575940637648485	Ant	13
partner_to_BMN	720575940637648485	Oc	26
partner_to_BMN	720575940647075619	FrOr	15
partner_to_BMN	720575940647075619	InOm	1,324
partner_to_BMN	720575940647075619	MaPa	13
partner_to_BMN	720575940647075619	Or	29
partner_to_BMN	720575940647075619	Taste	15
partner_to_BMN	720575940647075619	Vib	110
partner_to_BMN	720575940647075619	vOcci_vPoOr	16
partner_to_BMN	720575940647075619	Vt_PoOc	10
partner_to_BMN	720575940624986407	Ant	311
partner_to_BMN	720575940624986407	Fr	59
partner_to_BMN	720575940624986407	FrOr	8
partner_to_BMN	720575940624986407	InOm	5
partner_to_BMN	720575940624986407	Or	50
partner_to_BMN	720575940624986407	Taste	95
partner_to_BMN	720575940624986407	Vib	244
partner_to_BMN	720575940609957315	Ant	235
partner_to_BMN	720575940609957315	Fr	61
partner_to_BMN	720575940609957315	Or	36
partner_to_BMN	720575940609957315	Taste	37
partner_to_BMN	720575940609957315	Vib	184
partner_to_BMN	720575940647021620	Taste	36
partner_to_BMN	720575940615623867	Vib	60
partner_to_BMN	720575940630964188	Hau	59
partner_to_BMN	720575940630964188	MaPa	78
partner_to_BMN	720575940630964188	Taste	564
partner_to_BMN	720575940624224253	Taste	309
partner_to_BMN	720575940624224253	Vib	5
partner_to_BMN	720575940630829051	Hau	74
partner_to_BMN	720575940630829051	MaPa	89
partner_to_BMN	720575940630829051	Taste	256
partner_to_BMN	720575940638719807	Hau	63
partner_to_BMN	720575940638719807	Taste	1,062
partner_to_BMN	720575940638719807	Vib	96
partner_to_BMN	720575940631381007	Hau	71
partner_to_BMN	720575940631381007	Taste	559
partner_to_BMN	720575940631381007	Vib	46
partner_to_BMN	720575940635576767	Taste	1,092
partner_to_BMN	720575940635576767	Vib	32
partner_to_BMN	720575940629564688	Hau	177
partner_to_BMN	720575940629564688	Taste	297
partner_to_BMN	720575940616038294	Hau	37
partner_to_BMN	720575940616038294	Taste	25
partner_to_BMN	720575940625861660	Taste	13
partner_to_BMN	720575940614751650	Vib	61
partner_to_BMN	720575940632305711	Hau	9
partner_to_BMN	720575940632305711	Taste	5
partner_to_BMN	720575940633065901	Taste	6
partner_to_BMN	720575940622879882	Taste	6
partner_to_BMN	720575940622879882	Vib	6
partner_to_BMN	720575940630951424	Taste	527
partner_to_BMN	720575940623208141	Taste	99
partner_to_BMN	720575940636168628	Fr	6
partner_to_BMN	720575940636168628	Hau	5
partner_to_BMN	720575940636168628	InOm	11
partner_to_BMN	720575940636168628	MaPa	50
partner_to_BMN	720575940636168628	Taste	7
partner_to_BMN	720575940636168628	Vib	54
partner_to_BMN	720575940630480348	Hau	5
