# Supplementary material for: A comprehensive mechanosensory connectome reveals a somatotopically organized neural circuit architecture controlling stimulus-aimed grooming of the Drosophila head
Source: eLife. 2026 Jun 8;14:RP108044. doi: 10.7554/eLife.108044 (PMC13246004; doi:10.7554/eLife.108044)
Supplement: Supplementary file 11. — Edge list containing all connections between individual BMNs and their postsynaptic targets with their respective weights. [file elife-108044-supp11.zip]

Archive with 1 entries (1 files):
- Supplementary_file_11_BMN_individual_output_edge_list.csv
