# Supplementary material for: A comprehensive mechanosensory connectome reveals a somatotopically organized neural circuit architecture controlling stimulus-aimed grooming of the Drosophila head
Source: eLife. 2026 Jun 8;14:RP108044. doi: 10.7554/eLife.108044 (PMC13246004; doi:10.7554/eLife.108044)
Supplement: Supplementary file 11. — Edge list containing all connections between individual BMNs and their postsynaptic targets with their respective weights. [file elife-108044-supp11.zip › Supplementary_file_11_BMN_individual_output_edge_list.csv]

from	to	weight
BM_Ant_001	720575940638803790	24
BM_Ant_001	720575940618426021	7
BM_Ant_001	720575940637464691	8
BM_Ant_001	720575940613632997	10
BM_Ant_001	720575940616553300	7
BM_Ant_001	720575940628125715	8
BM_Ant_001	720575940625890888	5
BM_Ant_001	720575940630607738	6
BM_Ant_001	720575940620541099	45
BM_Ant_001	720575940627828552	7
BM_Ant_001	720575940644467360	21
BM_Ant_001	720575940608716809	8
BM_Ant_001	720575940618574749	79
BM_Ant_001	720575940629805950	46
BM_Ant_001	720575940627825923	29
BM_Ant_001	720575940631982952	24
BM_Ant_001	720575940616376287	16
BM_Ant_001	720575940622161366	23
BM_Ant_001	720575940627454730	26
BM_Ant_001	720575940631706107	15
BM_Ant_001	720575940640413043	6
BM_Ant_001	720575940634683237	8
BM_Ant_001	720575940613432360	9
BM_Ant_001	720575940618961857	15
BM_Ant_001	720575940616853853	6
BM_Ant_001	720575940628590312	13
BM_Ant_001	720575940639152361	17
BM_Ant_001	720575940644473760	41
BM_Ant_001	720575940633771745	10
BM_Ant_001	720575940637648485	7
BM_Ant_001	720575940625223944	20
BM_Ant_001	720575940624986407	52
BM_Ant_001	720575940609957315	40
BM_Ant_001	720575940613527761	20
BM_Ant_001	720575940623934600	10
BM_Ant_001	720575940622318599	11
BM_Ant_001	720575940625870640	54
BM_Ant_001	720575940615541810	7
BM_Ant_001	720575940633340953	22
BM_Ant_001	720575940614960022	11
BM_Ant_001	720575940628954954	13
BM_Ant_001	720575940626618000	5
BM_Ant_001	720575940629012227	16
BM_Ant_001	720575940645556334	13
BM_Ant_001	720575940612599215	8
BM_Ant_002	720575940638803790	10
BM_Ant_002	720575940618426021	10
BM_Ant_002	720575940612775130	5
BM_Ant_002	720575940628125715	10
BM_Ant_002	720575940630607738	7
BM_Ant_002	720575940624333802	5
BM_Ant_002	720575940620541099	32
BM_Ant_002	720575940647031860	5
BM_Ant_002	720575940613307033	5
BM_Ant_002	720575940627828552	13
BM_Ant_002	720575940644467360	10
BM_Ant_002	720575940618574749	64
BM_Ant_002	720575940629805950	23
BM_Ant_002	720575940627825923	34
BM_Ant_002	720575940629428215	10
BM_Ant_002	720575940631982952	23
BM_Ant_002	720575940622633716	12
BM_Ant_002	720575940616376287	7
BM_Ant_002	720575940627454730	28
BM_Ant_002	720575940627096957	14
BM_Ant_002	720575940627537753	12
BM_Ant_002	720575940631706107	9
BM_Ant_002	720575940634683237	6
BM_Ant_002	720575940618961857	8
BM_Ant_002	720575940639152361	13
BM_Ant_002	720575940644473760	38
BM_Ant_002	720575940633293025	6
BM_Ant_002	720575940612087758	5
BM_Ant_002	720575940625223944	30
BM_Ant_002	720575940647075619	8
BM_Ant_002	720575940624986407	29
BM_Ant_002	720575940609957315	28
BM_Ant_002	720575940613527761	19
BM_Ant_002	720575940623934600	18
BM_Ant_002	720575940622318599	29
BM_Ant_002	720575940625870640	69
BM_Ant_002	720575940629701737	14
BM_Ant_002	720575940615623867	9
BM_Ant_002	720575940615541810	7
BM_Ant_002	720575940633340953	6
BM_Ant_002	720575940638719807	6
BM_Ant_002	720575940628954954	9
BM_Ant_002	720575940626618000	6
BM_Ant_002	720575940624538599	7
BM_Ant_002	720575940618344606	8
BM_Ant_002	720575940629012227	7
BM_Ant_002	720575940612599215	9
BM_Ant_003	720575940638803790	8
BM_Ant_003	720575940628125715	10
BM_Ant_003	720575940627167516	8
BM_Ant_003	720575940627828552	11
BM_Ant_003	720575940644467360	13
BM_Ant_003	720575940608716809	6
BM_Ant_003	720575940618574749	8
BM_Ant_003	720575940627825923	16
BM_Ant_003	720575940622633716	7
BM_Ant_003	720575940627454730	7
BM_Ant_003	720575940627537753	5
BM_Ant_003	720575940628590312	6
BM_Ant_003	720575940634617952	10
BM_Ant_003	720575940621628582	8
BM_Ant_003	720575940639152361	6
BM_Ant_003	720575940644473760	12
BM_Ant_003	720575940625223944	15
BM_Ant_003	720575940630164992	5
BM_Ant_003	720575940624986407	5
BM_Ant_003	720575940609957315	13
BM_Ant_003	720575940613527761	7
BM_Ant_003	720575940622318599	7
BM_Ant_003	720575940625870640	40
BM_Ant_003	720575940615623867	16
BM_Ant_003	720575940630713029	8
BM_Ant_003	720575940645556334	6
BM_Ant_004	720575940618426021	5
BM_Ant_004	720575940628125715	10
BM_Ant_004	720575940627167516	9
BM_Ant_004	720575940640723315	6
BM_Ant_004	720575940644467360	17
BM_Ant_004	720575940608716809	8
BM_Ant_004	720575940618574749	11
BM_Ant_004	720575940629805950	6
BM_Ant_004	720575940627454730	5
BM_Ant_004	720575940627537753	9
BM_Ant_004	720575940634617952	12
BM_Ant_004	720575940633293025	9
BM_Ant_004	720575940624986407	11
BM_Ant_004	720575940609957315	5
BM_Ant_004	720575940613527761	11
BM_Ant_004	720575940623934600	5
BM_Ant_004	720575940625870640	16
BM_Ant_004	720575940615623867	6
BM_Ant_004	720575940633340953	5
BM_Ant_004	720575940629012227	6
BM_Ant_004	720575940645556334	6
BM_Ant_005	720575940638803790	6
BM_Ant_005	720575940628595944	6
BM_Ant_005	720575940628125715	8
BM_Ant_005	720575940644467360	7
BM_Ant_005	720575940618574749	16
BM_Ant_005	720575940627825923	13
BM_Ant_005	720575940631982952	5
BM_Ant_005	720575940622633716	6
BM_Ant_005	720575940627537753	9
BM_Ant_005	720575940631706107	6
BM_Ant_005	720575940644473760	7
BM_Ant_005	720575940633293025	7
BM_Ant_005	720575940625223944	10
BM_Ant_005	720575940624986407	12
BM_Ant_005	720575940609957315	5
BM_Ant_005	720575940613527761	5
BM_Ant_005	720575940622318599	10
BM_Ant_005	720575940625870640	43
BM_Ant_005	720575940615623867	8
BM_Ant_005	720575940610258552	5
BM_Ant_006	720575940638803790	6
BM_Ant_006	720575940641904525	5
BM_Ant_006	720575940618426021	9
BM_Ant_006	720575940616553300	6
BM_Ant_006	720575940628595944	6
BM_Ant_006	720575940628125715	12
BM_Ant_006	720575940627828552	8
BM_Ant_006	720575940644467360	10
BM_Ant_006	720575940608716809	6
BM_Ant_006	720575940618574749	20
BM_Ant_006	720575940629805950	10
BM_Ant_006	720575940627825923	23
BM_Ant_006	720575940631982952	5
BM_Ant_006	720575940622633716	5
BM_Ant_006	720575940627454730	8
BM_Ant_006	720575940627537753	11
BM_Ant_006	720575940618961857	5
BM_Ant_006	720575940621628582	5
BM_Ant_006	720575940639152361	13
BM_Ant_006	720575940644473760	22
BM_Ant_006	720575940633293025	5
BM_Ant_006	720575940625223944	16
BM_Ant_006	720575940624986407	12
BM_Ant_006	720575940609957315	19
BM_Ant_006	720575940613527761	10
BM_Ant_006	720575940623934600	5
BM_Ant_006	720575940625870640	31
BM_Ant_006	720575940615623867	8
BM_Ant_006	720575940610258552	6
BM_Ant_006	720575940612635050	6
BM_Ant_007	720575940638803790	5
BM_Ant_007	720575940615537041	5
BM_Ant_007	720575940616553300	9
BM_Ant_007	720575940628595944	5
BM_Ant_007	720575940628125715	10
BM_Ant_007	720575940627167516	5
BM_Ant_007	720575940627828552	8
BM_Ant_007	720575940644467360	18
BM_Ant_007	720575940608716809	5
BM_Ant_007	720575940618574749	9
BM_Ant_007	720575940629805950	13
BM_Ant_007	720575940627825923	20
BM_Ant_007	720575940627454730	5
BM_Ant_007	720575940627537753	10
BM_Ant_007	720575940621628582	5
BM_Ant_007	720575940639152361	7
BM_Ant_007	720575940644473760	7
BM_Ant_007	720575940633293025	13
BM_Ant_007	720575940625223944	8
BM_Ant_007	720575940624986407	5
BM_Ant_007	720575940609957315	16
BM_Ant_007	720575940613527761	6
BM_Ant_007	720575940625870640	44
BM_Ant_007	720575940615623867	14
BM_Ant_007	720575940610258552	7
BM_Ant_007	720575940629012227	7
BM_Ant_007	720575940645556334	7
BM_Ant_008	720575940638803790	12
BM_Ant_008	720575940641904525	5
BM_Ant_008	720575940618426021	12
BM_Ant_008	720575940616553300	7
BM_Ant_008	720575940628125715	13
BM_Ant_008	720575940629240263	5
BM_Ant_008	720575940620541099	12
BM_Ant_008	720575940622579967	6
BM_Ant_008	720575940627828552	11
BM_Ant_008	720575940644467360	13
BM_Ant_008	720575940608716809	8
BM_Ant_008	720575940618574749	28
BM_Ant_008	720575940629805950	11
BM_Ant_008	720575940627825923	39
BM_Ant_008	720575940622633716	7
BM_Ant_008	720575940627454730	7
BM_Ant_008	720575940627537753	13
BM_Ant_008	720575940631706107	6
BM_Ant_008	720575940634683237	5
BM_Ant_008	720575940613432360	5
BM_Ant_008	720575940618961857	6
BM_Ant_008	720575940628590312	6
BM_Ant_008	720575940639152361	11
BM_Ant_008	720575940644473760	19
BM_Ant_008	720575940633293025	12
BM_Ant_008	720575940625223944	26
BM_Ant_008	720575940624986407	20
BM_Ant_008	720575940609957315	20
BM_Ant_008	720575940613527761	15
BM_Ant_008	720575940623934600	19
BM_Ant_008	720575940625870640	60
BM_Ant_008	720575940615623867	18
BM_Ant_008	720575940627779983	6
BM_Ant_008	720575940610258552	7
BM_Ant_008	720575940638719807	11
BM_Ant_008	720575940612635050	6
BM_Ant_008	720575940629012227	5
BM_Ant_009	720575940628595944	15
BM_Ant_009	720575940622067165	9
BM_Ant_009	720575940644467360	8
BM_Ant_009	720575940618574749	17
BM_Ant_009	720575940629805950	10
BM_Ant_009	720575940627825923	6
BM_Ant_009	720575940631982952	8
BM_Ant_009	720575940616376287	5
BM_Ant_009	720575940624954185	5
BM_Ant_009	720575940634683237	5
BM_Ant_009	720575940618961857	7
BM_Ant_009	720575940628590312	8
BM_Ant_009	720575940644473760	17
BM_Ant_009	720575940629806974	5
BM_Ant_009	720575940633771745	10
BM_Ant_009	720575940625223944	5
BM_Ant_009	720575940647075619	5
BM_Ant_009	720575940623934600	8
BM_Ant_009	720575940633340953	7
BM_Ant_009	720575940629012227	5
BM_Ant_010	720575940638907108	7
BM_Ant_010	720575940612775130	6
BM_Ant_010	720575940628595944	10
BM_Ant_010	720575940628125715	6
BM_Ant_010	720575940622067165	7
BM_Ant_010	720575940620169607	8
BM_Ant_010	720575940625890888	6
BM_Ant_010	720575940627828552	7
BM_Ant_010	720575940644467360	16
BM_Ant_010	720575940618574749	37
BM_Ant_010	720575940629805950	10
BM_Ant_010	720575940627825923	8
BM_Ant_010	720575940631982952	7
BM_Ant_010	720575940627454730	7
BM_Ant_010	720575940631706107	6
BM_Ant_010	720575940622042373	9
BM_Ant_010	720575940634683237	6
BM_Ant_010	720575940618961857	12
BM_Ant_010	720575940616853853	7
BM_Ant_010	720575940644473760	18
BM_Ant_010	720575940632996920	10
BM_Ant_010	720575940629806974	10
BM_Ant_010	720575940633771745	10
BM_Ant_010	720575940637648485	8
BM_Ant_010	720575940625223944	5
BM_Ant_010	720575940647075619	6
BM_Ant_010	720575940624986407	6
BM_Ant_010	720575940609957315	9
BM_Ant_010	720575940623934600	10
BM_Ant_010	720575940625870640	9
BM_Ant_010	720575940626672314	5
BM_Ant_010	720575940633340953	13
BM_Ant_010	720575940629012227	7
BM_Ant_010	720575940645556334	11
BM_Ant_011	720575940638803790	5
BM_Ant_011	720575940628635751	5
BM_Ant_011	720575940628125715	7
BM_Ant_011	720575940644467360	12
BM_Ant_011	720575940608716809	11
BM_Ant_011	720575940622042373	7
BM_Ant_011	720575940624986407	5
BM_Ant_011	720575940609957315	6
BM_Ant_011	720575940613527761	5
BM_Ant_011	720575940628954954	7
BM_Ant_012	720575940638803790	6
BM_Ant_012	720575940618426021	5
BM_Ant_012	720575940613632997	7
BM_Ant_012	720575940620541099	10
BM_Ant_012	720575940627828552	6
BM_Ant_012	720575940644467360	12
BM_Ant_012	720575940618574749	24
BM_Ant_012	720575940629805950	12
BM_Ant_012	720575940627825923	11
BM_Ant_012	720575940631982952	13
BM_Ant_012	720575940627454730	19
BM_Ant_012	720575940631706107	8
BM_Ant_012	720575940640413043	6
BM_Ant_012	720575940624954185	7
BM_Ant_012	720575940628590312	7
BM_Ant_012	720575940634617952	5
BM_Ant_012	720575940639152361	6
BM_Ant_012	720575940644473760	26
BM_Ant_012	720575940633293025	5
BM_Ant_012	720575940625223944	11
BM_Ant_012	720575940624986407	14
BM_Ant_012	720575940609957315	17
BM_Ant_012	720575940613527761	13
BM_Ant_012	720575940622318599	8
BM_Ant_012	720575940625870640	27
BM_Ant_012	720575940615541810	6
BM_Ant_012	720575940633340953	8
BM_Ant_012	720575940628954954	7
BM_Ant_012	720575940629012227	5
BM_Ant_013	720575940638803790	9
BM_Ant_013	720575940618426021	5
BM_Ant_013	720575940613632997	9
BM_Ant_013	720575940618106553	6
BM_Ant_013	720575940612775130	6
BM_Ant_013	720575940628125715	5
BM_Ant_013	720575940630607738	6
BM_Ant_013	720575940620541099	9
BM_Ant_013	720575940627828552	13
BM_Ant_013	720575940644467360	19
BM_Ant_013	720575940608716809	9
BM_Ant_013	720575940618574749	13
BM_Ant_013	720575940629805950	7
BM_Ant_013	720575940627825923	16
BM_Ant_013	720575940631982952	7
BM_Ant_013	720575940616376287	5
BM_Ant_013	720575940621405861	6
BM_Ant_013	720575940627454730	10
BM_Ant_013	720575940631706107	8
BM_Ant_013	720575940634683237	5
BM_Ant_013	720575940613432360	6
BM_Ant_013	720575940634617952	10
BM_Ant_013	720575940632634532	6
BM_Ant_013	720575940639152361	8
BM_Ant_013	720575940644473760	15
BM_Ant_013	720575940633293025	10
BM_Ant_013	720575940625223944	17
BM_Ant_013	720575940624986407	29
BM_Ant_013	720575940609957315	23
BM_Ant_013	720575940613527761	12
BM_Ant_013	720575940623934600	5
BM_Ant_013	720575940622318599	7
BM_Ant_013	720575940625870640	27
BM_Ant_013	720575940610258552	6
BM_Ant_013	720575940633340953	9
BM_Ant_013	720575940629012227	7
BM_Ant_014	720575940638803790	6
BM_Ant_014	720575940628595944	6
BM_Ant_014	720575940644467360	16
BM_Ant_014	720575940618574749	5
BM_Ant_014	720575940629805950	6
BM_Ant_014	720575940622042373	7
BM_Ant_014	720575940618961857	8
BM_Ant_014	720575940628590312	5
BM_Ant_014	720575940613527761	5
BM_Ant_015	720575940638803790	5
BM_Ant_015	720575940628125715	6
BM_Ant_015	720575940621923837	8
BM_Ant_015	720575940644467360	10
BM_Ant_015	720575940618574749	6
BM_Ant_015	720575940637849822	5
BM_Ant_015	720575940613432360	6
BM_Ant_015	720575940628590312	6
BM_Ant_015	720575940609768149	7
BM_Ant_015	720575940624106388	5
BM_Ant_016	720575940638803790	5
BM_Ant_016	720575940621923837	7
BM_Ant_016	720575940620541099	5
BM_Ant_016	720575940627828552	7
BM_Ant_016	720575940644467360	10
BM_Ant_016	720575940618574749	25
BM_Ant_016	720575940629805950	16
BM_Ant_016	720575940618961857	6
BM_Ant_016	720575940639152361	7
BM_Ant_016	720575940644473760	19
BM_Ant_016	720575940625223944	11
BM_Ant_016	720575940624986407	16
BM_Ant_016	720575940609957315	11
BM_Ant_016	720575940613527761	7
BM_Ant_016	720575940625870640	19
BM_Ant_016	720575940614960022	10
BM_Ant_016	720575940628954954	15
BM_Ant_017	720575940638803790	6
BM_Ant_017	720575940641904525	7
BM_Ant_017	720575940618426021	6
BM_Ant_017	720575940613632997	5
BM_Ant_017	720575940620541099	9
BM_Ant_017	720575940627828552	11
BM_Ant_017	720575940644467360	13
BM_Ant_017	720575940618574749	35
BM_Ant_017	720575940629805950	19
BM_Ant_017	720575940627825923	24
BM_Ant_017	720575940631982952	8
BM_Ant_017	720575940622161366	6
BM_Ant_017	720575940627454730	9
BM_Ant_017	720575940627537753	5
BM_Ant_017	720575940631706107	5
BM_Ant_017	720575940634683237	7
BM_Ant_017	720575940639152361	8
BM_Ant_017	720575940644473760	12
BM_Ant_017	720575940633293025	8
BM_Ant_017	720575940625223944	15
BM_Ant_017	720575940630164992	8
BM_Ant_017	720575940624986407	7
BM_Ant_017	720575940609957315	17
BM_Ant_017	720575940613527761	11
BM_Ant_017	720575940623934600	5
BM_Ant_017	720575940622318599	14
BM_Ant_017	720575940625870640	30
BM_Ant_017	720575940646521198	5
BM_Ant_017	720575940614960022	5
BM_Ant_017	720575940628954954	5
BM_Ant_017	720575940624538599	9
BM_Ant_017	720575940613838289	11
BM_Ant_017	720575940629012227	7
BM_Ant_018	720575940618426021	5
BM_Ant_018	720575940616553300	8
BM_Ant_018	720575940621923837	8
BM_Ant_018	720575940620541099	7
BM_Ant_018	720575940644467360	12
BM_Ant_018	720575940608716809	5
BM_Ant_018	720575940618574749	12
BM_Ant_018	720575940629805950	9
BM_Ant_018	720575940627825923	8
BM_Ant_018	720575940631982952	6
BM_Ant_018	720575940627454730	5
BM_Ant_018	720575940632634532	9
BM_Ant_018	720575940639152361	5
BM_Ant_018	720575940644473760	6
BM_Ant_018	720575940633293025	8
BM_Ant_018	720575940625223944	25
BM_Ant_018	720575940624986407	18
BM_Ant_018	720575940609957315	11
BM_Ant_018	720575940623934600	7
BM_Ant_018	720575940625870640	12
BM_Ant_018	720575940633340953	8
BM_Ant_018	720575940628954954	5
BM_Ant_019	720575940638803790	5
BM_Ant_019	720575940616553300	13
BM_Ant_019	720575940621923837	8
BM_Ant_019	720575940620541099	12
BM_Ant_019	720575940627828552	6
BM_Ant_019	720575940644467360	6
BM_Ant_019	720575940618574749	29
BM_Ant_019	720575940629805950	14
BM_Ant_019	720575940627825923	16
BM_Ant_019	720575940631982952	12
BM_Ant_019	720575940627454730	5
BM_Ant_019	720575940631706107	5
BM_Ant_019	720575940640413043	13
BM_Ant_019	720575940618961857	8
BM_Ant_019	720575940634617952	8
BM_Ant_019	720575940639152361	5
BM_Ant_019	720575940644473760	16
BM_Ant_019	720575940625223944	10
BM_Ant_019	720575940624986407	11
BM_Ant_019	720575940609957315	14
BM_Ant_019	720575940613527761	11
BM_Ant_019	720575940623934600	5
BM_Ant_019	720575940625870640	27
BM_Ant_019	720575940633340953	6
BM_Ant_019	720575940624660825	5
BM_Ant_019	720575940628954954	9
BM_Ant_019	720575940626618000	6
BM_Ant_019	720575940629012227	7
BM_Ant_019	720575940645556334	9
BM_Ant_020	720575940638803790	7
BM_Ant_020	720575940618426021	8
BM_Ant_020	720575940613632997	5
BM_Ant_020	720575940616553300	5
BM_Ant_020	720575940628125715	12
BM_Ant_020	720575940620541099	13
BM_Ant_020	720575940627828552	6
BM_Ant_020	720575940644467360	11
BM_Ant_020	720575940618574749	20
BM_Ant_020	720575940629805950	13
BM_Ant_020	720575940627825923	26
BM_Ant_020	720575940631982952	13
BM_Ant_020	720575940627454730	12
BM_Ant_020	720575940627537753	6
BM_Ant_020	720575940634683237	6
BM_Ant_020	720575940618961857	5
BM_Ant_020	720575940634617952	7
BM_Ant_020	720575940644473760	11
BM_Ant_020	720575940633293025	8
BM_Ant_020	720575940625223944	28
BM_Ant_020	720575940624986407	11
BM_Ant_020	720575940609957315	10
BM_Ant_020	720575940613527761	10
BM_Ant_020	720575940623934600	10
BM_Ant_020	720575940622318599	10
BM_Ant_020	720575940625870640	39
BM_Ant_020	720575940628954954	9
BM_Ant_020	720575940629012227	6
BM_Ant_020	720575940645556334	6
BM_dOcci_001	720575940639458037	11
BM_dOcci_001	720575940622067165	20
BM_dOcci_001	720575940620169607	7
BM_dOcci_001	720575940635212139	5
BM_dOcci_001	720575940631982952	9
BM_dOcci_001	720575940637870510	5
BM_dOcci_001	720575940640413043	7
BM_dOcci_001	720575940622102154	20
BM_dOcci_001	720575940632506947	9
BM_dOcci_001	720575940626672314	9
BM_dOcci_001	720575940634290913	6
BM_dOcci_002	720575940621512445	11
BM_dOcci_002	720575940639458037	16
BM_dOcci_002	720575940622067165	16
BM_dOcci_002	720575940620169607	9
BM_dOcci_002	720575940635212139	7
BM_dOcci_002	720575940640413043	10
BM_dOcci_002	720575940622102154	19
BM_dOcci_002	720575940632506947	18
BM_dOcci_002	720575940626672314	7
BM_dOcci_003	720575940640396173	6
BM_dOcci_003	720575940639458037	13
BM_dOcci_003	720575940622067165	17
BM_dOcci_003	720575940620169607	7
BM_dOcci_003	720575940635212139	6
BM_dOcci_003	720575940631982952	7
BM_dOcci_003	720575940637870510	6
BM_dOcci_003	720575940640413043	9
BM_dOcci_003	720575940623164429	6
BM_dOcci_003	720575940622102154	11
BM_dOcci_003	720575940632506947	9
BM_dOcci_003	720575940634290913	6
BM_dOcci_003	720575940627814522	5
BM_dPoOr_001	720575940619114918	5
BM_dPoOr_001	720575940618426021	7
BM_dPoOr_001	720575940613510002	6
BM_dPoOr_001	720575940640396173	6
BM_dPoOr_001	720575940616553300	6
BM_dPoOr_001	720575940612775130	11
BM_dPoOr_001	720575940628595944	10
BM_dPoOr_001	720575940639458037	5
BM_dPoOr_001	720575940635212139	5
BM_dPoOr_001	720575940618574749	15
BM_dPoOr_001	720575940631982952	10
BM_dPoOr_001	720575940637870510	6
BM_dPoOr_001	720575940634948014	5
BM_dPoOr_001	720575940634290913	5
BM_dPoOr_001	720575940630649448	6
BM_dPoOr_002	720575940618426021	13
BM_dPoOr_002	720575940613510002	8
BM_dPoOr_002	720575940640396173	8
BM_dPoOr_002	720575940616553300	5
BM_dPoOr_002	720575940612775130	5
BM_dPoOr_002	720575940628595944	10
BM_dPoOr_002	720575940639458037	8
BM_dPoOr_002	720575940618574749	10
BM_dPoOr_002	720575940631982952	12
BM_dPoOr_002	720575940637870510	9
BM_dPoOr_002	720575940640413043	6
BM_dPoOr_002	720575940644473760	7
BM_dPoOr_002	720575940625870640	5
BM_dPoOr_002	720575940630649448	5
BM_dPoOr_003	720575940618426021	6
BM_dPoOr_003	720575940640396173	13
BM_dPoOr_003	720575940616553300	5
BM_dPoOr_003	720575940628595944	8
BM_dPoOr_003	720575940618574749	19
BM_dPoOr_003	720575940631982952	13
BM_dPoOr_003	720575940637870510	9
BM_dPoOr_003	720575940640413043	7
BM_dPoOr_003	720575940644473760	7
BM_dPoOr_003	720575940630649448	6
BM_dPoOr_004	720575940621512445	11
BM_dPoOr_004	720575940640396173	9
BM_dPoOr_004	720575940639458037	18
BM_dPoOr_004	720575940622067165	7
BM_dPoOr_004	720575940635212139	6
BM_dPoOr_004	720575940618574749	9
BM_dPoOr_004	720575940631982952	9
BM_Fr_001	720575940623165965	6
BM_Fr_001	720575940613632997	8
BM_Fr_001	720575940616553300	7
BM_Fr_001	720575940612775130	9
BM_Fr_001	720575940628595944	18
BM_Fr_001	720575940628125715	8
BM_Fr_001	720575940622067165	13
BM_Fr_001	720575940620541099	10
BM_Fr_001	720575940631342073	5
BM_Fr_001	720575940627828552	7
BM_Fr_001	720575940644467360	10
BM_Fr_001	720575940618574749	18
BM_Fr_001	720575940629805950	10
BM_Fr_001	720575940627825923	8
BM_Fr_001	720575940631982952	13
BM_Fr_001	720575940622161366	5
BM_Fr_001	720575940624954185	5
BM_Fr_001	720575940613432360	5
BM_Fr_001	720575940628590312	10
BM_Fr_001	720575940634617952	5
BM_Fr_001	720575940639152361	9
BM_Fr_001	720575940644473760	21
BM_Fr_001	720575940624986407	13
BM_Fr_001	720575940609957315	16
BM_Fr_001	720575940613527761	6
BM_Fr_001	720575940625870640	31
BM_Fr_001	720575940622932905	22
BM_Fr_001	720575940637661759	13
BM_Fr_001	720575940633340953	6
BM_Fr_001	720575940645556334	5
BM_Fr_002	720575940621553348	5
BM_Fr_002	720575940628635751	7
BM_Fr_002	720575940613632997	5
BM_Fr_002	720575940617593157	7
BM_Fr_002	720575940612775130	10
BM_Fr_002	720575940628595944	23
BM_Fr_002	720575940622067165	10
BM_Fr_002	720575940620169607	8
BM_Fr_002	720575940620541099	11
BM_Fr_002	720575940640723315	5
BM_Fr_002	720575940647031860	5
BM_Fr_002	720575940644467360	6
BM_Fr_002	720575940618574749	23
BM_Fr_002	720575940629805950	19
BM_Fr_002	720575940627825923	7
BM_Fr_002	720575940631982952	9
BM_Fr_002	720575940616376287	6
BM_Fr_002	720575940640413043	5
BM_Fr_002	720575940624954185	5
BM_Fr_002	720575940618961857	8
BM_Fr_002	720575940639152361	9
BM_Fr_002	720575940644473760	20
BM_Fr_002	720575940624986407	14
BM_Fr_002	720575940609957315	13
BM_Fr_002	720575940625870640	6
BM_Fr_002	720575940622932905	25
BM_Fr_002	720575940637661759	8
BM_Fr_002	720575940633340953	10
BM_Fr_002	720575940645556334	7
BM_Fr_003	720575940618426021	6
BM_Fr_003	720575940615537041	5
BM_Fr_003	720575940628635751	6
BM_Fr_003	720575940612775130	10
BM_Fr_003	720575940628595944	24
BM_Fr_003	720575940628125715	11
BM_Fr_003	720575940622067165	11
BM_Fr_003	720575940620541099	11
BM_Fr_003	720575940644467360	9
BM_Fr_003	720575940618574749	22
BM_Fr_003	720575940629805950	9
BM_Fr_003	720575940627825923	14
BM_Fr_003	720575940631982952	10
BM_Fr_003	720575940624954185	5
BM_Fr_003	720575940639152361	5
BM_Fr_003	720575940644473760	16
BM_Fr_003	720575940632996920	5
BM_Fr_003	720575940624986407	11
BM_Fr_003	720575940609957315	8
BM_Fr_003	720575940613527761	9
BM_Fr_003	720575940625870640	23
BM_Fr_003	720575940622932905	16
BM_Fr_003	720575940633340953	10
BM_Fr_003	720575940613838289	5
BM_Fr_003	720575940629012227	6
BM_Fr_004	720575940618426021	9
BM_Fr_004	720575940628635751	5
BM_Fr_004	720575940635047068	5
BM_Fr_004	720575940616553300	12
BM_Fr_004	720575940612775130	12
BM_Fr_004	720575940628595944	18
BM_Fr_004	720575940628125715	5
BM_Fr_004	720575940622067165	14
BM_Fr_004	720575940620541099	16
BM_Fr_004	720575940647031860	6
BM_Fr_004	720575940644467360	10
BM_Fr_004	720575940618574749	29
BM_Fr_004	720575940629805950	6
BM_Fr_004	720575940627825923	6
BM_Fr_004	720575940631982952	7
BM_Fr_004	720575940640413043	5
BM_Fr_004	720575940624954185	13
BM_Fr_004	720575940622042373	5
BM_Fr_004	720575940634683237	5
BM_Fr_004	720575940628590312	7
BM_Fr_004	720575940644473760	15
BM_Fr_004	720575940625223944	5
BM_Fr_004	720575940624986407	11
BM_Fr_004	720575940609957315	18
BM_Fr_004	720575940613527761	5
BM_Fr_004	720575940625870640	29
BM_Fr_004	720575940622932905	24
BM_Fr_004	720575940634251164	7
BM_Fr_004	720575940629012227	8
BM_Fr_005	720575940618426021	8
BM_Fr_005	720575940628635751	8
BM_Fr_005	720575940613632997	5
BM_Fr_005	720575940635047068	5
BM_Fr_005	720575940617593157	6
BM_Fr_005	720575940628595944	14
BM_Fr_005	720575940628125715	7
BM_Fr_005	720575940622067165	15
BM_Fr_005	720575940621923837	8
BM_Fr_005	720575940620541099	14
BM_Fr_005	720575940631342073	5
BM_Fr_005	720575940627828552	5
BM_Fr_005	720575940644467360	13
BM_Fr_005	720575940618574749	22
BM_Fr_005	720575940629805950	5
BM_Fr_005	720575940631982952	8
BM_Fr_005	720575940622161366	6
BM_Fr_005	720575940627454730	7
BM_Fr_005	720575940618961857	10
BM_Fr_005	720575940634617952	7
BM_Fr_005	720575940644473760	26
BM_Fr_005	720575940624986407	9
BM_Fr_005	720575940609957315	7
BM_Fr_005	720575940613527761	7
BM_Fr_005	720575940625870640	11
BM_Fr_005	720575940622932905	14
BM_Fr_005	720575940637661759	5
BM_Fr_005	720575940633340953	7
BM_Fr_005	720575940619378123	7
BM_Fr_005	720575940629012227	8
BM_Fr_006	720575940628595944	8
BM_Fr_006	720575940622067165	7
BM_Fr_006	720575940644467360	10
BM_Fr_006	720575940637849822	15
BM_FrOr_001	720575940616553300	11
BM_FrOr_001	720575940612775130	10
BM_FrOr_001	720575940628595944	11
BM_FrOr_001	720575940621706605	8
BM_FrOr_001	720575940628125715	6
BM_FrOr_001	720575940620541099	6
BM_FrOr_001	720575940618574749	36
BM_FrOr_001	720575940631982952	13
BM_FrOr_001	720575940628590312	5
BM_FrOr_001	720575940644473760	23
BM_FrOr_001	720575940632996920	9
BM_FrOr_001	720575940625223944	19
BM_FrOr_001	720575940625870640	16
BM_FrOr_001	720575940622932905	12
BM_FrOr_001	720575940633340953	5
BM_FrOr_001	720575940625977870	5
BM_FrOr_001	720575940645556334	6
BM_FrOr_002	720575940613510002	8
BM_FrOr_002	720575940617593157	6
BM_FrOr_002	720575940616553300	15
BM_FrOr_002	720575940612775130	6
BM_FrOr_002	720575940628595944	5
BM_FrOr_002	720575940621706605	14
BM_FrOr_002	720575940631342073	6
BM_FrOr_002	720575940618574749	24
BM_FrOr_002	720575940631982952	10
BM_FrOr_002	720575940640413043	8
BM_FrOr_002	720575940624954185	5
BM_FrOr_002	720575940644473760	26
BM_FrOr_002	720575940625223944	15
BM_FrOr_002	720575940625870640	9
BM_FrOr_002	720575940626138701	5
BM_FrOr_002	720575940629012227	7
BM_FrOr_003	720575940613510002	6
BM_FrOr_003	720575940616553300	5
BM_FrOr_003	720575940612775130	7
BM_FrOr_003	720575940628595944	5
BM_FrOr_003	720575940628125715	7
BM_FrOr_003	720575940622067165	5
BM_FrOr_003	720575940620541099	14
BM_FrOr_003	720575940631342073	5
BM_FrOr_003	720575940644467360	9
BM_FrOr_003	720575940618574749	23
BM_FrOr_003	720575940631982952	14
BM_FrOr_003	720575940640413043	5
BM_FrOr_003	720575940644473760	22
BM_FrOr_003	720575940625223944	13
BM_FrOr_003	720575940625870640	7
BM_FrOr_003	720575940622932905	13
BM_FrOr_003	720575940619378123	5
BM_FrOr_003	720575940629012227	10
BM_FrOr_004	720575940628595944	14
BM_FrOr_004	720575940621706605	6
BM_FrOr_004	720575940628125715	10
BM_FrOr_004	720575940620541099	8
BM_FrOr_004	720575940631342073	5
BM_FrOr_004	720575940644467360	9
BM_FrOr_004	720575940618574749	22
BM_FrOr_004	720575940631982952	12
BM_FrOr_004	720575940622042373	5
BM_FrOr_004	720575940644473760	17
BM_FrOr_004	720575940632996920	5
BM_FrOr_004	720575940625223944	6
BM_FrOr_004	720575940622932905	13
BM_FrOr_004	720575940619378123	6
BM_FrOr_005	720575940616553300	12
BM_FrOr_005	720575940612775130	13
BM_FrOr_005	720575940628595944	13
BM_FrOr_005	720575940621706605	11
BM_FrOr_005	720575940628125715	5
BM_FrOr_005	720575940622067165	6
BM_FrOr_005	720575940620541099	7
BM_FrOr_005	720575940644467360	8
BM_FrOr_005	720575940618574749	14
BM_FrOr_005	720575940631982952	13
BM_FrOr_005	720575940640413043	5
BM_FrOr_005	720575940628590312	6
BM_FrOr_005	720575940644473760	14
BM_FrOr_005	720575940625223944	5
BM_FrOr_005	720575940624986407	5
BM_FrOr_005	720575940625870640	14
BM_FrOr_005	720575940622932905	15
BM_FrOr_005	720575940633340953	5
BM_FrOr_005	720575940619378123	7
BM_FrOr_005	720575940645556334	6
BM_FrOr_006	720575940613632997	5
BM_FrOr_006	720575940638907108	5
BM_FrOr_006	720575940616553300	6
BM_FrOr_006	720575940612775130	7
BM_FrOr_006	720575940621706605	5
BM_FrOr_006	720575940628125715	9
BM_FrOr_006	720575940620541099	8
BM_FrOr_006	720575940618574749	15
BM_FrOr_006	720575940629805950	5
BM_FrOr_006	720575940627825923	5
BM_FrOr_006	720575940631982952	17
BM_FrOr_006	720575940627454730	5
BM_FrOr_006	720575940622042373	5
BM_FrOr_006	720575940644473760	18
BM_FrOr_006	720575940625223944	9
BM_FrOr_006	720575940625870640	14
BM_FrOr_006	720575940622932905	10
BM_FrOr_006	720575940626138701	8
BM_FrOr_006	720575940633340953	5
BM_FrOr_006	720575940619378123	5
BM_FrOr_006	720575940629012227	10
BM_Hau_001	720575940617953241	5
BM_Hau_001	720575940638928868	7
BM_Hau_001	720575940626672058	7
BM_Hau_001	720575940627827697	30
BM_Hau_001	720575940633228172	21
BM_Hau_001	720575940632960813	8
BM_Hau_001	720575940648180868	19
BM_Hau_001	720575940619530187	10
BM_Hau_001	720575940628225167	16
BM_Hau_001	720575940632486969	5
BM_Hau_001	720575940622537477	29
BM_Hau_001	720575940629792060	30
BM_Hau_001	720575940623436285	6
BM_Hau_001	720575940623193549	15
BM_Hau_001	720575940622225800	12
BM_Hau_001	720575940638092634	20
BM_Hau_001	720575940626295396	14
BM_Hau_001	720575940621628582	25
BM_Hau_001	720575940626626597	18
BM_Hau_001	720575940619155264	6
BM_Hau_001	720575940630964188	20
BM_Hau_001	720575940630829051	19
BM_Hau_001	720575940632640287	5
BM_Hau_001	720575940624756297	9
BM_Hau_001	720575940629623351	11
BM_Hau_001	720575940621385855	17
BM_Hau_001	720575940621399899	5
BM_Hau_001	720575940638719807	14
BM_Hau_001	720575940631381007	13
BM_Hau_001	720575940635055039	6
BM_Hau_001	720575940615050346	7
BM_Hau_002	720575940617953241	10
BM_Hau_002	720575940628595944	5
BM_Hau_002	720575940638928868	10
BM_Hau_002	720575940627827697	20
BM_Hau_002	720575940633228172	15
BM_Hau_002	720575940632960813	11
BM_Hau_002	720575940647560500	10
BM_Hau_002	720575940648180868	9
BM_Hau_002	720575940619530187	7
BM_Hau_002	720575940628225167	18
BM_Hau_002	720575940632486969	14
BM_Hau_002	720575940622537477	40
BM_Hau_002	720575940629792060	24
BM_Hau_002	720575940615740834	9
BM_Hau_002	720575940623193549	6
BM_Hau_002	720575940638092634	15
BM_Hau_002	720575940626295396	6
BM_Hau_002	720575940621628582	31
BM_Hau_002	720575940626626597	5
BM_Hau_002	720575940648191876	10
BM_Hau_002	720575940619155264	9
BM_Hau_002	720575940611442296	6
BM_Hau_002	720575940630964188	21
BM_Hau_002	720575940624675988	6
BM_Hau_002	720575940612470755	9
BM_Hau_002	720575940630829051	14
BM_Hau_002	720575940624756297	16
BM_Hau_002	720575940629623351	12
BM_Hau_002	720575940621385855	26
BM_Hau_002	720575940638719807	12
BM_Hau_002	720575940631381007	12
BM_Hau_002	720575940635055039	9
BM_Hau_003	720575940618426021	5
BM_Hau_003	720575940628635751	13
BM_Hau_003	720575940617953241	16
BM_Hau_003	720575940628595944	12
BM_Hau_003	720575940638928868	57
BM_Hau_003	720575940624461576	30
BM_Hau_003	720575940626672058	16
BM_Hau_003	720575940623918121	8
BM_Hau_003	720575940627827697	47
BM_Hau_003	720575940633228172	19
BM_Hau_003	720575940632960813	18
BM_Hau_003	720575940647560500	29
BM_Hau_003	720575940648180868	7
BM_Hau_003	720575940630054735	38
BM_Hau_003	720575940619530187	17
BM_Hau_003	720575940628225167	48
BM_Hau_003	720575940632486969	33
BM_Hau_003	720575940617031385	5
BM_Hau_003	720575940622537477	87
BM_Hau_003	720575940615505406	14
BM_Hau_003	720575940629792060	41
BM_Hau_003	720575940618777684	9
BM_Hau_003	720575940623193549	5
BM_Hau_003	720575940622225800	11
BM_Hau_003	720575940638092634	29
BM_Hau_003	720575940626295396	15
BM_Hau_003	720575940621628582	53
BM_Hau_003	720575940624986407	6
BM_Hau_003	720575940625870640	13
BM_Hau_003	720575940613112293	11
BM_Hau_003	720575940621771041	7
BM_Hau_003	720575940626626597	10
BM_Hau_003	720575940626860421	7
BM_Hau_003	720575940619155264	33
BM_Hau_003	720575940626099214	13
BM_Hau_003	720575940625620888	5
BM_Hau_003	720575940611442296	38
BM_Hau_003	720575940630964188	16
BM_Hau_003	720575940624224253	5
BM_Hau_003	720575940630649448	11
BM_Hau_003	720575940624675988	18
BM_Hau_003	720575940616014092	16
BM_Hau_003	720575940617393625	6
BM_Hau_003	720575940612470755	5
BM_Hau_003	720575940611167842	16
BM_Hau_003	720575940630829051	8
BM_Hau_003	720575940608500316	5
BM_Hau_003	720575940623663084	11
BM_Hau_003	720575940632640287	13
BM_Hau_003	720575940638024794	24
BM_Hau_003	720575940624756297	87
BM_Hau_003	720575940621538142	22
BM_Hau_003	720575940624623287	6
BM_Hau_003	720575940608498780	7
BM_Hau_003	720575940629623351	24
BM_Hau_003	720575940620156209	11
BM_Hau_003	720575940621385855	13
BM_Hau_003	720575940607377586	6
BM_Hau_003	720575940638719807	62
BM_Hau_003	720575940631381007	65
BM_Hau_003	720575940615970015	5
BM_Hau_003	720575940629564688	26
BM_Hau_003	720575940616038294	16
BM_Hau_003	720575940635055039	52
BM_Hau_003	720575940632305711	7
BM_Hau_003	720575940621573030	8
BM_Hau_003	720575940621573542	8
BM_Hau_003	720575940632835155	10
BM_Hau_003	720575940642884000	5
BM_Hau_003	720575940620979638	46
BM_Hau_004	720575940628635751	14
BM_Hau_004	720575940617953241	26
BM_Hau_004	720575940623195530	8
BM_Hau_004	720575940628595944	23
BM_Hau_004	720575940638928868	13
BM_Hau_004	720575940624461576	12
BM_Hau_004	720575940626672058	12
BM_Hau_004	720575940627827697	27
BM_Hau_004	720575940633228172	40
BM_Hau_004	720575940632960813	15
BM_Hau_004	720575940647560500	11
BM_Hau_004	720575940648180868	14
BM_Hau_004	720575940630054735	8
BM_Hau_004	720575940619530187	32
BM_Hau_004	720575940628225167	84
BM_Hau_004	720575940622537477	75
BM_Hau_004	720575940637870510	5
BM_Hau_004	720575940629792060	74
BM_Hau_004	720575940618777684	11
BM_Hau_004	720575940623436285	12
BM_Hau_004	720575940627444234	26
BM_Hau_004	720575940623193549	5
BM_Hau_004	720575940638092634	12
BM_Hau_004	720575940626295396	31
BM_Hau_004	720575940621628582	71
BM_Hau_004	720575940644473760	8
BM_Hau_004	720575940640978421	24
BM_Hau_004	720575940648191876	9
BM_Hau_004	720575940619155264	16
BM_Hau_004	720575940611442296	21
BM_Hau_004	720575940630964188	60
BM_Hau_004	720575940630649448	5
BM_Hau_004	720575940624675988	8
BM_Hau_004	720575940630829051	34
BM_Hau_004	720575940624756297	53
BM_Hau_004	720575940629623351	30
BM_Hau_004	720575940621385855	33
BM_Hau_004	720575940621818790	12
BM_Hau_004	720575940638719807	12
BM_Hau_004	720575940633881848	15
BM_Hau_004	720575940623154712	11
BM_Hau_004	720575940627083294	5
BM_Hau_004	720575940635055039	8
BM_Hau_004	720575940620979638	6
BM_Hau_005	720575940628595944	15
BM_Hau_005	720575940632960813	9
BM_Hau_005	720575940648180868	6
BM_Hau_005	720575940628225167	17
BM_Hau_005	720575940622537477	12
BM_Hau_005	720575940629792060	13
BM_Hau_005	720575940627444234	14
BM_Hau_005	720575940621628582	19
BM_Hau_005	720575940626626597	16
BM_Hau_005	720575940640978421	21
BM_Hau_005	720575940626672314	5
BM_Hau_005	720575940630964188	42
BM_Hau_005	720575940633198284	7
BM_Hau_005	720575940624756297	13
BM_Hau_005	720575940629623351	7
BM_Hau_005	720575940621385855	42
BM_Hau_005	720575940618726171	5
BM_Hau_005	720575940621818790	6
BM_InOc_001	720575940618426021	9
BM_InOc_001	720575940621553348	8
BM_InOc_001	720575940623351295	6
BM_InOc_001	720575940613510002	5
BM_InOc_001	720575940617593157	11
BM_InOc_001	720575940616553300	16
BM_InOc_001	720575940612775130	7
BM_InOc_001	720575940628595944	14
BM_InOc_001	720575940621706605	15
BM_InOc_001	720575940628125715	10
BM_InOc_001	720575940640723315	5
BM_InOc_001	720575940647031860	9
BM_InOc_001	720575940618574749	10
BM_InOc_001	720575940631982952	13
BM_InOc_001	720575940640413043	9
BM_InOc_001	720575940624954185	6
BM_InOc_001	720575940616853853	10
BM_InOc_001	720575940628590312	7
BM_InOc_001	720575940618786798	7
BM_InOc_001	720575940622102154	11
BM_InOc_001	720575940639152361	8
BM_InOc_001	720575940644473760	20
BM_InOc_001	720575940637648485	5
BM_InOc_001	720575940625223944	19
BM_InOc_001	720575940647075619	6
BM_InOc_001	720575940625870640	10
BM_InOc_001	720575940622932905	5
BM_InOc_001	720575940637661759	5
BM_InOc_001	720575940626618000	5
BM_InOc_002	720575940623037720	6
BM_InOc_002	720575940618426021	6
BM_InOc_002	720575940621553348	6
BM_InOc_002	720575940615537041	6
BM_InOc_002	720575940623351295	5
BM_InOc_002	720575940628635751	6
BM_InOc_002	720575940613510002	5
BM_InOc_002	720575940613632997	10
BM_InOc_002	720575940638907108	7
BM_InOc_002	720575940617593157	9
BM_InOc_002	720575940616553300	11
BM_InOc_002	720575940612775130	14
BM_InOc_002	720575940628595944	12
BM_InOc_002	720575940621706605	9
BM_InOc_002	720575940628125715	5
BM_InOc_002	720575940647031860	8
BM_InOc_002	720575940631342073	7
BM_InOc_002	720575940627828552	5
BM_InOc_002	720575940618574749	15
BM_InOc_002	720575940629805950	8
BM_InOc_002	720575940631982952	15
BM_InOc_002	720575940624954185	13
BM_InOc_002	720575940623164429	5
BM_InOc_002	720575940616853853	7
BM_InOc_002	720575940622102154	5
BM_InOc_002	720575940639152361	9
BM_InOc_002	720575940644473760	15
BM_InOc_002	720575940625223944	10
BM_InOc_002	720575940630164992	6
BM_InOc_002	720575940647075619	6
BM_InOc_002	720575940625870640	8
BM_InOc_002	720575940637661759	6
BM_InOc_002	720575940626618000	6
BM_InOc_003	720575940618426021	5
BM_InOc_003	720575940621553348	6
BM_InOc_003	720575940623351295	5
BM_InOc_003	720575940613632997	7
BM_InOc_003	720575940638907108	5
BM_InOc_003	720575940616553300	8
BM_InOc_003	720575940612775130	10
BM_InOc_003	720575940621706605	5
BM_InOc_003	720575940647031860	8
BM_InOc_003	720575940631342073	7
BM_InOc_003	720575940618574749	5
BM_InOc_003	720575940631982952	13
BM_InOc_003	720575940624954185	8
BM_InOc_003	720575940628590312	5
BM_InOc_003	720575940622102154	5
BM_InOc_003	720575940644473760	8
BM_InOc_003	720575940625223944	7
BM_InOc_003	720575940625870640	5
BM_InOm_004	720575940644473760	5
BM_InOm_005	720575940605119776	6
BM_InOm_005	720575940618574749	5
BM_InOm_006	720575940640413043	5
BM_InOm_006	720575940644473760	5
BM_InOm_007	720575940638907108	5
BM_InOm_007	720575940605119776	5
BM_InOm_008	720575940616853853	5
BM_InOm_009	720575940644473760	5
BM_InOm_011	720575940605119776	5
BM_InOm_012	720575940605119776	5
BM_InOm_012	720575940618574749	9
BM_InOm_013	720575940605119776	6
BM_InOm_013	720575940618574749	5
BM_InOm_014	720575940640413043	5
BM_InOm_015	720575940618574749	6
BM_InOm_015	720575940631982952	7
BM_InOm_018	720575940640413043	5
BM_InOm_019	720575940647075619	5
BM_InOm_020	720575940644473760	5
BM_InOm_022	720575940618574749	6
BM_InOm_022	720575940631982952	7
BM_InOm_022	720575940644473760	6
BM_InOm_024	720575940638907108	5
BM_InOm_024	720575940605119776	6
BM_InOm_025	720575940631982952	5
BM_InOm_025	720575940640413043	5
BM_InOm_026	720575940618574749	7
BM_InOm_026	720575940631982952	5
BM_InOm_027	720575940618574749	6
BM_InOm_027	720575940644473760	6
BM_InOm_031	720575940647075619	5
BM_InOm_033	720575940618574749	5
BM_InOm_035	720575940618574749	5
BM_InOm_036	720575940644473760	7
BM_InOm_038	720575940605119776	6
BM_InOm_040	720575940638907108	5
BM_InOm_040	720575940640413043	5
BM_InOm_041	720575940616853853	5
BM_InOm_044	720575940618574749	5
BM_InOm_044	720575940631982952	5
BM_InOm_045	720575940618574749	7
BM_InOm_048	720575940644473760	5
BM_InOm_049	720575940644473760	5
BM_InOm_050	720575940612775130	5
BM_InOm_051	720575940605119776	6
BM_InOm_055	720575940631982952	6
BM_InOm_055	720575940644473760	6
BM_InOm_056	720575940638907108	6
BM_InOm_056	720575940627230722	6
BM_InOm_057	720575940605119776	5
BM_InOm_057	720575940621706605	6
BM_InOm_058	720575940618426021	5
BM_InOm_058	720575940618574749	5
BM_InOm_058	720575940631982952	7
BM_InOm_059	720575940618426021	5
BM_InOm_060	720575940618574749	8
BM_InOm_061	720575940618574749	5
BM_InOm_061	720575940631982952	5
BM_InOm_062	720575940618574749	5
BM_InOm_062	720575940631982952	6
BM_InOm_063	720575940631982952	5
BM_InOm_064	720575940631982952	7
BM_InOm_065	720575940627230722	5
BM_InOm_067	720575940616553300	5
BM_InOm_067	720575940631982952	10
BM_InOm_069	720575940640413043	6
BM_InOm_071	720575940627230722	5
BM_InOm_072	720575940631982952	7
BM_InOm_073	720575940644473760	5
BM_InOm_074	720575940616553300	5
BM_InOm_075	720575940638907108	5
BM_InOm_076	720575940628225167	5
BM_InOm_080	720575940627230722	8
BM_InOm_081	720575940628225167	5
BM_InOm_084	720575940647075619	6
BM_InOm_089	720575940628125715	5
BM_InOm_090	720575940638907108	5
BM_InOm_099	720575940625223944	5
BM_InOm_100	720575940615623867	7
BM_InOm_102	720575940619114918	5
BM_InOm_102	720575940638907108	5
BM_InOm_102	720575940605119776	5
BM_InOm_102	720575940627230722	5
BM_InOm_102	720575940647075619	8
BM_InOm_102	720575940625870640	6
BM_InOm_104	720575940647075619	5
BM_InOm_110	720575940628225167	5
BM_InOm_111	720575940628225167	5
BM_InOm_111	720575940644467360	5
BM_InOm_112	720575940619114918	8
BM_InOm_112	720575940627230722	5
BM_InOm_112	720575940628225167	5
BM_InOm_115	720575940621628582	5
BM_InOm_116	720575940621628582	5
BM_InOm_117	720575940628225167	7
BM_InOm_119	720575940628225167	5
BM_InOm_121	720575940647075619	5
BM_InOm_122	720575940619114918	5
BM_InOm_122	720575940605119776	6
BM_InOm_122	720575940631982952	6
BM_InOm_122	720575940647075619	5
BM_InOm_124	720575940628225167	6
BM_InOm_128	720575940627230722	5
BM_InOm_128	720575940647075619	5
BM_InOm_129	720575940647075619	5
BM_InOm_132	720575940619114918	5
BM_InOm_135	720575940616553300	5
BM_InOm_136	720575940628225167	7
BM_InOm_137	720575940616553300	5
BM_InOm_137	720575940627230722	5
BM_InOm_140	720575940638907108	5
BM_InOm_141	720575940619114918	7
BM_InOm_141	720575940627230722	5
BM_InOm_142	720575940619114918	6
BM_InOm_142	720575940616553300	5
BM_InOm_142	720575940631982952	5
BM_InOm_146	720575940638907108	7
BM_InOm_147	720575940638907108	5
BM_InOm_147	720575940647075619	7
BM_InOm_148	720575940619114918	6
BM_InOm_149	720575940638907108	6
BM_InOm_149	720575940616553300	6
BM_InOm_149	720575940605119776	6
BM_InOm_149	720575940647075619	6
BM_InOm_149	720575940625870640	6
BM_InOm_150	720575940631982952	5
BM_InOm_150	720575940647075619	7
BM_InOm_151	720575940638907108	7
BM_InOm_151	720575940644473760	6
BM_InOm_153	720575940638907108	6
BM_InOm_153	720575940647075619	7
BM_InOm_154	720575940619114918	5
BM_InOm_154	720575940625870640	5
BM_InOm_155	720575940638907108	5
BM_InOm_155	720575940644473760	5
BM_InOm_155	720575940647075619	7
BM_InOm_156	720575940627230722	6
BM_InOm_156	720575940628595944	5
BM_InOm_157	720575940619114918	6
BM_InOm_157	720575940631982952	9
BM_InOm_158	720575940638907108	8
BM_InOm_159	720575940638907108	5
BM_InOm_159	720575940618574749	6
BM_InOm_160	720575940638907108	7
BM_InOm_160	720575940627230722	5
BM_InOm_161	720575940647075619	5
BM_InOm_165	720575940644473760	5
BM_InOm_166	720575940647075619	5
BM_InOm_167	720575940644467360	5
BM_InOm_168	720575940621628582	5
BM_InOm_170	720575940627230722	5
BM_InOm_171	720575940631982952	5
BM_InOm_172	720575940618574749	6
BM_InOm_173	720575940618574749	5
BM_InOm_174	720575940618574749	5
BM_InOm_175	720575940640413043	5
BM_InOm_179	720575940631982952	7
BM_InOm_179	720575940644473760	6
BM_InOm_181	720575940631982952	6
BM_InOm_181	720575940634683237	5
BM_InOm_181	720575940644473760	9
BM_InOm_181	720575940623934600	5
BM_InOm_182	720575940618574749	5
BM_InOm_183	720575940638907108	6
BM_InOm_183	720575940605119776	5
BM_InOm_184	720575940638907108	6
BM_InOm_184	720575940605119776	5
BM_InOm_184	720575940612775130	5
BM_InOm_185	720575940644473760	11
BM_InOm_185	720575940647075619	5
BM_InOm_186	720575940644473760	8
BM_InOm_187	720575940631982952	6
BM_InOm_189	720575940605119776	5
BM_InOm_189	720575940629012227	6
BM_InOm_192	720575940605119776	7
BM_InOm_193	720575940628125715	5
BM_InOm_194	720575940638907108	7
BM_InOm_194	720575940640413043	5
BM_InOm_195	720575940644473760	7
BM_InOm_196	720575940638907108	6
BM_InOm_197	720575940644473760	7
BM_InOm_198	720575940612775130	5
BM_InOm_198	720575940631982952	5
BM_InOm_199	720575940638907108	5
BM_InOm_199	720575940618574749	7
BM_InOm_200	720575940631982952	5
BM_InOm_201	720575940618574749	5
BM_InOm_202	720575940640413043	5
BM_InOm_202	720575940623934600	5
BM_InOm_204	720575940631982952	5
BM_InOm_206	720575940616553300	6
BM_InOm_207	720575940644467360	5
BM_InOm_207	720575940644473760	7
BM_InOm_208	720575940618574749	5
BM_InOm_208	720575940647075619	5
BM_InOm_210	720575940605119776	5
BM_InOm_210	720575940647075619	5
BM_InOm_213	720575940638907108	6
BM_InOm_215	720575940605119776	6
BM_InOm_215	720575940618574749	5
BM_InOm_219	720575940618574749	6
BM_InOm_220	720575940644473760	6
BM_InOm_221	720575940618574749	6
BM_InOm_222	720575940644473760	5
BM_InOm_223	720575940618574749	5
BM_InOm_223	720575940644473760	6
BM_InOm_224	720575940638907108	5
BM_InOm_224	720575940644473760	5
BM_InOm_225	720575940605119776	5
BM_InOm_226	720575940618574749	5
BM_InOm_226	720575940644473760	5
BM_InOm_227	720575940631982952	5
BM_InOm_227	720575940644473760	6
BM_InOm_229	720575940618574749	5
BM_InOm_229	720575940640413043	5
BM_InOm_230	720575940638907108	6
BM_InOm_230	720575940618574749	5
BM_InOm_231	720575940631982952	6
BM_InOm_233	720575940618574749	6
BM_InOm_233	720575940644473760	5
BM_InOm_234	720575940605119776	5
BM_InOm_234	720575940631982952	6
BM_InOm_234	720575940640413043	5
BM_InOm_234	720575940644473760	7
BM_InOm_234	720575940647075619	5
BM_InOm_235	720575940618426021	6
BM_InOm_235	720575940613510002	6
BM_InOm_235	720575940618574749	5
BM_InOm_236	720575940625223944	6
BM_InOm_237	720575940613510002	6
BM_InOm_238	720575940623934600	7
BM_InOm_239	720575940638907108	6
BM_InOm_239	720575940644473760	5
BM_InOm_240	720575940618574749	5
BM_InOm_240	720575940631982952	5
BM_InOm_241	720575940638907108	8
BM_InOm_242	720575940638907108	6
BM_InOm_243	720575940638907108	5
BM_InOm_243	720575940618574749	8
BM_InOm_243	720575940644473760	5
BM_InOm_244	720575940638907108	9
BM_InOm_244	720575940605119776	8
BM_InOm_244	720575940644473760	5
BM_InOm_245	720575940618426021	6
BM_InOm_245	720575940638907108	8
BM_InOm_245	720575940618574749	6
BM_InOm_246	720575940644473760	9
BM_InOm_247	720575940638907108	7
BM_InOm_247	720575940605119776	5
BM_InOm_247	720575940618574749	5
BM_InOm_248	720575940621706605	6
BM_InOm_248	720575940644473760	6
BM_InOm_249	720575940644473760	5
BM_InOm_251	720575940638907108	7
BM_InOm_251	720575940644473760	14
BM_InOm_251	720575940623934600	5
BM_InOm_252	720575940638907108	9
BM_InOm_252	720575940605119776	5
BM_InOm_252	720575940620541099	6
BM_InOm_252	720575940618574749	7
BM_InOm_252	720575940647075619	5
BM_InOm_252	720575940623934600	5
BM_InOm_253	720575940638907108	5
BM_InOm_254	720575940638907108	7
BM_InOm_254	720575940647075619	6
BM_InOm_254	720575940623934600	6
BM_InOm_255	720575940631982952	7
BM_InOm_255	720575940647075619	5
BM_InOm_257	720575940644473760	5
BM_InOm_258	720575940618426021	5
BM_InOm_258	720575940638907108	8
BM_InOm_258	720575940628595944	5
BM_InOm_258	720575940647075619	6
BM_InOm_259	720575940638907108	7
BM_InOm_260	720575940605119776	6
BM_InOm_260	720575940644473760	8
BM_InOm_262	720575940618574749	7
BM_InOm_262	720575940644473760	6
BM_InOm_262	720575940647075619	6
BM_InOm_263	720575940638907108	6
BM_InOm_263	720575940616553300	6
BM_InOm_263	720575940647075619	5
BM_InOm_267	720575940618574749	5
BM_InOm_268	720575940631982952	5
BM_InOm_268	720575940644473760	6
BM_InOm_270	720575940631982952	7
BM_InOm_271	720575940638907108	6
BM_InOm_271	720575940612775130	5
BM_InOm_272	720575940618574749	5
BM_InOm_274	720575940618574749	5
BM_InOm_275	720575940631982952	9
BM_InOm_277	720575940628125715	6
BM_InOm_278	720575940605119776	9
BM_InOm_278	720575940644473760	9
BM_InOm_280	720575940638907108	6
BM_InOm_281	720575940638907108	5
BM_InOm_281	720575940616553300	5
BM_InOm_281	720575940618574749	5
BM_InOm_281	720575940631982952	5
BM_InOm_281	720575940644473760	5
BM_InOm_283	720575940631982952	5
BM_InOm_284	720575940616553300	5
BM_InOm_285	720575940618574749	8
BM_InOm_285	720575940631982952	5
BM_InOm_286	720575940605119776	7
BM_InOm_286	720575940647075619	5
BM_InOm_289	720575940638907108	6
BM_InOm_289	720575940631982952	6
BM_InOm_290	720575940644473760	7
BM_InOm_292	720575940625870640	6
BM_InOm_293	720575940647075619	5
BM_InOm_294	720575940616553300	5
BM_InOm_296	720575940638907108	5
BM_InOm_297	720575940618574749	5
BM_InOm_297	720575940631982952	9
BM_InOm_297	720575940644473760	9
BM_InOm_298	720575940631982952	8
BM_InOm_298	720575940644473760	6
BM_InOm_299	720575940616553300	6
BM_InOm_299	720575940618574749	9
BM_InOm_304	720575940628125715	5
BM_InOm_304	720575940644467360	5
BM_InOm_304	720575940644473760	5
BM_InOm_304	720575940629012227	5
BM_InOm_305	720575940638907108	5
BM_InOm_305	720575940616376287	5
BM_InOm_306	720575940605119776	5
BM_InOm_306	720575940620541099	6
BM_InOm_306	720575940644473760	6
BM_InOm_307	720575940605119776	5
BM_InOm_307	720575940644473760	6
BM_InOm_308	720575940618574749	10
BM_InOm_310	720575940620541099	5
BM_InOm_311	720575940638907108	5
BM_InOm_311	720575940605119776	5
BM_InOm_312	720575940638907108	5
BM_InOm_312	720575940618574749	5
BM_InOm_312	720575940631982952	5
BM_InOm_312	720575940625870640	7
BM_InOm_314	720575940631982952	5
BM_InOm_316	720575940638907108	5
BM_InOm_316	720575940616553300	5
BM_InOm_316	720575940631982952	5
BM_InOm_317	720575940631982952	5
BM_InOm_318	720575940638907108	7
BM_InOm_318	720575940605119776	6
BM_InOm_318	720575940618574749	6
BM_InOm_318	720575940644473760	6
BM_InOm_319	720575940618574749	6
BM_InOm_319	720575940644473760	6
BM_InOm_320	720575940616853853	6
BM_InOm_320	720575940644473760	5
BM_InOm_321	720575940638907108	8
BM_InOm_321	720575940618574749	5
BM_InOm_321	720575940631982952	5
BM_InOm_322	720575940638907108	7
BM_InOm_322	720575940628125715	5
BM_InOm_322	720575940631982952	6
BM_InOm_322	720575940647075619	5
BM_InOm_325	720575940638907108	8
BM_InOm_325	720575940618574749	8
BM_InOm_325	720575940644473760	5
BM_InOm_326	720575940638907108	5
BM_InOm_326	720575940640413043	6
BM_InOm_327	720575940638907108	7
BM_InOm_327	720575940612775130	5
BM_InOm_327	720575940618574749	6
BM_InOm_328	720575940638907108	5
BM_InOm_328	720575940644473760	8
BM_InOm_329	720575940628595944	5
BM_InOm_330	720575940619114918	5
BM_InOm_330	720575940647075619	5
BM_InOm_331	720575940638907108	10
BM_InOm_331	720575940614291181	6
BM_InOm_331	720575940632105100	5
BM_InOm_331	720575940644473760	9
BM_InOm_331	720575940647075619	5
BM_InOm_332	720575940638907108	5
BM_InOm_332	720575940605119776	5
BM_InOm_333	720575940638907108	7
BM_InOm_333	720575940647075619	7
BM_InOm_334	720575940616553300	5
BM_InOm_334	720575940644467360	5
BM_InOm_334	720575940647075619	5
BM_InOm_335	720575940619114918	6
BM_InOm_335	720575940638907108	7
BM_InOm_335	720575940628125715	5
BM_InOm_335	720575940647075619	6
BM_InOm_336	720575940638907108	8
BM_InOm_337	720575940638907108	6
BM_InOm_338	720575940638907108	5
BM_InOm_339	720575940638907108	7
BM_InOm_339	720575940612775130	6
BM_InOm_339	720575940625223944	6
BM_InOm_340	720575940638907108	12
BM_InOm_340	720575940628125715	5
BM_InOm_341	720575940616553300	6
BM_InOm_341	720575940647075619	6
BM_InOm_341	720575940623934600	5
BM_InOm_341	720575940625870640	7
BM_InOm_342	720575940638907108	6
BM_InOm_343	720575940619114918	5
BM_InOm_343	720575940638907108	5
BM_InOm_343	720575940644473760	6
BM_InOm_344	720575940638907108	5
BM_InOm_344	720575940644473760	6
BM_InOm_345	720575940638907108	7
BM_InOm_346	720575940638907108	10
BM_InOm_346	720575940605119776	5
BM_InOm_346	720575940612775130	6
BM_InOm_346	720575940618574749	5
BM_InOm_346	720575940616376287	5
BM_InOm_346	720575940647075619	10
BM_InOm_346	720575940629012227	5
BM_InOm_347	720575940638907108	8
BM_InOm_347	720575940616376287	7
BM_InOm_347	720575940644473760	5
BM_InOm_347	720575940647075619	6
BM_InOm_349	720575940638907108	7
BM_InOm_349	720575940605119776	7
BM_InOm_349	720575940640723315	6
BM_InOm_349	720575940644473760	7
BM_InOm_349	720575940647075619	5
BM_InOm_350	720575940612775130	5
BM_InOm_351	720575940623934600	5
BM_InOm_352	720575940605119776	5
BM_InOm_353	720575940638907108	5
BM_InOm_353	720575940612775130	7
BM_InOm_353	720575940625870640	6
BM_InOm_354	720575940638907108	6
BM_InOm_355	720575940621628582	8
BM_InOm_356	720575940628125715	5
BM_InOm_356	720575940644467360	6
BM_InOm_358	720575940634683237	5
BM_InOm_358	720575940623934600	5
BM_InOm_359	720575940618574749	6
BM_InOm_359	720575940623934600	6
BM_InOm_359	720575940629012227	5
BM_InOm_360	720575940638907108	6
BM_InOm_360	720575940623934600	6
BM_InOm_361	720575940638907108	6
BM_InOm_361	720575940647075619	9
BM_InOm_362	720575940638907108	5
BM_InOm_363	720575940619114918	6
BM_InOm_363	720575940638907108	7
BM_InOm_364	720575940618777684	7
BM_InOm_364	720575940621628582	11
BM_InOm_365	720575940612775130	5
BM_InOm_367	720575940612775130	7
BM_InOm_367	720575940614291181	8
BM_InOm_367	720575940618777684	7
BM_InOm_367	720575940647075619	7
BM_InOm_368	720575940612775130	5
BM_InOm_368	720575940621628582	9
BM_InOm_368	720575940647075619	9
BM_InOm_369	720575940618777684	7
BM_InOm_369	720575940621628582	5
BM_InOm_369	720575940647075619	5
BM_InOm_369	720575940615623867	6
BM_InOm_371	720575940638907108	6
BM_InOm_371	720575940612775130	6
BM_InOm_371	720575940614291181	7
BM_InOm_371	720575940621355759	6
BM_InOm_371	720575940621628582	7
BM_InOm_371	720575940625870640	6
BM_InOm_372	720575940638907108	5
BM_InOm_372	720575940612775130	5
BM_InOm_372	720575940647075619	8
BM_InOm_372	720575940629012227	5
BM_InOm_373	720575940614291181	5
BM_InOm_374	720575940638907108	5
BM_InOm_374	720575940628125715	5
BM_InOm_374	720575940621628582	5
BM_InOm_374	720575940644473760	5
BM_InOm_375	720575940638907108	5
BM_InOm_375	720575940621628582	7
BM_InOm_375	720575940625870640	5
BM_InOm_376	720575940614291181	6
BM_InOm_376	720575940625223944	6
BM_InOm_377	720575940638907108	6
BM_InOm_377	720575940612775130	6
BM_InOm_377	720575940640723315	5
BM_InOm_377	720575940623193549	5
BM_InOm_377	720575940621355759	5
BM_InOm_379	720575940614291181	6
BM_InOm_380	720575940614291181	10
BM_InOm_380	720575940621628582	6
BM_InOm_380	720575940625870640	5
BM_InOm_381	720575940644473760	6
BM_InOm_382	720575940638907108	6
BM_InOm_382	720575940616553300	6
BM_InOm_383	720575940614291181	6
BM_InOm_383	720575940644467360	5
BM_InOm_383	720575940621628582	5
BM_InOm_383	720575940625223944	5
BM_InOm_384	720575940612775130	5
BM_InOm_384	720575940614291181	11
BM_InOm_385	720575940621628582	8
BM_InOm_386	720575940638907108	6
BM_InOm_386	720575940618777684	5
BM_InOm_387	720575940638907108	5
BM_InOm_387	720575940644473760	5
BM_InOm_387	720575940615623867	5
BM_InOm_388	720575940628225167	5
BM_InOm_388	720575940621628582	7
BM_InOm_389	720575940619114918	5
BM_InOm_389	720575940638907108	5
BM_InOm_389	720575940612775130	6
BM_InOm_389	720575940621628582	6
BM_InOm_390	720575940605119776	5
BM_InOm_390	720575940614291181	5
BM_InOm_390	720575940625870640	5
BM_InOm_391	720575940638907108	5
BM_InOm_391	720575940621355759	5
BM_InOm_391	720575940647075619	7
BM_InOm_391	720575940625870640	6
BM_InOm_392	720575940638907108	7
BM_InOm_393	720575940621355759	5
BM_InOm_393	720575940615623867	5
BM_InOm_394	720575940612775130	8
BM_InOm_394	720575940625870640	6
BM_InOm_395	720575940605119776	5
BM_InOm_395	720575940625223944	7
BM_InOm_396	720575940644467360	5
BM_InOm_396	720575940625870640	5
BM_InOm_397	720575940644473760	6
BM_InOm_398	720575940621628582	8
BM_InOm_398	720575940625870640	5
BM_InOm_401	720575940628595944	5
BM_InOm_401	720575940614291181	5
BM_InOm_401	720575940621628582	6
BM_InOm_403	720575940638907108	6
BM_InOm_404	720575940618574749	6
BM_InOm_404	720575940640413043	6
BM_InOm_405	720575940605119776	5
BM_InOm_405	720575940644473760	6
BM_InOm_406	720575940605119776	6
BM_InOm_406	720575940618574749	9
BM_InOm_406	720575940631982952	7
BM_InOm_408	720575940605119776	6
BM_InOm_408	720575940618574749	11
BM_InOm_408	720575940640413043	6
BM_InOm_409	720575940628595944	5
BM_InOm_409	720575940644473760	5
BM_InOm_409	720575940647075619	6
BM_InOm_409	720575940625870640	6
BM_InOm_410	720575940631982952	8
BM_InOm_410	720575940644473760	6
BM_InOm_411	720575940638907108	7
BM_InOm_411	720575940605119776	5
BM_InOm_411	720575940628590312	5
BM_InOm_411	720575940644473760	7
BM_InOm_412	720575940618574749	5
BM_InOm_412	720575940644473760	5
BM_InOm_413	720575940637870510	5
BM_InOm_413	720575940644473760	7
BM_InOm_414	720575940638907108	6
BM_InOm_414	720575940621706605	5
BM_InOm_414	720575940620541099	6
BM_InOm_414	720575940618574749	9
BM_InOm_414	720575940644473760	5
BM_InOm_414	720575940647075619	12
BM_InOm_415	720575940638907108	7
BM_InOm_416	720575940638907108	10
BM_InOm_416	720575940620541099	5
BM_InOm_416	720575940644467360	5
BM_InOm_416	720575940618574749	6
BM_InOm_416	720575940647075619	7
BM_InOm_417	720575940638907108	6
BM_InOm_417	720575940618574749	5
BM_InOm_417	720575940625223944	8
BM_InOm_418	720575940638907108	6
BM_InOm_418	720575940605119776	7
BM_InOm_418	720575940644473760	5
BM_InOm_419	720575940618574749	6
BM_InOm_420	720575940638907108	5
BM_InOm_420	720575940618574749	13
BM_InOm_420	720575940644473760	7
BM_InOm_421	720575940644473760	5
BM_InOm_422	720575940638907108	8
BM_InOm_422	720575940644473760	8
BM_InOm_422	720575940625223944	5
BM_InOm_422	720575940647075619	6
BM_InOm_424	720575940619114918	5
BM_InOm_424	720575940616553300	6
BM_InOm_424	720575940612775130	6
BM_InOm_424	720575940618574749	5
BM_InOm_424	720575940640413043	5
BM_InOm_424	720575940647075619	6
BM_InOm_425	720575940647075619	8
BM_InOm_426	720575940631982952	5
BM_InOm_428	720575940638907108	6
BM_InOm_428	720575940631982952	6
BM_InOm_429	720575940638907108	6
BM_InOm_429	720575940605119776	7
BM_InOm_429	720575940631982952	7
BM_InOm_430	720575940618574749	5
BM_InOm_431	720575940618574749	6
BM_InOm_432	720575940638907108	6
BM_InOm_432	720575940605119776	7
BM_InOm_432	720575940618574749	7
BM_InOm_432	720575940618961857	5
BM_InOm_432	720575940644473760	5
BM_InOm_433	720575940647516025	5
BM_InOm_433	720575940618574749	6
BM_InOm_433	720575940644473760	5
BM_InOm_434	720575940638907108	8
BM_InOm_434	720575940644473760	8
BM_InOm_435	720575940631982952	6
BM_InOm_436	720575940605119776	7
BM_InOm_436	720575940618574749	6
BM_InOm_436	720575940644473760	6
BM_InOm_437	720575940618574749	5
BM_InOm_437	720575940644473760	7
BM_InOm_437	720575940625223944	5
BM_InOm_438	720575940638907108	5
BM_InOm_439	720575940638907108	11
BM_InOm_439	720575940618574749	7
BM_InOm_439	720575940631982952	6
BM_InOm_439	720575940640413043	5
BM_InOm_439	720575940647075619	5
BM_InOm_440	720575940638907108	5
BM_InOm_440	720575940614291181	6
BM_InOm_440	720575940618574749	8
BM_InOm_440	720575940631982952	9
BM_InOm_440	720575940644473760	7
BM_InOm_441	720575940617593157	9
BM_InOm_441	720575940618574749	6
BM_InOm_441	720575940644473760	6
BM_InOm_442	720575940613510002	5
BM_InOm_442	720575940628595944	7
BM_InOm_442	720575940618574749	5
BM_InOm_442	720575940631982952	7
BM_InOm_442	720575940640413043	5
BM_InOm_442	720575940644473760	10
BM_InOm_442	720575940647075619	5
BM_InOm_443	720575940638907108	7
BM_InOm_443	720575940605119776	5
BM_InOm_443	720575940647075619	7
BM_InOm_444	720575940605119776	6
BM_InOm_444	720575940618574749	8
BM_InOm_444	720575940644473760	8
BM_InOm_445	720575940638907108	9
BM_InOm_445	720575940618574749	5
BM_InOm_445	720575940644473760	6
BM_InOm_446	720575940638907108	7
BM_InOm_446	720575940618574749	7
BM_InOm_446	720575940631982952	7
BM_InOm_446	720575940640413043	6
BM_InOm_447	720575940618574749	5
BM_InOm_448	720575940618574749	5
BM_InOm_449	720575940638907108	6
BM_InOm_450	720575940638907108	13
BM_InOm_452	720575940638907108	8
BM_InOm_452	720575940620541099	6
BM_InOm_452	720575940644473760	9
BM_InOm_453	720575940638907108	5
BM_InOm_453	720575940605119776	6
BM_InOm_453	720575940631982952	8
BM_InOm_454	720575940618574749	5
BM_InOm_454	720575940616853853	5
BM_InOm_455	720575940613510002	6
BM_InOm_455	720575940605119776	6
BM_InOm_455	720575940612775130	5
BM_InOm_455	720575940644473760	5
BM_InOm_456	720575940618426021	5
BM_InOm_459	720575940638907108	7
BM_InOm_459	720575940644473760	6
BM_InOm_460	720575940638907108	7
BM_InOm_460	720575940618574749	5
BM_InOm_461	720575940644473760	5
BM_InOm_462	720575940605119776	5
BM_InOm_463	720575940612775130	5
BM_InOm_463	720575940647075619	7
BM_InOm_464	720575940618574749	9
BM_InOm_465	720575940638907108	6
BM_InOm_465	720575940605119776	5
BM_InOm_465	720575940631982952	5
BM_InOm_466	720575940638907108	9
BM_InOm_466	720575940616553300	5
BM_InOm_466	720575940614291181	5
BM_InOm_466	720575940621355759	6
BM_InOm_467	720575940628125715	6
BM_InOm_467	720575940621355759	5
BM_InOm_467	720575940621628582	5
BM_InOm_467	720575940647075619	6
BM_InOm_467	720575940625870640	5
BM_InOm_468	720575940638907108	9
BM_InOm_468	720575940628125715	5
BM_InOm_468	720575940644467360	5
BM_InOm_468	720575940631982952	6
BM_InOm_468	720575940647075619	8
BM_InOm_469	720575940614291181	7
BM_InOm_469	720575940644467360	5
BM_InOm_469	720575940625223944	6
BM_InOm_470	720575940625223944	8
BM_InOm_471	720575940614291181	7
BM_InOm_471	720575940647075619	5
BM_InOm_472	720575940638907108	8
BM_InOm_472	720575940614291181	5
BM_InOm_472	720575940631982952	5
BM_InOm_472	720575940618777684	5
BM_InOm_472	720575940604705312	5
BM_InOm_473	720575940638907108	5
BM_InOm_473	720575940614291181	7
BM_InOm_473	720575940644467360	5
BM_InOm_473	720575940621628582	6
BM_InOm_473	720575940629012227	7
BM_InOm_474	720575940638907108	7
BM_InOm_474	720575940614291181	6
BM_InOm_474	720575940634683237	8
BM_InOm_474	720575940644473760	5
BM_InOm_474	720575940647075619	6
BM_InOm_474	720575940623934600	5
BM_InOm_475	720575940638907108	8
BM_InOm_475	720575940614291181	5
BM_InOm_475	720575940620541099	5
BM_InOm_475	720575940632105100	5
BM_InOm_476	720575940638907108	5
BM_InOm_476	720575940628595944	5
BM_InOm_476	720575940614291181	6
BM_InOm_476	720575940647075619	6
BM_InOm_476	720575940625870640	5
BM_InOm_477	720575940638907108	5
BM_InOm_477	720575940612775130	5
BM_InOm_477	720575940628595944	7
BM_InOm_478	720575940638907108	6
BM_InOm_478	720575940628595944	8
BM_InOm_479	720575940638907108	5
BM_InOm_479	720575940614291181	6
BM_InOm_481	720575940638907108	6
BM_InOm_481	720575940644473760	6
BM_InOm_481	720575940647075619	5
BM_InOm_483	720575940638907108	13
BM_InOm_483	720575940625223944	5
BM_InOm_483	720575940625870640	8
BM_InOm_484	720575940638907108	9
BM_InOm_484	720575940604705312	6
BM_InOm_484	720575940647075619	5
BM_InOm_485	720575940638907108	6
BM_InOm_485	720575940620541099	5
BM_InOm_486	720575940638907108	8
BM_InOm_486	720575940614291181	6
BM_InOm_486	720575940631982952	5
BM_InOm_487	720575940605119776	7
BM_InOm_487	720575940631982952	5
BM_InOm_487	720575940644473760	8
BM_InOm_488	720575940605119776	6
BM_InOm_488	720575940618574749	6
BM_InOm_488	720575940631982952	8
BM_InOm_488	720575940640413043	5
BM_InOm_489	720575940644473760	6
BM_InOm_489	720575940647075619	5
BM_InOm_490	720575940638907108	6
BM_InOm_490	720575940647075619	7
BM_InOm_491	720575940638907108	10
BM_InOm_491	720575940605119776	7
BM_InOm_491	720575940647075619	5
BM_InOm_492	720575940638907108	6
BM_InOm_492	720575940605119776	5
BM_InOm_492	720575940614291181	6
BM_InOm_492	720575940644473760	5
BM_InOm_492	720575940647075619	10
BM_InOm_493	720575940638907108	7
BM_InOm_493	720575940612775130	7
BM_InOm_493	720575940614291181	6
BM_InOm_493	720575940647075619	5
BM_InOm_494	720575940619114918	5
BM_InOm_494	720575940605119776	8
BM_InOm_494	720575940631982952	6
BM_InOm_494	720575940644473760	6
BM_InOm_494	720575940647075619	6
BM_InOm_495	720575940619114918	8
BM_InOm_495	720575940616553300	5
BM_InOm_495	720575940605119776	5
BM_InOm_495	720575940628125715	5
BM_InOm_495	720575940647075619	6
BM_InOm_496	720575940638907108	9
BM_InOm_496	720575940614291181	5
BM_InOm_496	720575940644473760	6
BM_InOm_496	720575940647075619	9
BM_InOm_496	720575940623934600	5
BM_InOm_496	720575940615623867	5
BM_InOm_497	720575940638907108	5
BM_InOm_498	720575940638907108	7
BM_InOm_498	720575940614291181	7
BM_InOm_498	720575940621628582	5
BM_InOm_499	720575940619114918	5
BM_InOm_499	720575940627230722	6
BM_InOm_500	720575940647075619	6
BM_InOm_502	720575940618777684	5
BM_InOm_502	720575940621628582	5
BM_InOm_503	720575940628225167	6
BM_InOm_504	720575940638907108	5
BM_InOm_504	720575940644473760	6
BM_InOm_505	720575940612775130	5
BM_InOm_505	720575940621628582	6
BM_InOm_505	720575940644473760	5
BM_InOm_505	720575940647075619	5
BM_InOm_505	720575940615623867	7
BM_InOm_505	720575940634198926	6
BM_InOm_506	720575940617953241	5
BM_InOm_506	720575940638907108	5
BM_InOm_506	720575940647075619	5
BM_InOm_507	720575940616553300	5
BM_InOm_507	720575940621628582	5
BM_InOm_511	720575940628225167	5
BM_InOm_512	720575940628595944	5
BM_InOm_513	720575940621628582	8
BM_InOm_514	720575940628225167	6
BM_InOm_515	720575940638907108	9
BM_InOm_515	720575940628595944	6
BM_InOm_515	720575940625870640	7
BM_InOm_516	720575940619114918	6
BM_InOm_516	720575940605119776	5
BM_InOm_516	720575940627230722	5
BM_InOm_516	720575940612775130	5
BM_InOm_516	720575940647075619	9
BM_InOm_517	720575940605119776	6
BM_InOm_517	720575940627230722	5
BM_InOm_518	720575940644467360	5
BM_InOm_518	720575940634617952	5
BM_InOm_518	720575940615623867	8
BM_InOm_519	720575940638907108	7
BM_InOm_519	720575940605119776	6
BM_InOm_519	720575940631982952	5
BM_InOm_519	720575940625870640	6
BM_InOm_520	720575940605119776	6
BM_InOm_520	720575940628595944	5
BM_InOm_520	720575940647075619	5
BM_InOm_521	720575940638907108	6
BM_InOm_521	720575940612775130	6
BM_InOm_521	720575940628225167	5
BM_InOm_521	720575940621628582	5
BM_InOm_521	720575940647075619	6
BM_InOm_522	720575940638907108	5
BM_InOm_522	720575940627230722	5
BM_InOm_523	720575940619114918	6
BM_InOm_523	720575940638907108	6
BM_InOm_523	720575940605119776	5
BM_InOm_523	720575940627230722	5
BM_InOm_523	720575940612775130	6
BM_InOm_523	720575940647075619	5
BM_InOm_524	720575940614291181	5
BM_InOm_524	720575940631982952	5
BM_InOm_528	720575940622537477	5
BM_InOm_528	720575940647075619	5
BM_InOm_529	720575940628225167	5
BM_InOm_530	720575940628595944	5
BM_InOm_530	720575940647075619	5
BM_InOm_535	720575940638907108	7
BM_InOm_535	720575940628225167	5
BM_InOm_537	720575940619114918	5
BM_InOm_538	720575940644473760	7
BM_InOm_539	720575940638907108	5
BM_InOm_539	720575940647075619	5
BM_InOm_539	720575940625870640	5
BM_InOm_540	720575940628225167	5
BM_InOm_541	720575940638907108	6
BM_InOm_541	720575940627230722	6
[truncated: 3,121 more rows]
