# Supplementary material for: A comprehensive mechanosensory connectome reveals a somatotopically organized neural circuit architecture controlling stimulus-aimed grooming of the Drosophila head
Source: eLife. 2026 Jun 8;14:RP108044. doi: 10.7554/eLife.108044 (PMC13246004; doi:10.7554/eLife.108044)
Supplement: Supplementary file 12. — A 555x555 matrix of individual BMNs and their calculated pairwise cosine similarity scores. [file elife-108044-supp12.zip › Supplementary_file_12_BMN_x_BMN_cos_sim_scores.csv]

	BM_Ant_001	BM_Ant_002	BM_Ant_003	BM_Ant_004	BM_Ant_005	BM_Ant_006	BM_Ant_007	BM_Ant_008	BM_Ant_009	BM_Ant_010	BM_Ant_011	BM_Ant_012	BM_Ant_013	BM_Ant_014	BM_Ant_015	BM_Ant_016	BM_Ant_017	BM_Ant_018	BM_Ant_019	BM_Ant_020	BM_dOcci_001	BM_dOcci_002	BM_dOcci_003	BM_dPoOr_001	BM_dPoOr_002	BM_dPoOr_003	BM_dPoOr_004	BM_Fr_001	BM_Fr_002	BM_Fr_003	BM_Fr_004	BM_Fr_005	BM_Fr_006	BM_FrOr_001	BM_FrOr_002	BM_FrOr_003	BM_FrOr_004	BM_FrOr_005	BM_FrOr_006	BM_Hau_001	BM_Hau_002	BM_Hau_003	BM_Hau_004	BM_Hau_005	BM_InOc_001	BM_InOc_002	BM_InOc_003	BM_InOm_004	BM_InOm_005
BM_Ant_001	1	0.674072342155224	0.526234811584217	0.487950036474267	0.466666666666667	0.571547606649408	0.545086545021785	0.637186005814633	0.5	0.613571991077896	0.377123616632825	0.719727492065746	0.720510792749932	0.347832796499967	0.282842712474619	0.57848122084975	0.674699084939987	0.603859639855542	0.719727492065746	0.719727492065746	0.0898933149950989	0.0496903994999953	0.0826898230594723	0.1539600717839	0.278886675511359	0.282842712474619	0.112687233963802	0.571547606649408	0.470591052504527	0.477027835199955	0.525954705740353	0.517114501254226	0.074535599249993	0.397705839334203	0.298142396999972	0.386500602909469	0.278886675511359	0.466666666666667	0.455420034042649	0	0	0.0534522483824849	0.0224733287487747	0	0.387545572650787	0.363299507275377	0.316227766016838	0.149071198499986	0.105409255338946
BM_Ant_002	0.674072342155224	1	0.514916610921561	0.509285611263384	0.587095265748098	0.612517187485004	0.533362883342129	0.647461535910077	0.45662965113741	0.525328432937973	0.32288592281011	0.650074774185464	0.680703293656841	0.291729982995789	0.184506241605777	0.530661853257919	0.660187730954733	0.559773372214011	0.62298832526107	0.677161223109858	0.0439799497133542	0	0.0404556697031367	0.150648715430942	0.233904352675635	0.184506241605777	0.110263569283994	0.426098913033046	0.433383182790309	0.495940971092841	0.487556080639098	0.452730095097611	0.0729324957489473	0.318397111954751	0.255263735121316	0.343807082086264	0.272888411454908	0.358780440179393	0.4137945591515	0.0261981258531123	0.0257855311564698	0.0697368043754407	0.0439799497133542	0	0.325037387092732	0.355485701283318	0.275045665669012	0.145864991497895	0.103142124625879
BM_Ant_003	0.526234811584217	0.514916610921561	1	0.599144689515278	0.657793514480272	0.680309130337461	0.754851356096397	0.612584586208203	0.263117405792109	0.403603676397787	0.43412157106223	0.582685632583384	0.555662382891521	0.326860225230307	0.310086836473021	0.523216643569943	0.546230993599135	0.4599331055039	0.546267780546922	0.619103484619845	0	0	0	0.0506369683541833	0.157242725508288	0.124034734589208	0.0741249316661101	0.501280411827603	0.327760668328153	0.392232270276368	0.400596372401076	0.393863180721688	0.098058067569092	0.332956045908146	0.196116135138184	0.277350098112615	0.26207120918048	0.394676108688163	0.299572344757639	0.0352234976838173	0.0346687622640768	0.0703210846407743	0.0591312395989083	0.0462250163521024	0.25492496425523	0.273115496799568	0.231125081760512	0.196116135138184	0.138675049056307
BM_Ant_004	0.487950036474267	0.509285611263384	0.599144689515278	1	0.487950036474267	0.597614304667197	0.671936840905293	0.57399680266734	0.29277002188456	0.449088713139072	0.414039335605413	0.52678658400752	0.581914373962646	0.290957186981323	0.207019667802706	0.370479286817474	0.493829164658431	0.558290526239082	0.52678658400752	0.648352718778486	0	0	0	0.112687233963802	0.174963553055941	0.138013111868471	0.0824786098842323	0.438250490089278	0.364698404312898	0.480079358519183	0.405220449236554	0.517932397378237	0.109108945117996	0.264628062012482	0.163663417676994	0.25717224993682	0.174963553055941	0.341565025531987	0.333333333333333	0	0	0.0782460796435952	0	0	0.202610224618277	0.189934294099397	0.154303349962092	0	0.154303349962092
BM_Ant_005	0.466666666666667	0.587095265748098	0.657793514480272	0.487950036474267	1	0.734846922834953	0.688530372659096	0.624932428779737	0.35	0.460178993308422	0.424264068711929	0.58131835897618	0.596284793999944	0.372677996249965	0.282842712474619	0.488093530091976	0.583874208121142	0.476731294622796	0.49827287912244	0.62284109890305	0.0674199862463242	0	0.0620173672946042	0.173205080756888	0.298807152333598	0.282842712474619	0.169030850945703	0.449073119510249	0.37370465934183	0.491934955049954	0.49827287912244	0.408248290463863	0.223606797749979	0.379628301182648	0.335410196624968	0.421637021355784	0.418330013267038	0.45	0.341565025531987	0	0.0395284707521047	0.0801783725737273	0.0674199862463242	0.052704627669473	0.29065917948809	0.272474630456533	0.263523138347365	0.223606797749979	0.158113883008419
BM_Ant_006	0.571547606649408	0.612517187485004	0.680309130337461	0.597614304667197	0.734846922834953	1	0.808137624265252	0.810405304003347	0.408248290463863	0.50097943286812	0.404145188432738	0.576353978077689	0.639009650422694	0.426006433615129	0.23094010767585	0.575649675601062	0.635641726163728	0.661724102537295	0.610257153258729	0.711966678801851	0.055048188256318	0	0.0506369683541833	0.235702260395516	0.341565025531987	0.346410161513775	0.138013111868471	0.5	0.406838102172486	0.511207720338155	0.508547627715608	0.5	0.182574185835055	0.354245954216038	0.319504825211347	0.387298334620742	0.341565025531987	0.408248290463863	0.398409536444798	0.0327912917891976	0.0645497224367903	0.109108945117996	0.082572282384477	0.086066296582387	0.339031751810405	0.381385035698237	0.301232038038355	0.182574185835055	0.129099444873581
BM_Ant_007	0.545086545021785	0.533362883342129	0.754851356096397	0.671936840905293	0.688530372659096	0.808137624265252	1	0.696049196885166	0.344265186329548	0.495073771488337	0.426006433615129	0.571793351913491	0.609425284144605	0.384900179459751	0.243432247780074	0.560112033611204	0.569521428646887	0.574426957903553	0.607530436408084	0.67900460539727	0	0	0	0.149071198499986	0.25717224993682	0.243432247780074	0.0727392967453308	0.52704627669473	0.393107929440525	0.538860251243651	0.500319182924304	0.456773439802099	0.192450089729875	0.373408022407469	0.336787657027282	0.408248290463863	0.308606699924184	0.430331482911935	0.419960525565808	0.0345650564910142	0.0680413817439772	0.0920087412456472	0.0870388279778489	0.0907218423253029	0.285896675956745	0.368513865595044	0.226804605813257	0.192450089729875	0.136082763487954
BM_Ant_008	0.637186005814633	0.647461535910077	0.612584586208203	0.57399680266734	0.624932428779737	0.810405304003347	0.696049196885166	1	0.404368042151594	0.479301293269411	0.363912671437025	0.610562510872664	0.684995780438989	0.383597637045834	0.311925146946022	0.55821655598023	0.658218378086964	0.595849691647864	0.610562510872664	0.702146887503563	0	0	0	0.127342907993403	0.219687387581873	0.207950097964015	0.06213697660012	0.480240180150131	0.335809380979965	0.460317164455	0.518978134241764	0.450225168890748	0.0821994936526786	0.31898088913156	0.246598480958036	0.348742916231458	0.263624865098248	0.367607311046904	0.394622801833796	0.0295269297678746	0.0290619096859548	0.0785977491891859	0.049568159709661	0	0.274753129892699	0.286181903516071	0.271244490402245	0.164398987305357	0.116247638743819
BM_Ant_009	0.5	0.45662965113741	0.263117405792109	0.29277002188456	0.35	0.408248290463863	0.344265186329548	0.404368042151594	1	0.651920240520265	0.0707106781186548	0.45675013919557	0.447213595499958	0.447213595499958	0.212132034355964	0.325395686727984	0.389249472080761	0.429058165160517	0.45675013919557	0.45675013919557	0.134839972492648	0.074535599249993	0.124034734589208	0.173205080756888	0.239045721866879	0.282842712474619	0.253546276418555	0.449073119510249	0.49827287912244	0.491934955049954	0.53979561904931	0.408248290463863	0.335410196624968	0.379628301182648	0.391311896062463	0.421637021355784	0.358568582800318	0.45	0.390360029179413	0	0.0395284707521047	0.0267261241912424	0.0674199862463242	0.052704627669473	0.33218191941496	0.311399577664609	0.316227766016838	0.223606797749979	0.158113883008419
BM_Ant_010	0.613571991077896	0.525328432937973	0.403603676397787	0.449088713139072	0.460178993308422	0.50097943286812	0.495073771488337	0.479301293269411	0.651920240520265	1	0.27116307227332	0.477697316473861	0.543078852951278	0.342997170285018	0.162697843363992	0.415945165403852	0.477665147221226	0.475327075682635	0.573236779768634	0.573236779768634	0.206835075998008	0.171498585142509	0.142695448246348	0.177122977108019	0.275009549108463	0.216930457818656	0.194461117065649	0.50097943286812	0.509543804238786	0.548795472456028	0.54139029200371	0.50097943286812	0.257247877713763	0.457539681944237	0.342997170285018	0.444648645899944	0.412514323662695	0.498527242750791	0.523936831995584	0	0.0303169531295416	0.0614940046268091	0.0517087689995019	0.0808452083454443	0.350311365414165	0.388102932117246	0.282958229209055	0.171498585142509	0.121267812518166
BM_Ant_011	0.377123616632825	0.32288592281011	0.43412157106223	0.414039335605413	0.424264068711929	0.404145188432738	0.426006433615129	0.363912671437025	0.0707106781186548	0.27116307227332	1	0.352332131708822	0.368932393686311	0.421637021355784	0.3	0.460178993308422	0.330289129537908	0.337099931231621	0.352332131708822	0.411054153660292	0	0	0	0	0	0	0	0.288675134594813	0.234888087805881	0.379473319220206	0.411054153660292	0.346410161513775	0.158113883008419	0.076696498884737	0	0.149071198499986	0.253546276418555	0.212132034355964	0.138013111868471	0	0	0.0755928946018454	0.0476731294622796	0	0.0587220219514703	0.110096376512636	0	0	0
BM_Ant_012	0.719727492065746	0.650074774185464	0.582685632583384	0.52678658400752	0.58131835897618	0.576353978077689	0.571793351913491	0.610562510872664	0.45675013919557	0.477697316473861	0.352332131708822	1	0.742781352708208	0.371390676354104	0.234888087805881	0.630528288755463	0.743484411410521	0.673036445095161	0.758620689655172	0.758620689655172	0.111978502191171	0.0618984460590173	0.103005240524921	0.143838990445615	0.297775000191279	0.293610109757352	0.140372481268719	0.610257153258729	0.517241379310345	0.594225082166566	0.586206896551724	0.576353978077689	0.0928476690885259	0.360301879288836	0.371390676354104	0.393919298579168	0.297775000191279	0.45675013919557	0.486264539083865	0	0	0.0665845142427713	0.0279946255477927	0	0.344827586206897	0.35557950110938	0.393919298579168	0.185695338177052	0.131306432859723
BM_Ant_013	0.720510792749932	0.680703293656841	0.555662382891521	0.581914373962646	0.596284793999944	0.639009650422694	0.609425284144605	0.684995780438989	0.447213595499958	0.543078852951278	0.368932393686311	0.742781352708208	1	0.277777777777778	0.263523138347365	0.525493854245388	0.696310623822791	0.675135601792766	0.649933683619682	0.742781352708208	0.0502518907629606	0	0.0462250163521024	0.172132593164774	0.267261241912424	0.210818510677892	0.125988157669742	0.578151588477675	0.46423834544263	0.566666666666667	0.526136791501647	0.547722557505166	0.0833333333333333	0.3638034375545	0.291666666666667	0.392837100659193	0.311804782231162	0.409945795874961	0.509175077217316	0	0	0.0597614304667197	0.0251259453814803	0	0.278543007265578	0.348155311911396	0.314269680527354	0.166666666666667	0.117851130197758
BM_Ant_014	0.347832796499967	0.291729982995789	0.326860225230307	0.290957186981323	0.372677996249965	0.426006433615129	0.384900179459751	0.383597637045834	0.447213595499958	0.342997170285018	0.421637021355784	0.371390676354104	0.277777777777778	1	0.421637021355784	0.485071250072666	0.29012942659283	0.21320071635561	0.371390676354104	0.371390676354104	0	0	0	0.172132593164774	0.17817416127495	0.210818510677892	0.125988157669742	0.365148371670111	0.309492230295086	0.333333333333333	0.433289122413121	0.365148371670111	0.333333333333333	0.242535625036333	0.166666666666667	0.235702260395516	0.356348322549899	0.298142396999972	0.218217890235992	0	0.058925565098879	0.0398409536444798	0.0502518907629606	0.0785674201318386	0.185695338177052	0.174077655955698	0.157134840263677	0	0.235702260395516
BM_Ant_015	0.282842712474619	0.184506241605777	0.310086836473021	0.207019667802706	0.282842712474619	0.23094010767585	0.243432247780074	0.311925146946022	0.212132034355964	0.162697843363992	0.3	0.234888087805881	0.263523138347365	0.421637021355784	1	0.306785995538948	0.165144564768954	0.202259958738973	0.234888087805881	0.234888087805881	0	0	0	0.0816496580927726	0.0845154254728517	0.1	0.119522860933439	0.288675134594813	0.117444043902941	0.189736659610103	0.234888087805881	0.23094010767585	0.316227766016838	0.230089496654211	0.0790569415042095	0.223606797749979	0.253546276418555	0.282842712474619	0.138013111868471	0	0	0	0	0	0.176166065854411	0.110096376512636	0.149071198499986	0	0.223606797749979
BM_Ant_016	0.57848122084975	0.530661853257919	0.523216643569943	0.370479286817474	0.488093530091976	0.575649675601062	0.560112033611204	0.55821655598023	0.325395686727984	0.415945165403852	0.460178993308422	0.630528288755463	0.525493854245388	0.485071250072666	0.306785995538948	1	0.633300496381124	0.620505227994023	0.720603758577672	0.630528288755463	0	0	0	0.062622429108515	0.194461117065649	0.153392997769474	0.0916698497028211	0.487088187047052	0.450377349111045	0.485071250072666	0.450377349111045	0.531368931324057	0.121267812518166	0.294117647058824	0.242535625036333	0.342997170285018	0.324101861776082	0.379628301182648	0.317553674414978	0	0	0.0579771035652448	0.0365636212063565	0	0.225188674555522	0.295540231644524	0.228664780190012	0.242535625036333	0.171498585142509
BM_Ant_017	0.674699084939987	0.660187730954733	0.546230993599135	0.493829164658431	0.583874208121142	0.635641726163728	0.569521428646887	0.658218378086964	0.389249472080761	0.477665147221226	0.330289129537908	0.743484411410521	0.696310623822791	0.29012942659283	0.165144564768954	0.633300496381124	1	0.630929176171425	0.646508183835236	0.775809820602283	0.0524863881081478	0	0.0482804549585268	0.134839972492648	0.232621052599618	0.220192753025272	0.131590338991954	0.476731294622796	0.387904910301142	0.522232967867094	0.484881137876427	0.508513380930983	0.0870388279778489	0.253320198552449	0.261116483933547	0.328243975944887	0.279145263119541	0.311399577664609	0.417855447018672	0	0	0.0624187783932359	0.0262431940540739	0	0.226277864342333	0.333333333333333	0.287213478951776	0.174077655955698	0.123091490979333
BM_Ant_018	0.603859639855542	0.559773372214011	0.4599331055039	0.558290526239082	0.476731294622796	0.661724102537295	0.574426957903553	0.595849691647864	0.429058165160517	0.475327075682635	0.337099931231621	0.673036445095161	0.675135601792766	0.21320071635561	0.202259958738973	0.620505227994023	0.630929176171425	1	0.712626824218406	0.673036445095161	0.0642824346533225	0	0.0591312395989083	0.220192753025272	0.341881729378914	0.337099931231621	0.161164592805076	0.50602431370499	0.475084549478937	0.554321862524587	0.514674928602182	0.50602431370499	0.106600358177805	0.413670151996015	0.319801074533416	0.402015126103685	0.341881729378914	0.476731294622796	0.511766315719159	0	0	0.0764470787156438	0.0321412173266613	0	0.316723032985958	0.334021328561342	0.351763235340724	0.21320071635561	0.150755672288882
BM_Ant_019	0.719727492065746	0.62298832526107	0.546267780546922	0.52678658400752	0.49827287912244	0.610257153258729	0.607530436408084	0.610562510872664	0.45675013919557	0.573236779768634	0.352332131708822	0.758620689655172	0.649933683619682	0.371390676354104	0.234888087805881	0.720603758577672	0.646508183835236	0.712626824218406	1	0.758620689655172	0.111978502191171	0.0618984460590173	0.103005240524921	0.143838990445615	0.297775000191279	0.293610109757352	0.140372481268719	0.576353978077689	0.517241379310345	0.519946946895745	0.517241379310345	0.576353978077689	0.0928476690885259	0.40533961419994	0.371390676354104	0.437688109532408	0.297775000191279	0.49827287912244	0.486264539083865	0	0	0.0443896761618475	0.0279946255477927	0	0.310344827586207	0.323254091917618	0.262612865719445	0.185695338177052	0.131306432859723
BM_Ant_020	0.719727492065746	0.677161223109858	0.619103484619845	0.648352718778486	0.62284109890305	0.711966678801851	0.67900460539727	0.702146887503563	0.45675013919557	0.573236779768634	0.411054153660292	0.758620689655172	0.742781352708208	0.371390676354104	0.234888087805881	0.630528288755463	0.775809820602283	0.673036445095161	0.758620689655172	1	0.0559892510955854	0	0.0515026202624605	0.191785320594154	0.297775000191279	0.293610109757352	0.140372481268719	0.576353978077689	0.448275862068966	0.519946946895745	0.586206896551724	0.610257153258729	0.0928476690885259	0.40533961419994	0.324966841809841	0.437688109532408	0.347404166889826	0.45675013919557	0.52678658400752	0	0	0.0665845142427713	0.0279946255477927	0	0.275862068965517	0.35557950110938	0.350150487625927	0.185695338177052	0.131306432859723
BM_dOcci_001	0.0898933149950989	0.0439799497133542	0	0	0.0674199862463242	0.055048188256318	0	0	0.134839972492648	0.206835075998008	0	0.111978502191171	0.0502518907629606	0	0	0	0.0524863881081478	0.0642824346533225	0.111978502191171	0.0559892510955854	1	0.80403025220737	0.836242010007091	0.389249472080761	0.322329185610152	0.286038776773678	0.455842305838552	0.110096376512636	0.223957004382342	0.120604537831105	0.167967753286756	0.110096376512636	0.150755672288882	0.0731272424127131	0.150755672288882	0.21320071635561	0.080582296402538	0.202259958738973	0.0657951694959769	0	0	0	0.0454545454545455	0.0710669054518702	0.167967753286756	0.104972776216296	0.14213381090374	0	0
BM_dOcci_002	0.0496903994999953	0	0	0	0	0	0	0	0.074535599249993	0.171498585142509	0	0.0618984460590173	0	0	0	0	0	0	0.0618984460590173	0	0.80403025220737	1	0.647150228929434	0.172132593164774	0.17817416127495	0.105409255338946	0.50395263067897	0.0608580619450185	0.185695338177052	0.0666666666666667	0.123796892118035	0.0608580619450185	0.166666666666667	0	0.0833333333333333	0.157134840263677	0	0.149071198499986	0	0	0	0	0	0.0785674201318386	0.123796892118035	0.0580258853185659	0.0785674201318386	0	0
BM_dOcci_003	0.0826898230594723	0.0404556697031367	0	0	0.0620173672946042	0.0506369683541833	0	0	0.124034734589208	0.142695448246348	0	0.103005240524921	0.0462250163521024	0	0	0	0.0482804549585268	0.0591312395989083	0.103005240524921	0.0515026202624605	0.836242010007091	0.647150228929434	1	0.42966892442366	0.370624658330551	0.350823207722812	0.524142418360959	0.101273936708367	0.206010481049842	0.110940039245046	0.154507860787381	0.101273936708367	0.138675049056307	0.0672672793996312	0.138675049056307	0.196116135138184	0.0741249316661101	0.186052101883813	0.0605227532668802	0	0	0	0.0418121005003545	0	0.154507860787381	0.14484136487558	0.130744090092123	0	0
BM_dPoOr_001	0.1539600717839	0.150648715430942	0.0506369683541833	0.112687233963802	0.173205080756888	0.235702260395516	0.149071198499986	0.127342907993403	0.173205080756888	0.177122977108019	0	0.143838990445615	0.172132593164774	0.172132593164774	0.0816496580927726	0.062622429108515	0.134839972492648	0.220192753025272	0.143838990445615	0.191785320594154	0.389249472080761	0.172132593164774	0.42966892442366	1	0.75907211527659	0.653197264742181	0.487950036474267	0.235702260395516	0.191785320594154	0.258198889747161	0.28767798089123	0.188561808316413	0.129099444873581	0.313112145542575	0.387298334620742	0.365148371670111	0.207019667802706	0.288675134594813	0.225374467927604	0	0.0456435464587638	0.0925820099772552	0.116774841624228	0.0608580619450185	0.335624311039769	0.314626602482846	0.304290309725092	0	0.182574185835055
BM_dPoOr_002	0.278886675511359	0.233904352675635	0.157242725508288	0.174963553055941	0.298807152333598	0.341565025531987	0.25717224993682	0.219687387581873	0.239045721866879	0.275009549108463	0	0.297775000191279	0.267261241912424	0.17817416127495	0.0845154254728517	0.194461117065649	0.232621052599618	0.341881729378914	0.297775000191279	0.297775000191279	0.322329185610152	0.17817416127495	0.370624658330551	0.75907211527659	1	0.845154254728517	0.404061017820884	0.341565025531987	0.347404166889826	0.374165738677394	0.446662500286919	0.29277002188456	0.133630620956212	0.453742606486515	0.601337794302955	0.566946709513841	0.285714285714286	0.478091443733757	0.349927106111883	0	0.0472455591261534	0.127775312999988	0.161164592805076	0.0629940788348712	0.496291666985465	0.418717894679312	0.440958551844098	0.267261241912424	0.188982236504614
BM_dPoOr_003	0.282842712474619	0.184506241605777	0.124034734589208	0.138013111868471	0.282842712474619	0.346410161513775	0.243432247780074	0.207950097964015	0.282842712474619	0.216930457818656	0	0.293610109757352	0.210818510677892	0.210818510677892	0.1	0.153392997769474	0.220192753025272	0.337099931231621	0.293610109757352	0.293610109757352	0.286038776773678	0.105409255338946	0.350823207722812	0.653197264742181	0.845154254728517	1	0.358568582800318	0.288675134594813	0.293610109757352	0.316227766016838	0.411054153660292	0.288675134594813	0.158113883008419	0.383482494423685	0.474341649025257	0.447213595499958	0.338061701891407	0.424264068711929	0.276026223736942	0	0.0559016994374947	0.113389341902768	0.190692517849118	0.074535599249993	0.411054153660292	0.330289129537908	0.372677996249965	0.316227766016838	0.223606797749979
BM_dPoOr_004	0.112687233963802	0.110263569283994	0.0741249316661101	0.0824786098842323	0.169030850945703	0.138013111868471	0.0727392967453308	0.06213697660012	0.253546276418555	0.194461117065649	0	0.140372481268719	0.125988157669742	0.125988157669742	0.119522860933439	0.0916698497028211	0.131590338991954	0.161164592805076	0.140372481268719	0.140372481268719	0.455842305838552	0.50395263067897	0.524142418360959	0.487950036474267	0.404061017820884	0.358568582800318	1	0.207019667802706	0.210558721903079	0.226778683805536	0.210558721903079	0.207019667802706	0.188982236504614	0.183339699405642	0.188982236504614	0.267261241912424	0.202030508910442	0.253546276418555	0.164957219768465	0	0	0	0	0	0.140372481268719	0.131590338991954	0.17817416127495	0	0.267261241912424
BM_Fr_001	0.571547606649408	0.426098913033046	0.501280411827603	0.438250490089278	0.449073119510249	0.5	0.52704627669473	0.480240180150131	0.449073119510249	0.50097943286812	0.288675134594813	0.610257153258729	0.578151588477675	0.365148371670111	0.288675134594813	0.487088187047052	0.476731294622796	0.50602431370499	0.576353978077689	0.576353978077689	0.110096376512636	0.0608580619450185	0.101273936708367	0.235702260395516	0.341565025531987	0.288675134594813	0.207019667802706	1	0.67806350362081	0.69378190617321	0.64416032843977	0.7	0.273861278752583	0.575649675601062	0.410791918128875	0.559430927785516	0.43915503282684	0.653197264742181	0.517932397378237	0	0.0322748612183951	0.0654653670707977	0.055048188256318	0.0430331482911935	0.440741277353527	0.476731294622796	0.430331482911935	0.182574185835055	0.129099444873581
BM_Fr_002	0.470591052504527	0.433383182790309	0.327760668328153	0.364698404312898	0.37370465934183	0.406838102172486	0.393107929440525	0.335809380979965	0.49827287912244	0.509543804238786	0.234888087805881	0.517241379310345	0.46423834544263	0.309492230295086	0.117444043902941	0.450377349111045	0.387904910301142	0.475084549478937	0.517241379310345	0.448275862068966	0.223957004382342	0.185695338177052	0.206010481049842	0.191785320594154	0.347404166889826	0.293610109757352	0.210558721903079	0.67806350362081	1	0.668503217437387	0.620689655172414	0.610257153258729	0.278543007265578	0.450377349111045	0.417814510898367	0.481456920485649	0.347404166889826	0.58131835897618	0.445742494160209	0	0.0328266082149306	0.0887793523236951	0.0839838766433782	0.0437688109532409	0.517241379310345	0.484881137876427	0.393919298579168	0.185695338177052	0.131306432859723
BM_Fr_003	0.477027835199955	0.495940971092841	0.392232270276368	0.480079358519183	0.491934955049954	0.511207720338155	0.538860251243651	0.460317164455	0.491934955049954	0.548795472456028	0.379473319220206	0.594225082166566	0.566666666666667	0.333333333333333	0.189736659610103	0.485071250072666	0.522232967867094	0.554321862524587	0.519946946895745	0.519946946895745	0.120604537831105	0.0666666666666667	0.110940039245046	0.258198889747161	0.374165738677394	0.316227766016838	0.226778683805536	0.69378190617321	0.668503217437387	1	0.742781352708207	0.657267069006199	0.3	0.533578375079933	0.4	0.565685424949238	0.481070235442364	0.581377674149945	0.523722936566382	0	0.0353553390593274	0.119522860933439	0.0904534033733291	0.0471404520791032	0.408529743989514	0.452601905484814	0.329983164553722	0.2	0.14142135623731
BM_Fr_004	0.525954705740353	0.487556080639098	0.400596372401076	0.405220449236554	0.49827287912244	0.508547627715608	0.500319182924304	0.518978134241764	0.53979561904931	0.54139029200371	0.411054153660292	0.586206896551724	0.526136791501647	0.433289122413121	0.234888087805881	0.450377349111045	0.484881137876427	0.514674928602182	0.517241379310345	0.586206896551724	0.167967753286756	0.123796892118035	0.154507860787381	0.28767798089123	0.446662500286919	0.411054153660292	0.210558721903079	0.64416032843977	0.620689655172414	0.742781352708207	1	0.610257153258729	0.278543007265578	0.540452818933254	0.510662179986893	0.656532164298613	0.496291666985465	0.66436383882992	0.567308628931175	0	0.0328266082149306	0.110974190404619	0.0839838766433782	0.0437688109532409	0.517241379310345	0.452555728684665	0.481456920485649	0.185695338177052	0.131306432859723
BM_Fr_005	0.517114501254226	0.452730095097611	0.393863180721688	0.517932397378237	0.408248290463863	0.5	0.456773439802099	0.450225168890748	0.408248290463863	0.50097943286812	0.346410161513775	0.576353978077689	0.547722557505166	0.365148371670111	0.23094010767585	0.531368931324057	0.508513380930983	0.50602431370499	0.576353978077689	0.610257153258729	0.110096376512636	0.0608580619450185	0.101273936708367	0.188561808316413	0.29277002188456	0.288675134594813	0.207019667802706	0.7	0.610257153258729	0.657267069006199	0.610257153258729	1	0.273861278752583	0.398526698493043	0.365148371670111	0.559430927785516	0.487950036474267	0.530722777603022	0.517932397378237	0	0.0322748612183951	0.109108945117996	0.082572282384477	0.0430331482911935	0.339031751810405	0.44494920831461	0.301232038038355	0.182574185835055	0.129099444873581
BM_Fr_006	0.074535599249993	0.0729324957489473	0.098058067569092	0.109108945117996	0.223606797749979	0.182574185835055	0.192450089729875	0.0821994936526786	0.335410196624968	0.257247877713763	0.158113883008419	0.0928476690885259	0.0833333333333333	0.333333333333333	0.316227766016838	0.121267812518166	0.0870388279778489	0.106600358177805	0.0928476690885259	0.0928476690885259	0.150755672288882	0.166666666666667	0.138675049056307	0.129099444873581	0.133630620956212	0.158113883008419	0.188982236504614	0.273861278752583	0.278543007265578	0.3	0.278543007265578	0.273861278752583	1	0.121267812518166	0.125	0.353553390593274	0.267261241912424	0.335410196624968	0	0	0.0883883476483184	0.0597614304667197	0.0753778361444409	0.117851130197758	0.0928476690885259	0.0870388279778489	0	0	0
BM_FrOr_001	0.397705839334203	0.318397111954751	0.332956045908146	0.264628062012482	0.379628301182648	0.354245954216038	0.373408022407469	0.31898088913156	0.379628301182648	0.457539681944237	0.076696498884737	0.360301879288836	0.3638034375545	0.242535625036333	0.230089496654211	0.294117647058824	0.253320198552449	0.413670151996015	0.40533961419994	0.40533961419994	0.0731272424127131	0	0.0672672793996312	0.313112145542575	0.453742606486515	0.383482494423685	0.183339699405642	0.575649675601062	0.450377349111045	0.533578375079933	0.540452818933254	0.398526698493043	0.121267812518166	1	0.545705156331749	0.628828145522532	0.648203723552164	0.813489216819961	0.635107348829956	0	0.0428746462856272	0.0579771035652448	0.0731272424127131	0.0571661950475029	0.540452818933254	0.422200330920749	0.514495755427527	0.242535625036333	0.171498585142509
BM_FrOr_002	0.298142396999972	0.255263735121316	0.196116135138184	0.163663417676994	0.335410196624968	0.319504825211347	0.336787657027282	0.246598480958036	0.391311896062463	0.342997170285018	0	0.371390676354104	0.291666666666667	0.166666666666667	0.0790569415042095	0.242535625036333	0.261116483933547	0.319801074533416	0.371390676354104	0.324966841809841	0.150755672288882	0.0833333333333333	0.138675049056307	0.387298334620742	0.601337794302955	0.474341649025257	0.188982236504614	0.410791918128875	0.417814510898367	0.4	0.510662179986893	0.365148371670111	0.125	0.545705156331749	1	0.707106781186548	0.467707173346743	0.559016994374947	0.545544725589981	0	0.0441941738241592	0.0597614304667197	0.0753778361444409	0.058925565098879	0.603509849075419	0.565752381856018	0.58925565098879	0.25	0.176776695296637
BM_FrOr_003	0.386500602909469	0.343807082086264	0.277350098112615	0.25717224993682	0.421637021355784	0.387298334620742	0.408248290463863	0.348742916231458	0.421637021355784	0.444648645899944	0.149071198499986	0.393919298579168	0.392837100659193	0.235702260395516	0.223606797749979	0.342997170285018	0.328243975944887	0.402015126103685	0.437688109532408	0.437688109532408	0.21320071635561	0.157134840263677	0.196116135138184	0.365148371670111	0.566946709513841	0.447213595499958	0.267261241912424	0.559430927785516	0.481456920485649	0.565685424949238	0.656532164298613	0.559430927785516	0.353553390593274	0.628828145522532	0.707106781186548	1	0.692934867183583	0.790569415042095	0.617213399848368	0	0.0416666666666667	0.0563436169819011	0.0710669054518702	0.0555555555555556	0.52522573143889	0.45133546692422	0.444444444444444	0.235702260395516	0.166666666666667
BM_FrOr_004	0.278886675511359	0.272888411454908	0.26207120918048	0.174963553055941	0.418330013267038	0.341565025531987	0.308606699924184	0.263624865098248	0.358568582800318	0.412514323662695	0.253546276418555	0.297775000191279	0.311804782231162	0.356348322549899	0.253546276418555	0.324101861776082	0.279145263119541	0.341881729378914	0.297775000191279	0.347404166889826	0.080582296402538	0	0.0741249316661101	0.207019667802706	0.285714285714286	0.338061701891407	0.202030508910442	0.43915503282684	0.347404166889826	0.481070235442364	0.496291666985465	0.487950036474267	0.267261241912424	0.648203723552164	0.467707173346743	0.692934867183583	1	0.657375735133916	0.583211843519804	0	0.0472455591261534	0.031943828249997	0.080582296402538	0.0629940788348712	0.397033333588372	0.372193684159388	0.377964473009227	0.267261241912424	0.188982236504614
BM_FrOr_005	0.466666666666667	0.358780440179393	0.394676108688163	0.341565025531987	0.45	0.408248290463863	0.430331482911935	0.367607311046904	0.45	0.498527242750791	0.212132034355964	0.45675013919557	0.409945795874961	0.298142396999972	0.282842712474619	0.379628301182648	0.311399577664609	0.476731294622796	0.49827287912244	0.45675013919557	0.202259958738973	0.149071198499986	0.186052101883813	0.288675134594813	0.478091443733757	0.424264068711929	0.253546276418555	0.653197264742181	0.58131835897618	0.581377674149945	0.66436383882992	0.530722777603022	0.335410196624968	0.813489216819961	0.559016994374947	0.790569415042095	0.657375735133916	1	0.634335047416547	0	0.0395284707521047	0.0801783725737273	0.0674199862463242	0.052704627669473	0.53979561904931	0.389249472080761	0.474341649025257	0.223606797749979	0.158113883008419
BM_FrOr_006	0.455420034042649	0.4137945591515	0.299572344757639	0.333333333333333	0.341565025531987	0.398409536444798	0.419960525565808	0.394622801833796	0.390360029179413	0.523936831995584	0.138013111868471	0.486264539083865	0.509175077217316	0.218217890235992	0.138013111868471	0.317553674414978	0.417855447018672	0.511766315719159	0.486264539083865	0.52678658400752	0.0657951694959769	0	0.0605227532668802	0.225374467927604	0.349927106111883	0.276026223736942	0.164957219768465	0.517932397378237	0.445742494160209	0.523722936566382	0.567308628931175	0.517932397378237	0	0.635107348829956	0.545544725589981	0.617213399848368	0.583211843519804	0.634335047416547	1	0	0	0.0260820265478651	0.0328975847479884	0	0.405220449236554	0.455842305838552	0.51434449987364	0.218217890235992	0.154303349962092
BM_Hau_001	0	0.0261981258531123	0.0352234976838173	0	0	0.0327912917891976	0.0345650564910142	0.0295269297678746	0	0	0	0	0	0	0	0	0	0	0	0	0	0	0	0	0	0	0	0	0	0	0	0	0	0	0	0	0	0	0	1	0.793750793751191	0.601074307037529	0.649836433288659	0.465667132334032	0	0	0	0	0
BM_Hau_002	0	0.0257855311564698	0.0346687622640768	0	0.0395284707521047	0.0645497224367903	0.0680413817439772	0.0290619096859548	0.0395284707521047	0.0303169531295416	0	0	0	0.058925565098879	0	0	0	0	0	0	0	0	0	0.0456435464587638	0.0472455591261534	0.0559016994374947	0	0.0322748612183951	0.0328266082149306	0.0353553390593274	0.0328266082149306	0.0322748612183951	0.0883883476483184	0.0428746462856272	0.0441941738241592	0.0416666666666667	0.0472455591261534	0.0395284707521047	0	0.793750793751191	1	0.633865691046387	0.719552417700185	0.5	0.0328266082149306	0.0307728727448332	0	0	0
BM_Hau_003	0.0534522483824849	0.0697368043754407	0.0703210846407743	0.0782460796435952	0.0801783725737273	0.109108945117996	0.0920087412456472	0.0785977491891859	0.0267261241912424	0.0614940046268091	0.0755928946018454	0.0665845142427713	0.0597614304667197	0.0398409536444798	0	0.0579771035652448	0.0624187783932359	0.0764470787156438	0.0443896761618475	0.0665845142427713	0	0	0	0.0925820099772552	0.127775312999988	0.113389341902768	0	0.0654653670707977	0.0887793523236951	0.119522860933439	0.110974190404619	0.109108945117996	0.0597614304667197	0.0579771035652448	0.0597614304667197	0.0563436169819011	0.031943828249997	0.0801783725737273	0.0260820265478651	0.601074307037529	0.633865691046387	1	0.594618725379069	0.338061701891407	0.0665845142427713	0.0832250378576479	0.0563436169819011	0	0
BM_Hau_004	0.0224733287487747	0.0439799497133542	0.0591312395989083	0	0.0674199862463242	0.082572282384477	0.0870388279778489	0.049568159709661	0.0674199862463242	0.0517087689995019	0.0476731294622796	0.0279946255477927	0.0251259453814803	0.0502518907629606	0	0.0365636212063565	0.0262431940540739	0.0321412173266613	0.0279946255477927	0.0279946255477927	0.0454545454545455	0	0.0418121005003545	0.116774841624228	0.161164592805076	0.190692517849118	0	0.055048188256318	0.0839838766433782	0.0904534033733291	0.0839838766433782	0.082572282384477	0.0753778361444409	0.0731272424127131	0.0753778361444409	0.0710669054518702	0.080582296402538	0.0674199862463242	0.0328975847479884	0.649836433288659	0.719552417700185	0.594618725379069	1	0.497468338163091	0.0559892510955854	0.0787295821622217	0.0355334527259351	0.150755672288882	0
BM_Hau_005	0	0	0.0462250163521024	0	0.052704627669473	0.086066296582387	0.0907218423253029	0	0.052704627669473	0.0808452083454443	0	0	0	0.0785674201318386	0	0	0	0	0	0	0.0710669054518702	0.0785674201318386	0	0.0608580619450185	0.0629940788348712	0.074535599249993	0	0.0430331482911935	0.0437688109532409	0.0471404520791032	0.0437688109532409	0.0430331482911935	0.117851130197758	0.0571661950475029	0.058925565098879	0.0555555555555556	0.0629940788348712	0.052704627669473	0	0.465667132334032	0.5	0.338061701891407	0.497468338163091	1	0.0437688109532409	0.0410304969931109	0	0	0
BM_InOc_001	0.387545572650787	0.325037387092732	0.25492496425523	0.202610224618277	0.29065917948809	0.339031751810405	0.285896675956745	0.274753129892699	0.33218191941496	0.350311365414165	0.0587220219514703	0.344827586206897	0.278543007265578	0.185695338177052	0.176166065854411	0.225188674555522	0.226277864342333	0.316723032985958	0.310344827586207	0.275862068965517	0.167967753286756	0.123796892118035	0.154507860787381	0.335624311039769	0.496291666985465	0.411054153660292	0.140372481268719	0.440741277353527	0.517241379310345	0.408529743989514	0.517241379310345	0.339031751810405	0.0928476690885259	0.540452818933254	0.603509849075419	0.52522573143889	0.397033333588372	0.53979561904931	0.405220449236554	0	0.0328266082149306	0.0665845142427713	0.0559892510955854	0.0437688109532409	1	0.743484411410521	0.656532164298613	0.185695338177052	0.131306432859723
BM_InOc_002	0.363299507275377	0.355485701283318	0.273115496799568	0.189934294099397	0.272474630456533	0.381385035698237	0.368513865595044	0.286181903516071	0.311399577664609	0.388102932117246	0.110096376512636	0.35557950110938	0.348155311911396	0.174077655955698	0.110096376512636	0.295540231644524	0.333333333333333	0.334021328561342	0.323254091917618	0.35557950110938	0.104972776216296	0.0580258853185659	0.14484136487558	0.314626602482846	0.418717894679312	0.330289129537908	0.131590338991954	0.476731294622796	0.484881137876427	0.452601905484814	0.452555728684665	0.44494920831461	0.0870388279778489	0.422200330920749	0.565752381856018	0.45133546692422	0.372193684159388	0.389249472080761	0.455842305838552	0	0.0307728727448332	0.0832250378576479	0.0787295821622217	0.0410304969931109	0.743484411410521	1	0.697518448882886	0.174077655955698	0.123091490979333
BM_InOc_003	0.316227766016838	0.275045665669012	0.231125081760512	0.154303349962092	0.263523138347365	0.301232038038355	0.226804605813257	0.271244490402245	0.316227766016838	0.282958229209055	0	0.393919298579168	0.314269680527354	0.157134840263677	0.149071198499986	0.228664780190012	0.287213478951776	0.351763235340724	0.262612865719445	0.350150487625927	0.14213381090374	0.0785674201318386	0.130744090092123	0.304290309725092	0.440958551844098	0.372677996249965	0.17817416127495	0.430331482911935	0.393919298579168	0.329983164553722	0.481456920485649	0.301232038038355	0	0.514495755427527	0.58925565098879	0.444444444444444	0.377964473009227	0.474341649025257	0.51434449987364	0	0	0.0563436169819011	0.0355334527259351	0	0.656532164298613	0.697518448882886	1	0.235702260395516	0.166666666666667
BM_InOm_004	0.149071198499986	0.145864991497895	0.196116135138184	0	0.223606797749979	0.182574185835055	0.192450089729875	0.164398987305357	0.223606797749979	0.171498585142509	0	0.185695338177052	0.166666666666667	0	0	0.242535625036333	0.174077655955698	0.21320071635561	0.185695338177052	0.185695338177052	0	0	0	0	0.267261241912424	0.316227766016838	0	0.182574185835055	0.185695338177052	0.2	0.185695338177052	0.182574185835055	0	0.242535625036333	0.25	0.235702260395516	0.267261241912424	0.223606797749979	0.218217890235992	0	0	0	0.150755672288882	0	0.185695338177052	0.174077655955698	0.235702260395516	1	0
BM_InOm_005	0.105409255338946	0.103142124625879	0.138675049056307	0.154303349962092	0.158113883008419	0.129099444873581	0.136082763487954	0.116247638743819	0.158113883008419	0.121267812518166	0	0.131306432859723	0.117851130197758	0.235702260395516	0.223606797749979	0.171498585142509	0.123091490979333	0.150755672288882	0.131306432859723	0.131306432859723	0	0	0	0.182574185835055	0.188982236504614	0.223606797749979	0.267261241912424	0.129099444873581	0.131306432859723	0.14142135623731	0.131306432859723	0.129099444873581	0	0.171498585142509	0.176776695296637	0.166666666666667	0.188982236504614	0.158113883008419	0.154303349962092	0	0	0	0	0	0.131306432859723	0.123091490979333	0.166666666666667	0	1
BM_InOm_006	0.210818510677892	0.103142124625879	0.138675049056307	0	0.158113883008419	0.129099444873581	0.136082763487954	0.116247638743819	0.158113883008419	0.121267812518166	0	0.262612865719445	0.117851130197758	0	0	0.171498585142509	0.123091490979333	0.150755672288882	0.262612865719445	0.131306432859723	0.21320071635561	0.235702260395516	0.196116135138184	0	0.377964473009227	0.447213595499958	0	0.129099444873581	0.262612865719445	0.14142135623731	0.262612865719445	0.129099444873581	0	0.171498585142509	0.353553390593274	0.333333333333333	0.188982236504614	0.316227766016838	0.154303349962092	0	0	0	0.106600358177805	0	0.262612865719445	0.123091490979333	0.166666666666667	0.707106781186547	0
BM_InOm_007	0	0	0	0	0	0	0	0	0	0.121267812518166	0	0	0	0	0	0	0	0	0	0	0	0	0	0	0	0	0	0	0	0	0	0	0	0	0	0	0	0	0.154303349962092	0	0	0	0	0	0	0.123091490979333	0.166666666666667	0	0.5
BM_InOm_008	0.149071198499986	0	0	0	0	0	0	0	0	0.171498585142509	0	0	0	0	0	0	0	0	0	0	0	0	0	0	0	0	0	0	0	0	0	0	0	0	0	0	0	0	0	0	0	0	0	0	0.185695338177052	0.174077655955698	0	0	0
BM_InOm_009	0.149071198499986	0.145864991497895	0.196116135138184	0	0.223606797749979	0.182574185835055	0.192450089729875	0.164398987305357	0.223606797749979	0.171498585142509	0	0.185695338177052	0.166666666666667	0	0	0.242535625036333	0.174077655955698	0.21320071635561	0.185695338177052	0.185695338177052	0	0	0	0	0.267261241912424	0.316227766016838	0	0.182574185835055	0.185695338177052	0.2	0.185695338177052	0.182574185835055	0	0.242535625036333	0.25	0.235702260395516	0.267261241912424	0.223606797749979	0.218217890235992	0	0	0	0.150755672288882	0	0.185695338177052	0.174077655955698	0.235702260395516	1	0
BM_InOm_011	0	0	0	0	0	0	0	0	0	0	0	0	0	0	0	0	0	0	0	0	0	0	0	0	0	0	0	0	0	0	0	0	0	0	0	0	0	0	0	0	0	0	0	0	0	0	0	0	0.707106781186547
BM_InOm_012	0.105409255338946	0.103142124625879	0.138675049056307	0.154303349962092	0.158113883008419	0.129099444873581	0.136082763487954	0.116247638743819	0.158113883008419	0.121267812518166	0	0.131306432859723	0.117851130197758	0.235702260395516	0.223606797749979	0.171498585142509	0.123091490979333	0.150755672288882	0.131306432859723	0.131306432859723	0	0	0	0.182574185835055	0.188982236504614	0.223606797749979	0.267261241912424	0.129099444873581	0.131306432859723	0.14142135623731	0.131306432859723	0.129099444873581	0	0.171498585142509	0.176776695296637	0.166666666666667	0.188982236504614	0.158113883008419	0.154303349962092	0	0	0	0	0	0.131306432859723	0.123091490979333	0.166666666666667	0	1
BM_InOm_013	0.105409255338946	0.103142124625879	0.138675049056307	0.154303349962092	0.158113883008419	0.129099444873581	0.136082763487954	0.116247638743819	0.158113883008419	0.121267812518166	0	0.131306432859723	0.117851130197758	0.235702260395516	0.223606797749979	0.171498585142509	0.123091490979333	0.150755672288882	0.131306432859723	0.131306432859723	0	0	0	0.182574185835055	0.188982236504614	0.223606797749979	0.267261241912424	0.129099444873581	0.131306432859723	0.14142135623731	0.131306432859723	0.129099444873581	0	0.171498585142509	0.176776695296637	0.166666666666667	0.188982236504614	0.158113883008419	0.154303349962092	0	0	0	0	0	0.131306432859723	0.123091490979333	0.166666666666667	0	1
BM_InOm_014	0.149071198499986	0	0	0	0	0	0	0	0	0	0	0.185695338177052	0	0	0	0	0	0	0.185695338177052	0	0.301511344577764	0.333333333333333	0.277350098112615	0	0.267261241912424	0.316227766016838	0	0	0.185695338177052	0	0.185695338177052	0	0	0	0.25	0.235702260395516	0	0.223606797749979	0	0	0	0	0	0	0.185695338177052	0	0	0	0
BM_InOm_015	0.210818510677892	0.206284249251759	0.138675049056307	0.154303349962092	0.316227766016838	0.258198889747161	0.136082763487954	0.116247638743819	0.316227766016838	0.242535625036333	0	0.262612865719445	0.235702260395516	0.235702260395516	0.223606797749979	0.171498585142509	0.246182981958665	0.301511344577764	0.262612865719445	0.262612865719445	0.21320071635561	0	0.196116135138184	0.365148371670111	0.377964473009227	0.447213595499958	0.534522483824849	0.258198889747161	0.262612865719445	0.282842712474619	0.262612865719445	0.258198889747161	0	0.342997170285018	0.353553390593274	0.333333333333333	0.377964473009227	0.316227766016838	0.308606699924184	0	0	0	0	0	0.262612865719445	0.246182981958665	0.333333333333333	0	0.5
BM_InOm_018	0.149071198499986	0	0	0	0	0	0	0	0	0	0	0.185695338177052	0	0	0	0	0	0	0.185695338177052	0	0.301511344577764	0.333333333333333	0.277350098112615	0	0.267261241912424	0.316227766016838	0	0	0.185695338177052	0	0.185695338177052	0	0	0	0.25	0.235702260395516	0	0.223606797749979	0	0	0	0	0	0	0.185695338177052	0	0	0	0
BM_InOm_019	0	0.145864991497895	0	0	0	0	0	0	0.223606797749979	0.171498585142509	0	0	0	0	0	0	0	0	0	0	0	0	0	0	0	0	0	0	0	0	0	0	0	0	0	0	0	0	0	0	0	0	0	0	0.185695338177052	0.174077655955698	0	0	0
BM_InOm_020	0.149071198499986	0.145864991497895	0.196116135138184	0	0.223606797749979	0.182574185835055	0.192450089729875	0.164398987305357	0.223606797749979	0.171498585142509	0	0.185695338177052	0.166666666666667	0	0	0.242535625036333	0.174077655955698	0.21320071635561	0.185695338177052	0.185695338177052	0	0	0	0	0.267261241912424	0.316227766016838	0	0.182574185835055	0.185695338177052	0.2	0.185695338177052	0.182574185835055	0	0.242535625036333	0.25	0.235702260395516	0.267261241912424	0.223606797749979	0.218217890235992	0	0	0	0.150755672288882	0	0.185695338177052	0.174077655955698	0.235702260395516	1	0
BM_InOm_022	0.258198889747161	0.252645576319956	0.226455406828919	0.125988157669742	0.387298334620742	0.316227766016838	0.222222222222222	0.1898315991505	0.387298334620742	0.297044262893002	0	0.321633760451338	0.288675134594813	0.192450089729875	0.182574185835055	0.280056016805602	0.301511344577764	0.369274472937998	0.321633760451338	0.321633760451338	0.174077655955698	0	0.160128153805087	0.298142396999972	0.462910049886276	0.547722557505166	0.436435780471985	0.316227766016838	0.321633760451338	0.346410161513775	0.321633760451338	0.316227766016838	0	0.420084025208403	0.433012701892219	0.408248290463863	0.462910049886276	0.387298334620742	0.377964473009227	0	0	0	0.0870388279778489	0	0.321633760451338	0.301511344577764	0.408248290463863	0.577350269189626	0.408248290463863
BM_InOm_024	0	0	0	0	0	0	0	0	0	0.121267812518166	0	0	0	0	0	0	0	0	0	0	0	0	0	0	0	0	0	0	0	0	0	0	0	0	0	0	0	0	0.154303349962092	0	0	0	0	0	0	0.123091490979333	0.166666666666667	0	0.5
BM_InOm_025	0.210818510677892	0.103142124625879	0	0	0.158113883008419	0.129099444873581	0	0	0.158113883008419	0.121267812518166	0	0.262612865719445	0.117851130197758	0	0	0	0.123091490979333	0.150755672288882	0.262612865719445	0.131306432859723	0.426401432711221	0.235702260395516	0.392232270276368	0.182574185835055	0.377964473009227	0.447213595499958	0.267261241912424	0.129099444873581	0.262612865719445	0.14142135623731	0.262612865719445	0.129099444873581	0	0.171498585142509	0.353553390593274	0.333333333333333	0.188982236504614	0.316227766016838	0.154303349962092	0	0	0	0	0	0.262612865719445	0.123091490979333	0.166666666666667	0	0
BM_InOm_026	0.210818510677892	0.206284249251759	0.138675049056307	0.154303349962092	0.316227766016838	0.258198889747161	0.136082763487954	0.116247638743819	0.316227766016838	0.242535625036333	0	0.262612865719445	0.235702260395516	0.235702260395516	0.223606797749979	0.171498585142509	0.246182981958665	0.301511344577764	0.262612865719445	0.262612865719445	0.21320071635561	0	0.196116135138184	0.365148371670111	0.377964473009227	0.447213595499958	0.534522483824849	0.258198889747161	0.262612865719445	0.282842712474619	0.262612865719445	0.258198889747161	0	0.342997170285018	0.353553390593274	0.333333333333333	0.377964473009227	0.316227766016838	0.308606699924184	0	0	0	0	0	0.262612865719445	0.246182981958665	0.333333333333333	0	0.5
BM_InOm_027	0.210818510677892	0.206284249251759	0.277350098112615	0.154303349962092	0.316227766016838	0.258198889747161	0.272165526975909	0.232495277487639	0.316227766016838	0.242535625036333	0	0.262612865719445	0.235702260395516	0.235702260395516	0.223606797749979	0.342997170285018	0.246182981958665	0.301511344577764	0.262612865719445	0.262612865719445	0	0	0	0.182574185835055	0.377964473009227	0.447213595499958	0.267261241912424	0.258198889747161	0.262612865719445	0.282842712474619	0.262612865719445	0.258198889747161	0	0.342997170285018	0.353553390593274	0.333333333333333	0.377964473009227	0.316227766016838	0.308606699924184	0	0	0	0.106600358177805	0	0.262612865719445	0.246182981958665	0.333333333333333	0.707106781186547	0.5
BM_InOm_031	0	0.145864991497895	0	0	0	0	0	0	0.223606797749979	0.171498585142509	0	0	0	0	0	0	0	0	0	0	0	0	0	0	0	0	0	0	0	0	0	0	0	0	0	0	0	0	0	0	0	0	0	0	0.185695338177052	0.174077655955698	0	0	0
BM_InOm_033	0.149071198499986	0.145864991497895	0.196116135138184	0.218217890235992	0.223606797749979	0.182574185835055	0.192450089729875	0.164398987305357	0.223606797749979	0.171498585142509	0	0.185695338177052	0.166666666666667	0.333333333333333	0.316227766016838	0.242535625036333	0.174077655955698	0.21320071635561	0.185695338177052	0.185695338177052	0	0	0	0.258198889747161	0.267261241912424	0.316227766016838	0.377964473009227	0.182574185835055	0.185695338177052	0.2	0.185695338177052	0.182574185835055	0	0.242535625036333	0.25	0.235702260395516	0.267261241912424	0.223606797749979	0.218217890235992	0	0	0	0	0	0.185695338177052	0.174077655955698	0.235702260395516	0	0.707106781186547
BM_InOm_035	0.149071198499986	0.145864991497895	0.196116135138184	0.218217890235992	0.223606797749979	0.182574185835055	0.192450089729875	0.164398987305357	0.223606797749979	0.171498585142509	0	0.185695338177052	0.166666666666667	0.333333333333333	0.316227766016838	0.242535625036333	0.174077655955698	0.21320071635561	0.185695338177052	0.185695338177052	0	0	0	0.258198889747161	0.267261241912424	0.316227766016838	0.377964473009227	0.182574185835055	0.185695338177052	0.2	0.185695338177052	0.182574185835055	0	0.242535625036333	0.25	0.235702260395516	0.267261241912424	0.223606797749979	0.218217890235992	0	0	0	0	0	0.185695338177052	0.174077655955698	0.235702260395516	0	0.707106781186547
BM_InOm_036	0.149071198499986	0.145864991497895	0.196116135138184	0	0.223606797749979	0.182574185835055	0.192450089729875	0.164398987305357	0.223606797749979	0.171498585142509	0	0.185695338177052	0.166666666666667	0	0	0.242535625036333	0.174077655955698	0.21320071635561	0.185695338177052	0.185695338177052	0	0	0	0	0.267261241912424	0.316227766016838	0	0.182574185835055	0.185695338177052	0.2	0.185695338177052	0.182574185835055	0	0.242535625036333	0.25	0.235702260395516	0.267261241912424	0.223606797749979	0.218217890235992	0	0	0	0.150755672288882	0	0.185695338177052	0.174077655955698	0.235702260395516	1	0
BM_InOm_038	0	0	0	0	0	0	0	0	0	0	0	0	0	0	0	0	0	0	0	0	0	0	0	0	0	0	0	0	0	0	0	0	0	0	0	0	0	0	0	0	0	0	0	0	0	0	0	0	0.707106781186547
BM_InOm_040	0.105409255338946	0	0	0	0	0	0	0	0	0.121267812518166	0	0.131306432859723	0	0	0	0	0	0	0.131306432859723	0	0.21320071635561	0.235702260395516	0.196116135138184	0	0.188982236504614	0.223606797749979	0	0	0.131306432859723	0	0.131306432859723	0	0	0	0.176776695296637	0.166666666666667	0	0.158113883008419	0.154303349962092	0	0	0	0	0	0.131306432859723	0.123091490979333	0.166666666666667	0	0
BM_InOm_041	0.149071198499986	0	0	0	0	0	0	0	0	0.171498585142509	0	0	0	0	0	0	0	0	0	0	0	0	0	0	0	0	0	0	0	0	0	0	0	0	0	0	0	0	0	0	0	0	0	0	0.185695338177052	0.174077655955698	0	0	0
BM_InOm_044	0.210818510677892	0.206284249251759	0.138675049056307	0.154303349962092	0.316227766016838	0.258198889747161	0.136082763487954	0.116247638743819	0.316227766016838	0.242535625036333	0	0.262612865719445	0.235702260395516	0.235702260395516	0.223606797749979	0.171498585142509	0.246182981958665	0.301511344577764	0.262612865719445	0.262612865719445	0.21320071635561	0	0.196116135138184	0.365148371670111	0.377964473009227	0.447213595499958	0.534522483824849	0.258198889747161	0.262612865719445	0.282842712474619	0.262612865719445	0.258198889747161	0	0.342997170285018	0.353553390593274	0.333333333333333	0.377964473009227	0.316227766016838	0.308606699924184	0	0	0	0	0	0.262612865719445	0.246182981958665	0.333333333333333	0	0.5
BM_InOm_045	0.149071198499986	0.145864991497895	0.196116135138184	0.218217890235992	0.223606797749979	0.182574185835055	0.192450089729875	0.164398987305357	0.223606797749979	0.171498585142509	0	0.185695338177052	0.166666666666667	0.333333333333333	0.316227766016838	0.242535625036333	0.174077655955698	0.21320071635561	0.185695338177052	0.185695338177052	0	0	0	0.258198889747161	0.267261241912424	0.316227766016838	0.377964473009227	0.182574185835055	0.185695338177052	0.2	0.185695338177052	0.182574185835055	0	0.242535625036333	0.25	0.235702260395516	0.267261241912424	0.223606797749979	0.218217890235992	0	0	0	0	0	0.185695338177052	0.174077655955698	0.235702260395516	0	0.707106781186547
BM_InOm_048	0.149071198499986	0.145864991497895	0.196116135138184	0	0.223606797749979	0.182574185835055	0.192450089729875	0.164398987305357	0.223606797749979	0.171498585142509	0	0.185695338177052	0.166666666666667	0	0	0.242535625036333	0.174077655955698	0.21320071635561	0.185695338177052	0.185695338177052	0	0	0	0	0.267261241912424	0.316227766016838	0	0.182574185835055	0.185695338177052	0.2	0.185695338177052	0.182574185835055	0	0.242535625036333	0.25	0.235702260395516	0.267261241912424	0.223606797749979	0.218217890235992	0	0	0	0.150755672288882	0	0.185695338177052	0.174077655955698	0.235702260395516	1	0
BM_InOm_049	0.149071198499986	0.145864991497895	0.196116135138184	0	0.223606797749979	0.182574185835055	0.192450089729875	0.164398987305357	0.223606797749979	0.171498585142509	0	0.185695338177052	0.166666666666667	0	0	0.242535625036333	0.174077655955698	0.21320071635561	0.185695338177052	0.185695338177052	0	0	0	0	0.267261241912424	0.316227766016838	0	0.182574185835055	0.185695338177052	0.2	0.185695338177052	0.182574185835055	0	0.242535625036333	0.25	0.235702260395516	0.267261241912424	0.223606797749979	0.218217890235992	0	0	0	0.150755672288882	0	0.185695338177052	0.174077655955698	0.235702260395516	1	0
BM_InOm_050	0	0.145864991497895	0	0	0	0	0	0	0	0.171498585142509	0	0	0.166666666666667	0	0	0	0	0	0	0	0	0	0	0.258198889747161	0.267261241912424	0	0	0.182574185835055	0.185695338177052	0.2	0.185695338177052	0	0	0.242535625036333	0.25	0.235702260395516	0	0.223606797749979	0.218217890235992	0	0	0	0	0	0.185695338177052	0.174077655955698	0.235702260395516	0	0
BM_InOm_051	0	0	0	0	0	0	0	0	0	0	0	0	0	0	0	0	0	0	0	0	0	0	0	0	0	0	0	0	0	0	0	0	0	0	0	0	0	0	0	0	0	0	0	0	0	0	0	0	0.707106781186547
BM_InOm_055	0.210818510677892	0.206284249251759	0.138675049056307	0	0.316227766016838	0.258198889747161	0.136082763487954	0.116247638743819	0.316227766016838	0.242535625036333	0	0.262612865719445	0.235702260395516	0	0	0.171498585142509	0.246182981958665	0.301511344577764	0.262612865719445	0.262612865719445	0.21320071635561	0	0.196116135138184	0.182574185835055	0.377964473009227	0.447213595499958	0.267261241912424	0.258198889747161	0.262612865719445	0.282842712474619	0.262612865719445	0.258198889747161	0	0.342997170285018	0.353553390593274	0.333333333333333	0.377964473009227	0.316227766016838	0.308606699924184	0	0	0	0.106600358177805	0	0.262612865719445	0.246182981958665	0.333333333333333	0.707106781186547	0
BM_InOm_056	0	0	0	0	0	0	0	0	0	0.121267812518166	0	0	0	0	0	0	0	0	0	0	0	0	0	0	0	0	0	0	0	0	0	0	0	0	0	0	0	0	0.154303349962092	0	0	0	0	0	0	0.123091490979333	0.166666666666667	0	0
BM_InOm_057	0	0	0	0	0	0	0	0	0	0	0	0	0	0	0	0	0	0	0	0	0	0	0	0	0	0	0	0	0	0	0	0	0	0.171498585142509	0.176776695296637	0	0.188982236504614	0.158113883008419	0.154303349962092	0	0	0	0	0	0.131306432859723	0.123091490979333	0.166666666666667	0	0.5
BM_InOm_058	0.258198889747161	0.252645576319956	0.11322770341446	0.251976315339485	0.258198889747161	0.316227766016838	0.111111111111111	0.1898315991505	0.258198889747161	0.198029508595335	0	0.321633760451338	0.288675134594813	0.192450089729875	0.182574185835055	0.140028008402801	0.301511344577764	0.369274472937998	0.214422506967559	0.321633760451338	0.174077655955698	0	0.160128153805087	0.447213595499958	0.462910049886276	0.547722557505166	0.436435780471985	0.210818510677892	0.214422506967559	0.346410161513775	0.321633760451338	0.316227766016838	0	0.280056016805602	0.288675134594813	0.272165526975909	0.308606699924184	0.258198889747161	0.251976315339485	0	0	0.0690065559342354	0	0	0.321633760451338	0.301511344577764	0.408248290463863	0	0.408248290463863
BM_InOm_059	0.149071198499986	0.145864991497895	0	0.218217890235992	0	0.182574185835055	0	0.164398987305357	0	0	0	0.185695338177052	0.166666666666667	0	0	0	0.174077655955698	0.21320071635561	0	0.185695338177052	0	0	0	0.258198889747161	0.267261241912424	0.316227766016838	0	0	0	0.2	0.185695338177052	0.182574185835055	0	0	0	0	0	0	0	0	0	0.119522860933439	0	0	0.185695338177052	0.174077655955698	0.235702260395516	0	0
BM_InOm_060	0.149071198499986	0.145864991497895	0.196116135138184	0.218217890235992	0.223606797749979	0.182574185835055	0.192450089729875	0.164398987305357	0.223606797749979	0.171498585142509	0	0.185695338177052	0.166666666666667	0.333333333333333	0.316227766016838	0.242535625036333	0.174077655955698	0.21320071635561	0.185695338177052	0.185695338177052	0	0	0	0.258198889747161	0.267261241912424	0.316227766016838	0.377964473009227	0.182574185835055	0.185695338177052	0.2	0.185695338177052	0.182574185835055	0	0.242535625036333	0.25	0.235702260395516	0.267261241912424	0.223606797749979	0.218217890235992	0	0	0	0	0	0.185695338177052	0.174077655955698	0.235702260395516	0	0.707106781186547
BM_InOm_061	0.210818510677892	0.206284249251759	0.138675049056307	0.154303349962092	0.316227766016838	0.258198889747161	0.136082763487954	0.116247638743819	0.316227766016838	0.242535625036333	0	0.262612865719445	0.235702260395516	0.235702260395516	0.223606797749979	0.171498585142509	0.246182981958665	0.301511344577764	0.262612865719445	0.262612865719445	0.21320071635561	0	0.196116135138184	0.365148371670111	0.377964473009227	0.447213595499958	0.534522483824849	0.258198889747161	0.262612865719445	0.282842712474619	0.262612865719445	0.258198889747161	0	0.342997170285018	0.353553390593274	0.333333333333333	0.377964473009227	0.316227766016838	0.308606699924184	0	0	0	0	0	0.262612865719445	0.246182981958665	0.333333333333333	0	0.5
BM_InOm_062	0.210818510677892	0.206284249251759	0.138675049056307	0.154303349962092	0.316227766016838	0.258198889747161	0.136082763487954	0.116247638743819	0.316227766016838	0.242535625036333	0	0.262612865719445	0.235702260395516	0.235702260395516	0.223606797749979	0.171498585142509	0.246182981958665	0.301511344577764	0.262612865719445	0.262612865719445	0.21320071635561	0	0.196116135138184	0.365148371670111	0.377964473009227	0.447213595499958	0.534522483824849	0.258198889747161	0.262612865719445	0.282842712474619	0.262612865719445	0.258198889747161	0	0.342997170285018	0.353553390593274	0.333333333333333	0.377964473009227	0.316227766016838	0.308606699924184	0	0	0	0	0	0.262612865719445	0.246182981958665	0.333333333333333	0	0.5
BM_InOm_063	0.149071198499986	0.145864991497895	0	0	0.223606797749979	0.182574185835055	0	0	0.223606797749979	0.171498585142509	0	0.185695338177052	0.166666666666667	0	0	0	0.174077655955698	0.21320071635561	0.185695338177052	0.185695338177052	0.301511344577764	0	0.277350098112615	0.258198889747161	0.267261241912424	0.316227766016838	0.377964473009227	0.182574185835055	0.185695338177052	0.2	0.185695338177052	0.182574185835055	0	0.242535625036333	0.25	0.235702260395516	0.267261241912424	0.223606797749979	0.218217890235992	0	0	0	0	0	0.185695338177052	0.174077655955698	0.235702260395516	0	0
BM_InOm_064	0.149071198499986	0.145864991497895	0	0	0.223606797749979	0.182574185835055	0	0	0.223606797749979	0.171498585142509	0	0.185695338177052	0.166666666666667	0	0	0	0.174077655955698	0.21320071635561	0.185695338177052	0.185695338177052	0.301511344577764	0	0.277350098112615	0.258198889747161	0.267261241912424	0.316227766016838	0.377964473009227	0.182574185835055	0.185695338177052	0.2	0.185695338177052	0.182574185835055	0	0.242535625036333	0.25	0.235702260395516	0.267261241912424	0.223606797749979	0.218217890235992	0	0	0	0	0	0.185695338177052	0.174077655955698	0.235702260395516	0	0
BM_InOm_065	0	0	0	0	0	0	0	0	0	0	0	0	0	0	0	0	0	0	0	0	0	0	0	0	0	0	0	0	0	0	0	0	0	0	0	0	0	0	0	0	0	0	0	0	0	0	0	0	0
BM_InOm_067	0.210818510677892	0.103142124625879	0	0	0.158113883008419	0.258198889747161	0.136082763487954	0.116247638743819	0.158113883008419	0.121267812518166	0	0.131306432859723	0.117851130197758	0	0	0	0.123091490979333	0.301511344577764	0.262612865719445	0.262612865719445	0.21320071635561	0	0.196116135138184	0.365148371670111	0.377964473009227	0.447213595499958	0.267261241912424	0.258198889747161	0.131306432859723	0.14142135623731	0.262612865719445	0.129099444873581	0	0.342997170285018	0.353553390593274	0.333333333333333	0.188982236504614	0.316227766016838	0.308606699924184	0	0	0	0	0	0.262612865719445	0.246182981958665	0.333333333333333	0	0
BM_InOm_069	0.149071198499986	0	0	0	0	0	0	0	0	0	0	0.185695338177052	0	0	0	0	0	0	0.185695338177052	0	0.301511344577764	0.333333333333333	0.277350098112615	0	0.267261241912424	0.316227766016838	0	0	0.185695338177052	0	0.185695338177052	0	0	0	0.25	0.235702260395516	0	0.223606797749979	0	0	0	0	0	0	0.185695338177052	0	0	0	0
BM_InOm_071	0	0	0	0	0	0	0	0	0	0	0	0	0	0	0	0	0	0	0	0	0	0	0	0	0	0	0	0	0	0	0	0	0	0	0	0	0	0	0	0	0	0	0	0	0	0	0	0	0
BM_InOm_072	0.149071198499986	0.145864991497895	0	0	0.223606797749979	0.182574185835055	0	0	0.223606797749979	0.171498585142509	0	0.185695338177052	0.166666666666667	0	0	0	0.174077655955698	0.21320071635561	0.185695338177052	0.185695338177052	0.301511344577764	0	0.277350098112615	0.258198889747161	0.267261241912424	0.316227766016838	0.377964473009227	0.182574185835055	0.185695338177052	0.2	0.185695338177052	0.182574185835055	0	0.242535625036333	0.25	0.235702260395516	0.267261241912424	0.223606797749979	0.218217890235992	0	0	0	0	0	0.185695338177052	0.174077655955698	0.235702260395516	0	0
BM_InOm_073	0.149071198499986	0.145864991497895	0.196116135138184	0	0.223606797749979	0.182574185835055	0.192450089729875	0.164398987305357	0.223606797749979	0.171498585142509	0	0.185695338177052	0.166666666666667	0	0	0.242535625036333	0.174077655955698	0.21320071635561	0.185695338177052	0.185695338177052	0	0	0	0	0.267261241912424	0.316227766016838	0	0.182574185835055	0.185695338177052	0.2	0.185695338177052	0.182574185835055	0	0.242535625036333	0.25	0.235702260395516	0.267261241912424	0.223606797749979	0.218217890235992	0	0	0	0.150755672288882	0	0.185695338177052	0.174077655955698	0.235702260395516	1	0
BM_InOm_074	0.149071198499986	0	0	0	0	0.182574185835055	0.192450089729875	0.164398987305357	0	0	0	0	0	0	0	0	0	0.21320071635561	0.185695338177052	0.185695338177052	0	0	0	0.258198889747161	0.267261241912424	0.316227766016838	0	0.182574185835055	0	0	0.185695338177052	0	0	0.242535625036333	0.25	0.235702260395516	0	0.223606797749979	0.218217890235992	0	0	0	0	0	0.185695338177052	0.174077655955698	0.235702260395516	0	0
BM_InOm_075	0	0	0	0	0	0	0	0	0	0.171498585142509	0	0	0	0	0	0	0	0	0	0	0	0	0	0	0	0	0	0	0	0	0	0	0	0	0	0	0	0	0.218217890235992	0	0	0	0	0	0	0.174077655955698	0.235702260395516	0	0
BM_InOm_076	0	0	0	0	0	0	0	0	0	0	0	0	0	0	0	0	0	0	0	0	0	0	0	0	0	0	0	0	0	0	0	0	0	0	0	0	0	0	0	0.179605302026775	0.176776695296637	0.119522860933439	0.150755672288882	0.235702260395516	0	0	0	0	0
BM_InOm_080	0	0	0	0	0	0	0	0	0	0	0	0	0	0	0	0	0	0	0	0	0	0	0	0	0	0	0	0	0	0	0	0	0	0	0	0	0	0	0	0	0	0	0	0	0	0	0	0	0
BM_InOm_081	0	0	0	0	0	0	0	0	0	0	0	0	0	0	0	0	0	0	0	0	0	0	0	0	0	0	0	0	0	0	0	0	0	0	0	0	0	0	0	0.179605302026775	0.176776695296637	0.119522860933439	0.150755672288882	0.235702260395516	0	0	0	0	0
BM_InOm_084	0	0.145864991497895	0	0	0	0	0	0	0.223606797749979	0.171498585142509	0	0	0	0	0	0	0	0	0	0	0	0	0	0	0	0	0	0	0	0	0	0	0	0	0	0	0	0	0	0	0	0	0	0	0.185695338177052	0.174077655955698	0	0	0
BM_InOm_089	0.149071198499986	0.145864991497895	0.196116135138184	0.218217890235992	0.223606797749979	0.182574185835055	0.192450089729875	0.164398987305357	0	0.171498585142509	0.316227766016838	0	0.166666666666667	0	0.316227766016838	0	0	0	0	0.185695338177052	0	0	0	0	0	0	0	0.182574185835055	0	0.2	0.185695338177052	0.182574185835055	0	0.242535625036333	0	0.235702260395516	0.267261241912424	0.223606797749979	0.218217890235992	0	0	0	0	0	0.185695338177052	0.174077655955698	0	0	0
BM_InOm_090	0	0	0	0	0	0	0	0	0	0.171498585142509	0	0	0	0	0	0	0	0	0	0	0	0	0	0	0	0	0	0	0	0	0	0	0	0	0	0	0	0	0.218217890235992	0	0	0	0	0	0	0.174077655955698	0.235702260395516	0	0
BM_InOm_099	0.149071198499986	0.145864991497895	0.196116135138184	0	0.223606797749979	0.182574185835055	0.192450089729875	0.164398987305357	0.223606797749979	0.171498585142509	0	0.185695338177052	0.166666666666667	0	0	0.242535625036333	0.174077655955698	0.21320071635561	0.185695338177052	0.185695338177052	0	0	0	0	0	0	0	0	0	0	0.185695338177052	0	0	0.242535625036333	0.25	0.235702260395516	0.267261241912424	0.223606797749979	0.218217890235992	0	0	0	0	0	0.185695338177052	0.174077655955698	0.235702260395516	0	0
BM_InOm_100	0	0.145864991497895	0.196116135138184	0.218217890235992	0.223606797749979	0.182574185835055	0.192450089729875	0.164398987305357	0	0	0	0	0	0	0	0	0	0	0	0	0	0	0	0	0	0	0	0	0	0	0	0	0	0	0	0	0	0	0	0	0	0	0	0	0	0	0	0	0
BM_InOm_102	0.0608580619450185	0.119098266835083	0.0800640769025436	0.0890870806374748	0.0912870929175277	0.074535599249993	0.0785674201318386	0.0671156055214024	0.0912870929175277	0.210042012604201	0	0.0758098043578903	0.0680413817439772	0	0	0.0990147542976674	0.0710669054518702	0.0870388279778489	0.0758098043578903	0.0758098043578903	0	0	0	0.105409255338946	0.109108945117996	0	0	0.074535599249993	0.0758098043578903	0.0816496580927726	0.0758098043578903	0.074535599249993	0	0.0990147542976674	0.102062072615966	0.0962250448649376	0	0.0912870929175277	0.17817416127495	0	0	0.0487950036474267	0	0	0.151619608715781	0.21320071635561	0.192450089729875	0	0.288675134594813
BM_InOm_104	0	0.145864991497895	0	0	0	0	0	0	0.223606797749979	0.171498585142509	0	0	0	0	0	0	0	0	0	0	0	0	0	0	0	0	0	0	0	0	0	0	0	0	0	0	0	0	0	0	0	0	0	0	0.185695338177052	0.174077655955698	0	0	0
BM_InOm_110	0	0	0	0	0	0	0	0	0	0	0	0	0	0	0	0	0	0	0	0	0	0	0	0	0	0	0	0	0	0	0	0	0	0	0	0	0	0	0	0.179605302026775	0.176776695296637	0.119522860933439	0.150755672288882	0.235702260395516	0	0	0	0	0
BM_InOm_111	0.105409255338946	0.103142124625879	0.138675049056307	0.154303349962092	0.158113883008419	0.129099444873581	0.136082763487954	0.116247638743819	0.158113883008419	0.121267812518166	0.223606797749979	0.131306432859723	0.117851130197758	0.235702260395516	0.223606797749979	0.171498585142509	0.123091490979333	0.150755672288882	0.131306432859723	0.131306432859723	0	0	0	0	0	0	0	0.129099444873581	0.131306432859723	0.14142135623731	0.131306432859723	0.129099444873581	0.353553390593274	0	0	0.166666666666667	0.188982236504614	0.158113883008419	0	0.127000127000191	0.125	0.0845154254728517	0.106600358177805	0.166666666666667	0	0	0	0	0
BM_InOm_112	0	0	0	0	0	0	0	0	0	0	0	0	0	0	0	0	0	0	0	0	0	0	0	0.149071198499986	0	0	0	0	0	0	0	0	0	0	0	0	0	0	0	0.103695169473043	0.102062072615966	0.0690065559342354	0.0870388279778489	0.136082763487954	0	0	0	0	0
BM_InOm_115	0	0	0.196116135138184	0	0	0.182574185835055	0.192450089729875	0	0	0	0	0	0	0	0	0	0	0	0	0	0	0	0	0	0	0	0	0	0	0	0	0	0	0	0	0	0	0	0	0.179605302026775	0.176776695296637	0.119522860933439	0.150755672288882	0.235702260395516	0	0	0	0	0
BM_InOm_116	0	0	0.196116135138184	0	0	0.182574185835055	0.192450089729875	0	0	0	0	0	0	0	0	0	0	0	0	0	0	0	0	0	0	0	0	0	0	0	0	0	0	0	0	0	0	0	0	0.179605302026775	0.176776695296637	0.119522860933439	0.150755672288882	0.235702260395516	0	0	0	0	0
BM_InOm_117	0	0	0	0	0	0	0	0	0	0	0	0	0	0	0	0	0	0	0	0	0	0	0	0	0	0	0	0	0	0	0	0	0	0	0	0	0	0	0	0.179605302026775	0.176776695296637	0.119522860933439	0.150755672288882	0.235702260395516	0	0	0	0	0
BM_InOm_119	0	0	0	0	0	0	0	0	0	0	0	0	0	0	0	0	0	0	0	0	0	0	0	0	0	0	0	0	0	0	0	0	0	0	0	0	0	0	0	0.179605302026775	0.176776695296637	0.119522860933439	0.150755672288882	0.235702260395516	0	0	0	0	0
BM_InOm_121	0	0.145864991497895	0	0	0	0	0	0	0.223606797749979	0.171498585142509	0	0	0	0	0	0	0	0	0	0	0	0	0	0	0	0	0	0	0	0	0	0	0	0	0	0	0	0	0	0	0	0	0	0	0.185695338177052	0.174077655955698	0	0	0
BM_InOm_122	0.074535599249993	0.145864991497895	0	0	0.111803398874989	0.0912870929175277	0	0	0.223606797749979	0.171498585142509	0	0.0928476690885259	0.0833333333333333	0	0	0	0.0870388279778489	0.106600358177805	0.0928476690885259	0.0928476690885259	0.150755672288882	0	0.138675049056307	0.258198889747161	0.133630620956212	0.158113883008419	0.188982236504614	0.0912870929175277	0.0928476690885259	0.1	0.0928476690885259	0.0912870929175277	0	0.121267812518166	0.125	0.117851130197758	0.133630620956212	0.111803398874989	0.109108945117996	0	0	0	0	0	0.185695338177052	0.174077655955698	0.117851130197758	0	0.353553390593274
BM_InOm_124	0	0	0	0	0	0	0	0	0	0	0	0	0	0	0	0	0	0	0	0	0	0	0	0	0	0	0	0	0	0	0	0	0	0	0	0	0	0	0	0.179605302026775	0.176776695296637	0.119522860933439	0.150755672288882	0.235702260395516	0	0	0	0	0
BM_InOm_128	0	0.103142124625879	0	0	0	0	0	0	0.158113883008419	0.121267812518166	0	0	0	0	0	0	0	0	0	0	0	0	0	0	0	0	0	0	0	0	0	0	0	0	0	0	0	0	0	0	0	0	0	0	0.131306432859723	0.123091490979333	0	0	0
BM_InOm_129	0	0.145864991497895	0	0	0	0	0	0	0.223606797749979	0.171498585142509	0	0	0	0	0	0	0	0	0	0	0	0	0	0	0	0	0	0	0	0	0	0	0	0	0	0	0	0	0	0	0	0	0	0	0.185695338177052	0.174077655955698	0	0	0
BM_InOm_132	0	0	0	0	0	0	0	0	0	0	0	0	0	0	0	0	0	0	0	0	0	0	0	0.258198889747161	0	0	0	0	0	0	0	0	0	0	0	0	0	0	0	0	0	0	0	0	0	0	0	0	0
BM_InOm_135	0.149071198499986	0	0	0	0	0.182574185835055	0.192450089729875	0.164398987305357	0	0	0	0	0	0	0	0	0	0.21320071635561	0.185695338177052	0.185695338177052	0	0	0	0.258198889747161	0.267261241912424	0.316227766016838	0	0.182574185835055	0	0	0.185695338177052	0	0	0.242535625036333	0.25	0.235702260395516	0	0.223606797749979	0.218217890235992	0	0	0	0	0	0.185695338177052	0.174077655955698	0.235702260395516	0	0
BM_InOm_136	0	0	0	0	0	0	0	0	0	0	0	0	0	0	0	0	0	0	0	0	0	0	0	0	0	0	0	0	0	0	0	0	0	0	0	0	0	0	0	0.179605302026775	0.176776695296637	0.119522860933439	0.150755672288882	0.235702260395516	0	0	0	0	0
BM_InOm_137	0.105409255338946	0	0	0	0	0.129099444873581	0.136082763487954	0.116247638743819	0	0	0	0	0	0	0	0	0	0.150755672288882	0.131306432859723	0.131306432859723	0	0	0	0.182574185835055	0.188982236504614	0.223606797749979	0	0.129099444873581	0	0	0.131306432859723	0	0	0.171498585142509	0.176776695296637	0.166666666666667	0	0.158113883008419	0.154303349962092	0	0	0	0	0	0.131306432859723	0.123091490979333	0.166666666666667	0	0
BM_InOm_140	0	0	0	0	0	0	0	0	0	0.171498585142509	0	0	0	0	0	0	0	0	0	0	0	0	0	0	0	0	0	0	0	0	0	0	0	0	0	0	0	0	0.218217890235992	0	0	0	0	0	0	0.174077655955698	0.235702260395516	0	0
BM_InOm_141	0	0	0	0	0	0	0	0	0	0	0	0	0	0	0	0	0	0	0	0	0	0	0	0.182574185835055	0	0	0	0	0	0	0	0	0	0	0	0	0	0	0	0	0	0	0	0	0	0	0	0	0
BM_InOm_142	0.172132593164774	0.0842151921066519	0	0	0.129099444873581	0.210818510677892	0.111111111111111	0.0949157995752499	0.129099444873581	0.0990147542976674	0	0.107211253483779	0.0962250448649376	0	0	0	0.100503781525921	0.246182981958665	0.214422506967559	0.214422506967559	0.174077655955698	0	0.160128153805087	0.447213595499958	0.308606699924184	0.365148371670111	0.218217890235992	0.210818510677892	0.107211253483779	0.115470053837925	0.214422506967559	0.105409255338946	0	0.280056016805602	0.288675134594813	0.272165526975909	0.154303349962092	0.258198889747161	0.251976315339485	0	0	0	0	0	0.214422506967559	0.201007563051842	0.272165526975909	0	0
BM_InOm_146	0	0	0	0	0	0	0	0	0	0.171498585142509	0	0	0	0	0	0	0	0	0	0	0	0	0	0	0	0	0	0	0	0	0	0	0	0	0	0	0	0	0.218217890235992	0	0	0	0	0	0	0.174077655955698	0.235702260395516	0	0
BM_InOm_147	0	0.103142124625879	0	0	0	0	0	0	0.158113883008419	0.242535625036333	0	0	0	0	0	0	0	0	0	0	0	0	0	0	0	0	0	0	0	0	0	0	0	0	0	0	0	0	0.154303349962092	0	0	0	0	0	0.131306432859723	0.246182981958665	0.166666666666667	0	0
BM_InOm_148	0	0	0	0	0	0	0	0	0	0	0	0	0	0	0	0	0	0	0	0	0	0	0	0.258198889747161	0	0	0	0	0	0	0	0	0	0	0	0	0	0	0	0	0	0	0	0	0	0	0	0	0
BM_InOm_149	0.133333333333333	0.130465614610688	0.0877058019307029	0.0975900072948533	0.1	0.163299316185545	0.172132593164774	0.147042924418762	0.1	0.230089496654211	0	0.08304547985374	0.074535599249993	0	0	0.108465228909328	0.0778498944161523	0.190692517849118	0.16609095970748	0.16609095970748	0	0	0	0.115470053837925	0.239045721866879	0.14142135623731	0	0.163299316185545	0.08304547985374	0.0894427190999916	0.16609095970748	0.0816496580927726	0	0.216930457818656	0.223606797749979	0.210818510677892	0	0.2	0.29277002188456	0	0	0.0534522483824849	0	0	0.24913643956122	0.311399577664609	0.316227766016838	0	0.316227766016838
BM_InOm_150	0.105409255338946	0.206284249251759	0	0	0.158113883008419	0.129099444873581	0	0	0.316227766016838	0.242535625036333	0	0.131306432859723	0.117851130197758	0	0	0	0.123091490979333	0.150755672288882	0.131306432859723	0.131306432859723	0.21320071635561	0	0.196116135138184	0.182574185835055	0.188982236504614	0.223606797749979	0.267261241912424	0.129099444873581	0.131306432859723	0.14142135623731	0.131306432859723	0.129099444873581	0	0.171498585142509	0.176776695296637	0.166666666666667	0.188982236504614	0.158113883008419	0.154303349962092	0	0	0	0	0	0.262612865719445	0.246182981958665	0.166666666666667	0	0
BM_InOm_151	0.105409255338946	0.103142124625879	0.138675049056307	0	0.158113883008419	0.129099444873581	0.136082763487954	0.116247638743819	0.158113883008419	0.242535625036333	0	0.131306432859723	0.117851130197758	0	0	0.171498585142509	0.123091490979333	0.150755672288882	0.131306432859723	0.131306432859723	0	0	0	0	0.188982236504614	0.223606797749979	0	0.129099444873581	0.131306432859723	0.14142135623731	0.131306432859723	0.129099444873581	0	0.171498585142509	0.176776695296637	0.166666666666667	0.188982236504614	0.158113883008419	0.308606699924184	0	0	0	0.106600358177805	0	0.131306432859723	0.246182981958665	0.333333333333333	0.707106781186547	0
BM_InOm_153	0	0.103142124625879	0	0	0	0	0	0	0.158113883008419	0.242535625036333	0	0	0	0	0	0	0	0	0	0	0	0	0	0	0	0	0	0	0	0	0	0	0	0	0	0	0	0	0.154303349962092	0	0	0	0	0	0.131306432859723	0.246182981958665	0.166666666666667	0	0
BM_InOm_154	0.105409255338946	0.103142124625879	0.138675049056307	0.154303349962092	0.158113883008419	0.129099444873581	0.136082763487954	0.116247638743819	0	0.121267812518166	0	0.131306432859723	0.117851130197758	0	0	0.171498585142509	0.123091490979333	0.150755672288882	0.131306432859723	0.131306432859723	0	0	0	0.182574185835055	0.188982236504614	0	0	0.129099444873581	0.131306432859723	0.14142135623731	0.131306432859723	0.129099444873581	0	0.171498585142509	0.176776695296637	0.166666666666667	0	0.158113883008419	0.154303349962092	0	0	0.0845154254728517	0	0	0.131306432859723	0.123091490979333	0.166666666666667	0	0
BM_InOm_155	0.086066296582387	0.168430384213304	0.11322770341446	0	0.129099444873581	0.105409255338946	0.111111111111111	0.0949157995752499	0.258198889747161	0.297044262893002	0	0.107211253483779	0.0962250448649376	0	0	0.140028008402801	0.100503781525921	0.123091490979333	0.107211253483779	0.107211253483779	0	0	0	0	0.154303349962092	0.182574185835055	0	0.105409255338946	0.107211253483779	0.115470053837925	0.107211253483779	0.105409255338946	0	0.140028008402801	0.144337567297406	0.136082763487954	0.154303349962092	0.129099444873581	0.251976315339485	0	0	0	0.0870388279778489	0	0.214422506967559	0.301511344577764	0.272165526975909	0.577350269189626	0
BM_InOm_156	0	0	0	0	0.158113883008419	0.129099444873581	0.136082763487954	0	0.158113883008419	0.121267812518166	0	0	0	0.235702260395516	0	0	0	0	0	0	0	0	0	0.182574185835055	0.188982236504614	0.223606797749979	0	0.129099444873581	0.131306432859723	0.14142135623731	0.131306432859723	0.129099444873581	0.353553390593274	0.171498585142509	0.176776695296637	0.166666666666667	0.188982236504614	0.158113883008419	0	0	0.125	0.0845154254728517	0.106600358177805	0.166666666666667	0.131306432859723	0.123091490979333	0	0	0
BM_InOm_157	0.105409255338946	0.103142124625879	0	0	0.158113883008419	0.129099444873581	0	0	0.158113883008419	0.121267812518166	0	0.131306432859723	0.117851130197758	0	0	0	0.123091490979333	0.150755672288882	0.131306432859723	0.131306432859723	0.21320071635561	0	0.196116135138184	0.365148371670111	0.188982236504614	0.223606797749979	0.267261241912424	0.129099444873581	0.131306432859723	0.14142135623731	0.131306432859723	0.129099444873581	0	0.171498585142509	0.176776695296637	0.166666666666667	0.188982236504614	0.158113883008419	0.154303349962092	0	0	0	0	0	0.131306432859723	0.123091490979333	0.166666666666667	0	0
BM_InOm_158	0	0	0	0	0	0	0	0	0	0.171498585142509	0	0	0	0	0	0	0	0	0	0	0	0	0	0	0	0	0	0	0	0	0	0	0	0	0	0	0	0	0.218217890235992	0	0	0	0	0	0	0.174077655955698	0.235702260395516	0	0
BM_InOm_159	0.105409255338946	0.103142124625879	0.138675049056307	0.154303349962092	0.158113883008419	0.129099444873581	0.136082763487954	0.116247638743819	0.158113883008419	0.242535625036333	0	0.131306432859723	0.117851130197758	0.235702260395516	0.223606797749979	0.171498585142509	0.123091490979333	0.150755672288882	0.131306432859723	0.131306432859723	0	0	0	0.182574185835055	0.188982236504614	0.223606797749979	0.267261241912424	0.129099444873581	0.131306432859723	0.14142135623731	0.131306432859723	0.129099444873581	0	0.171498585142509	0.176776695296637	0.166666666666667	0.188982236504614	0.158113883008419	0.308606699924184	0	0	0	0	0	0.131306432859723	0.246182981958665	0.333333333333333	0	0.5
BM_InOm_160	0	0	0	0	0	0	0	0	0	0.121267812518166	0	0	0	0	0	0	0	0	0	0	0	0	0	0	0	0	0	0	0	0	0	0	0	0	0	0	0	0	0.154303349962092	0	0	0	0	0	0	0.123091490979333	0.166666666666667	0	0
BM_InOm_161	0	0.145864991497895	0	0	0	0	0	0	0.223606797749979	0.171498585142509	0	0	0	0	0	0	0	0	0	0	0	0	0	0	0	0	0	0	0	0	0	0	0	0	0	0	0	0	0	0	0	0	0	0	0.185695338177052	0.174077655955698	0	0	0
BM_InOm_165	0.149071198499986	0.145864991497895	0.196116135138184	0	0.223606797749979	0.182574185835055	0.192450089729875	0.164398987305357	0.223606797749979	0.171498585142509	0	0.185695338177052	0.166666666666667	0	0	0.242535625036333	0.174077655955698	0.21320071635561	0.185695338177052	0.185695338177052	0	0	0	0	0.267261241912424	0.316227766016838	0	0.182574185835055	0.185695338177052	0.2	0.185695338177052	0.182574185835055	0	0.242535625036333	0.25	0.235702260395516	0.267261241912424	0.223606797749979	0.218217890235992	0	0	0	0.150755672288882	0	0.185695338177052	0.174077655955698	0.235702260395516	1	0
BM_InOm_166	0	0.145864991497895	0	0	0	0	0	0	0.223606797749979	0.171498585142509	0	0	0	0	0	0	0	0	0	0	0	0	0	0	0	0	0	0	0	0	0	0	0	0	0	0	0	0	0	0	0	0	0	0	0.185695338177052	0.174077655955698	0	0	0
BM_InOm_167	0.149071198499986	0.145864991497895	0.196116135138184	0.218217890235992	0.223606797749979	0.182574185835055	0.192450089729875	0.164398987305357	0.223606797749979	0.171498585142509	0.316227766016838	0.185695338177052	0.166666666666667	0.333333333333333	0.316227766016838	0.242535625036333	0.174077655955698	0.21320071635561	0.185695338177052	0.185695338177052	0	0	0	0	0	0	0	0.182574185835055	0.185695338177052	0.2	0.185695338177052	0.182574185835055	0.5	0	0	0.235702260395516	0.267261241912424	0.223606797749979	0	0	0	0	0	0	0	0	0	0	0
BM_InOm_168	0	0	0.196116135138184	0	0	0.182574185835055	0.192450089729875	0	0	0	0	0	0	0	0	0	0	0	0	0	0	0	0	0	0	0	0	0	0	0	0	0	0	0	0	0	0	0	0	0.179605302026775	0.176776695296637	0.119522860933439	0.150755672288882	0.235702260395516	0	0	0	0	0
BM_InOm_170	0	0	0	0	0	0	0	0	0	0	0	0	0	0	0	0	0	0	0	0	0	0	0	0	0	0	0	0	0	0	0	0	0	0	0	0	0	0	0	0	0	0	0	0	0	0	0	0	0
BM_InOm_171	0.149071198499986	0.145864991497895	0	0	0.223606797749979	0.182574185835055	0	0	0.223606797749979	0.171498585142509	0	0.185695338177052	0.166666666666667	0	0	0	0.174077655955698	0.21320071635561	0.185695338177052	0.185695338177052	0.301511344577764	0	0.277350098112615	0.258198889747161	0.267261241912424	0.316227766016838	0.377964473009227	0.182574185835055	0.185695338177052	0.2	0.185695338177052	0.182574185835055	0	0.242535625036333	0.25	0.235702260395516	0.267261241912424	0.223606797749979	0.218217890235992	0	0	0	0	0	0.185695338177052	0.174077655955698	0.235702260395516	0	0
BM_InOm_172	0.149071198499986	0.145864991497895	0.196116135138184	0.218217890235992	0.223606797749979	0.182574185835055	0.192450089729875	0.164398987305357	0.223606797749979	0.171498585142509	0	0.185695338177052	0.166666666666667	0.333333333333333	0.316227766016838	0.242535625036333	0.174077655955698	0.21320071635561	0.185695338177052	0.185695338177052	0	0	0	0.258198889747161	0.267261241912424	0.316227766016838	0.377964473009227	0.182574185835055	0.185695338177052	0.2	0.185695338177052	0.182574185835055	0	0.242535625036333	0.25	0.235702260395516	0.267261241912424	0.223606797749979	0.218217890235992	0	0	0	0	0	0.185695338177052	0.174077655955698	0.235702260395516	0	0.707106781186547
BM_InOm_173	0.149071198499986	0.145864991497895	0.196116135138184	0.218217890235992	0.223606797749979	0.182574185835055	0.192450089729875	0.164398987305357	0.223606797749979	0.171498585142509	0	0.185695338177052	0.166666666666667	0.333333333333333	0.316227766016838	0.242535625036333	0.174077655955698	0.21320071635561	0.185695338177052	0.185695338177052	0	0	0	0.258198889747161	0.267261241912424	0.316227766016838	0.377964473009227	0.182574185835055	0.185695338177052	0.2	0.185695338177052	0.182574185835055	0	0.242535625036333	0.25	0.235702260395516	0.267261241912424	0.223606797749979	0.218217890235992	0	0	0	0	0	0.185695338177052	0.174077655955698	0.235702260395516	0	0.707106781186547
BM_InOm_174	0.149071198499986	0.145864991497895	0.196116135138184	0.218217890235992	0.223606797749979	0.182574185835055	0.192450089729875	0.164398987305357	0.223606797749979	0.171498585142509	0	0.185695338177052	0.166666666666667	0.333333333333333	0.316227766016838	0.242535625036333	0.174077655955698	0.21320071635561	0.185695338177052	0.185695338177052	0	0	0	0.258198889747161	0.267261241912424	0.316227766016838	0.377964473009227	0.182574185835055	0.185695338177052	0.2	0.185695338177052	0.182574185835055	0	0.242535625036333	0.25	0.235702260395516	0.267261241912424	0.223606797749979	0.218217890235992	0	0	0	0	0	0.185695338177052	0.174077655955698	0.235702260395516	0	0.707106781186547
BM_InOm_175	0.149071198499986	0	0	0	0	0	0	0	0	0	0	0.185695338177052	0	0	0	0	0	0	0.185695338177052	0	0.301511344577764	0.333333333333333	0.277350098112615	0	0.267261241912424	0.316227766016838	0	0	0.185695338177052	0	0.185695338177052	0	0	0	0.25	0.235702260395516	0	0.223606797749979	0	0	0	0	0	0	0.185695338177052	0	0	0	0
BM_InOm_179	0.210818510677892	0.206284249251759	0.138675049056307	0	0.316227766016838	0.258198889747161	0.136082763487954	0.116247638743819	0.316227766016838	0.242535625036333	0	0.262612865719445	0.235702260395516	0	0	0.171498585142509	0.246182981958665	0.301511344577764	0.262612865719445	0.262612865719445	0.21320071635561	0	0.196116135138184	0.182574185835055	0.377964473009227	0.447213595499958	0.267261241912424	0.258198889747161	0.262612865719445	0.282842712474619	0.262612865719445	0.258198889747161	0	0.342997170285018	0.353553390593274	0.333333333333333	0.377964473009227	0.316227766016838	0.308606699924184	0	0	0	0.106600358177805	0	0.262612865719445	0.246182981958665	0.333333333333333	0.707106781186547	0
BM_InOm_181	0.298142396999972	0.291729982995789	0.098058067569092	0.109108945117996	0.223606797749979	0.273861278752583	0.0962250448649376	0.246598480958036	0.447213595499958	0.342997170285018	0	0.185695338177052	0.333333333333333	0	0	0.121267812518166	0.348155311911396	0.319801074533416	0.278543007265578	0.371390676354104	0.150755672288882	0	0.138675049056307	0.129099444873581	0.267261241912424	0.316227766016838	0.188982236504614	0.182574185835055	0.185695338177052	0.2	0.278543007265578	0.182574185835055	0	0.242535625036333	0.25	0.235702260395516	0.267261241912424	0.223606797749979	0.218217890235992	0	0	0	0.0753778361444409	0	0.185695338177052	0.174077655955698	0.235702260395516	0.5	0
BM_InOm_182	0.149071198499986	0.145864991497895	0.196116135138184	0.218217890235992	0.223606797749979	0.182574185835055	0.192450089729875	0.164398987305357	0.223606797749979	0.171498585142509	0	0.185695338177052	0.166666666666667	0.333333333333333	0.316227766016838	0.242535625036333	0.174077655955698	0.21320071635561	0.185695338177052	0.185695338177052	0	0	0	0.258198889747161	0.267261241912424	0.316227766016838	0.377964473009227	0.182574185835055	0.185695338177052	0.2	0.185695338177052	0.182574185835055	0	0.242535625036333	0.25	0.235702260395516	0.267261241912424	0.223606797749979	0.218217890235992	0	0	0	0	0	0.185695338177052	0.174077655955698	0.235702260395516	0	0.707106781186547
BM_InOm_183	0	0	0	0	0	0	0	0	0	0.121267812518166	0	0	0	0	0	0	0	0	0	0	0	0	0	0	0	0	0	0	0	0	0	0	0	0	0	0	0	0	0.154303349962092	0	0	0	0	0	0	0.123091490979333	0.166666666666667	0	0.5
BM_InOm_184	0	0.0842151921066519	0	0	0	0	0	0	0	0.198029508595335	0	0	0.0962250448649376	0	0	0	0	0	0	0	0	0	0	0.149071198499986	0.154303349962092	0	0	0.105409255338946	0.107211253483779	0.115470053837925	0.107211253483779	0	0	0.140028008402801	0.144337567297406	0.136082763487954	0	0.129099444873581	0.251976315339485	0	0	0	0	0	0.107211253483779	0.201007563051842	0.272165526975909	0	0.408248290463863
BM_InOm_185	0.105409255338946	0.206284249251759	0.138675049056307	0	0.158113883008419	0.129099444873581	0.136082763487954	0.116247638743819	0.316227766016838	0.242535625036333	0	0.131306432859723	0.117851130197758	0	0	0.171498585142509	0.123091490979333	0.150755672288882	0.131306432859723	0.131306432859723	0	0	0	0	0.188982236504614	0.223606797749979	0	0.129099444873581	0.131306432859723	0.14142135623731	0.131306432859723	0.129099444873581	0	0.171498585142509	0.176776695296637	0.166666666666667	0.188982236504614	0.158113883008419	0.154303349962092	0	0	0	0.106600358177805	0	0.262612865719445	0.246182981958665	0.166666666666667	0.707106781186547	0
BM_InOm_186	0.149071198499986	0.145864991497895	0.196116135138184	0	0.223606797749979	0.182574185835055	0.192450089729875	0.164398987305357	0.223606797749979	0.171498585142509	0	0.185695338177052	0.166666666666667	0	0	0.242535625036333	0.174077655955698	0.21320071635561	0.185695338177052	0.185695338177052	0	0	0	0	0.267261241912424	0.316227766016838	0	0.182574185835055	0.185695338177052	0.2	0.185695338177052	0.182574185835055	0	0.242535625036333	0.25	0.235702260395516	0.267261241912424	0.223606797749979	0.218217890235992	0	0	0	0.150755672288882	0	0.185695338177052	0.174077655955698	0.235702260395516	1	0
BM_InOm_187	0.149071198499986	0.145864991497895	0	0	0.223606797749979	0.182574185835055	0	0	0.223606797749979	0.171498585142509	0	0.185695338177052	0.166666666666667	0	0	0	0.174077655955698	0.21320071635561	0.185695338177052	0.185695338177052	0.301511344577764	0	0.277350098112615	0.258198889747161	0.267261241912424	0.316227766016838	0.377964473009227	0.182574185835055	0.185695338177052	0.2	0.185695338177052	0.182574185835055	0	0.242535625036333	0.25	0.235702260395516	0.267261241912424	0.223606797749979	0.218217890235992	0	0	0	0	0	0.185695338177052	0.174077655955698	0.235702260395516	0	0
BM_InOm_189	0.105409255338946	0.103142124625879	0	0.154303349962092	0	0	0.136082763487954	0.116247638743819	0.158113883008419	0.121267812518166	0	0.131306432859723	0.117851130197758	0	0	0	0.123091490979333	0	0.131306432859723	0.131306432859723	0	0	0	0	0	0	0	0	0	0.14142135623731	0.131306432859723	0.129099444873581	0	0	0.176776695296637	0.166666666666667	0	0	0.154303349962092	0	0	0	0	0	0	0	0	0	0.5
BM_InOm_192	0	0	0	0	0	0	0	0	0	0	0	0	0	0	0	0	0	0	0	0	0	0	0	0	0	0	0	0	0	0	0	0	0	0	0	0	0	0	0	0	0	0	0	0	0	0	0	0	0.707106781186547
BM_InOm_193	0.149071198499986	0.145864991497895	0.196116135138184	0.218217890235992	0.223606797749979	0.182574185835055	0.192450089729875	0.164398987305357	0	0.171498585142509	0.316227766016838	0	0.166666666666667	0	0.316227766016838	0	0	0	0	0.185695338177052	0	0	0	0	0	0	0	0.182574185835055	0	0.2	0.185695338177052	0.182574185835055	0	0.242535625036333	0	0.235702260395516	0.267261241912424	0.223606797749979	0.218217890235992	0	0	0	0	0	0.185695338177052	0.174077655955698	0	0	0
BM_InOm_194	0.105409255338946	0	0	0	0	0	0	0	0	0.121267812518166	0	0.131306432859723	0	0	0	0	0	0	0.131306432859723	0	0.21320071635561	0.235702260395516	0.196116135138184	0	0.188982236504614	0.223606797749979	0	0	0.131306432859723	0	0.131306432859723	0	0	0	0.176776695296637	0.166666666666667	0	0.158113883008419	0.154303349962092	0	0	0	0	0	0.131306432859723	0.123091490979333	0.166666666666667	0	0
BM_InOm_195	0.149071198499986	0.145864991497895	0.196116135138184	0	0.223606797749979	0.182574185835055	0.192450089729875	0.164398987305357	0.223606797749979	0.171498585142509	0	0.185695338177052	0.166666666666667	0	0	0.242535625036333	0.174077655955698	0.21320071635561	0.185695338177052	0.185695338177052	0	0	0	0	0.267261241912424	0.316227766016838	0	0.182574185835055	0.185695338177052	0.2	0.185695338177052	0.182574185835055	0	0.242535625036333	0.25	0.235702260395516	0.267261241912424	0.223606797749979	0.218217890235992	0	0	0	0.150755672288882	0	0.185695338177052	0.174077655955698	0.235702260395516	1	0
BM_InOm_196	0	0	0	0	0	0	0	0	0	0.171498585142509	0	0	0	0	0	0	0	0	0	0	0	0	0	0	0	0	0	0	0	0	0	0	0	0	0	0	0	0	0.218217890235992	0	0	0	0	0	0	0.174077655955698	0.235702260395516	0	0
BM_InOm_197	0.149071198499986	0.145864991497895	0.196116135138184	0	0.223606797749979	0.182574185835055	0.192450089729875	0.164398987305357	0.223606797749979	0.171498585142509	0	0.185695338177052	0.166666666666667	0	0	0.242535625036333	0.174077655955698	0.21320071635561	0.185695338177052	0.185695338177052	0	0	0	0	0.267261241912424	0.316227766016838	0	0.182574185835055	0.185695338177052	0.2	0.185695338177052	0.182574185835055	0	0.242535625036333	0.25	0.235702260395516	0.267261241912424	0.223606797749979	0.218217890235992	0	0	0	0.150755672288882	0	0.185695338177052	0.174077655955698	0.235702260395516	1	0
BM_InOm_198	0.105409255338946	0.206284249251759	0	0	0.158113883008419	0.129099444873581	0	0	0.158113883008419	0.242535625036333	0	0.131306432859723	0.235702260395516	0	0	0	0.123091490979333	0.150755672288882	0.131306432859723	0.131306432859723	0.21320071635561	0	0.196116135138184	0.365148371670111	0.377964473009227	0.223606797749979	0.267261241912424	0.258198889747161	0.262612865719445	0.282842712474619	0.262612865719445	0.129099444873581	0	0.342997170285018	0.353553390593274	0.333333333333333	0.188982236504614	0.316227766016838	0.308606699924184	0	0	0	0	0	0.262612865719445	0.246182981958665	0.333333333333333	0	0
BM_InOm_199	0.105409255338946	0.103142124625879	0.138675049056307	0.154303349962092	0.158113883008419	0.129099444873581	0.136082763487954	0.116247638743819	0.158113883008419	0.242535625036333	0	0.131306432859723	0.117851130197758	0.235702260395516	0.223606797749979	0.171498585142509	0.123091490979333	0.150755672288882	0.131306432859723	0.131306432859723	0	0	0	0.182574185835055	0.188982236504614	0.223606797749979	0.267261241912424	0.129099444873581	0.131306432859723	0.14142135623731	0.131306432859723	0.129099444873581	0	0.171498585142509	0.176776695296637	0.166666666666667	0.188982236504614	0.158113883008419	0.308606699924184	0	0	0	0	0	0.131306432859723	0.246182981958665	0.333333333333333	0	0.5
BM_InOm_200	0.149071198499986	0.145864991497895	0	0	0.223606797749979	0.182574185835055	0	0	0.223606797749979	0.171498585142509	0	0.185695338177052	0.166666666666667	0	0	0	0.174077655955698	0.21320071635561	0.185695338177052	0.185695338177052	0.301511344577764	0	0.277350098112615	0.258198889747161	0.267261241912424	0.316227766016838	0.377964473009227	0.182574185835055	0.185695338177052	0.2	0.185695338177052	0.182574185835055	0	0.242535625036333	0.25	0.235702260395516	0.267261241912424	0.223606797749979	0.218217890235992	0	0	0	0	0	0.185695338177052	0.174077655955698	0.235702260395516	0	0
BM_InOm_201	0.149071198499986	0.145864991497895	0.196116135138184	0.218217890235992	0.223606797749979	0.182574185835055	0.192450089729875	0.164398987305357	0.223606797749979	0.171498585142509	0	0.185695338177052	0.166666666666667	0.333333333333333	0.316227766016838	0.242535625036333	0.174077655955698	0.21320071635561	0.185695338177052	0.185695338177052	0	0	0	0.258198889747161	0.267261241912424	0.316227766016838	0.377964473009227	0.182574185835055	0.185695338177052	0.2	0.185695338177052	0.182574185835055	0	0.242535625036333	0.25	0.235702260395516	0.267261241912424	0.223606797749979	0.218217890235992	0	0	0	0	0	0.185695338177052	0.174077655955698	0.235702260395516	0	0.707106781186547
BM_InOm_202	0.210818510677892	0.103142124625879	0	0.154303349962092	0	0.129099444873581	0	0.116247638743819	0.158113883008419	0.121267812518166	0	0.131306432859723	0.117851130197758	0	0	0	0.123091490979333	0.150755672288882	0.262612865719445	0.131306432859723	0.21320071635561	0.235702260395516	0.196116135138184	0	0.188982236504614	0.223606797749979	0	0	0.131306432859723	0	0.131306432859723	0	0	0	0.176776695296637	0.166666666666667	0	0.158113883008419	0	0	0	0	0	0	0.131306432859723	0	0	0	0
BM_InOm_204	0.149071198499986	0.145864991497895	0	0	0.223606797749979	0.182574185835055	0	0	0.223606797749979	0.171498585142509	0	0.185695338177052	0.166666666666667	0	0	0	0.174077655955698	0.21320071635561	0.185695338177052	0.185695338177052	0.301511344577764	0	0.277350098112615	0.258198889747161	0.267261241912424	0.316227766016838	0.377964473009227	0.182574185835055	0.185695338177052	0.2	0.185695338177052	0.182574185835055	0	0.242535625036333	0.25	0.235702260395516	0.267261241912424	0.223606797749979	0.218217890235992	0	0	0	0	0	0.185695338177052	0.174077655955698	0.235702260395516	0	0
BM_InOm_206	0.149071198499986	0	0	0	0	0.182574185835055	0.192450089729875	0.164398987305357	0	0	0	0	0	0	0	0	0	0.21320071635561	0.185695338177052	0.185695338177052	0	0	0	0.258198889747161	0.267261241912424	0.316227766016838	0	0.182574185835055	0	0	0.185695338177052	0	0	0.242535625036333	0.25	0.235702260395516	0	0.223606797749979	0.218217890235992	0	0	0	0	0	0.185695338177052	0.174077655955698	0.235702260395516	0	0
BM_InOm_207	0.210818510677892	0.206284249251759	0.277350098112615	0.154303349962092	0.316227766016838	0.258198889747161	0.272165526975909	0.232495277487639	0.316227766016838	0.242535625036333	0.223606797749979	0.262612865719445	0.235702260395516	0.235702260395516	0.223606797749979	0.342997170285018	0.246182981958665	0.301511344577764	0.262612865719445	0.262612865719445	0	0	0	0	0.188982236504614	0.223606797749979	0	0.258198889747161	0.262612865719445	0.282842712474619	0.262612865719445	0.258198889747161	0.353553390593274	0.171498585142509	0.176776695296637	0.333333333333333	0.377964473009227	0.316227766016838	0.154303349962092	0	0	0	0.106600358177805	0	0.131306432859723	0.123091490979333	0.166666666666667	0.707106781186547	0
BM_InOm_208	0.105409255338946	0.206284249251759	0.138675049056307	0.154303349962092	0.158113883008419	0.129099444873581	0.136082763487954	0.116247638743819	0.316227766016838	0.242535625036333	0	0.131306432859723	0.117851130197758	0.235702260395516	0.223606797749979	0.171498585142509	0.123091490979333	0.150755672288882	0.131306432859723	0.131306432859723	0	0	0	0.182574185835055	0.188982236504614	0.223606797749979	0.267261241912424	0.129099444873581	0.131306432859723	0.14142135623731	0.131306432859723	0.129099444873581	0	0.171498585142509	0.176776695296637	0.166666666666667	0.188982236504614	0.158113883008419	0.154303349962092	0	0	0	0	0	0.262612865719445	0.246182981958665	0.166666666666667	0	0.5
BM_InOm_210	0	0.103142124625879	0	0	0	0	0	0	0.158113883008419	0.121267812518166	0	0	0	0	0	0	0	0	0	0	0	0	0	0	0	0	0	0	0	0	0	0	0	0	0	0	0	0	0	0	0	0	0	0	0.131306432859723	0.123091490979333	0	0	0.5
BM_InOm_213	0	0	0	0	0	0	0	0	0	0.171498585142509	0	0	0	0	0	0	0	0	0	0	0	0	0	0	0	0	0	0	0	0	0	0	0	0	0	0	0	0	0.218217890235992	0	0	0	0	0	0	0.174077655955698	0.235702260395516	0	0
BM_InOm_215	0.105409255338946	0.103142124625879	0.138675049056307	0.154303349962092	0.158113883008419	0.129099444873581	0.136082763487954	0.116247638743819	0.158113883008419	0.121267812518166	0	0.131306432859723	0.117851130197758	0.235702260395516	0.223606797749979	0.171498585142509	0.123091490979333	0.150755672288882	0.131306432859723	0.131306432859723	0	0	0	0.182574185835055	0.188982236504614	0.223606797749979	0.267261241912424	0.129099444873581	0.131306432859723	0.14142135623731	0.131306432859723	0.129099444873581	0	0.171498585142509	0.176776695296637	0.166666666666667	0.188982236504614	0.158113883008419	0.154303349962092	0	0	0	0	0	0.131306432859723	0.123091490979333	0.166666666666667	0	1
BM_InOm_219	0.149071198499986	0.145864991497895	0.196116135138184	0.218217890235992	0.223606797749979	0.182574185835055	0.192450089729875	0.164398987305357	0.223606797749979	0.171498585142509	0	0.185695338177052	0.166666666666667	0.333333333333333	0.316227766016838	0.242535625036333	0.174077655955698	0.21320071635561	0.185695338177052	0.185695338177052	0	0	0	0.258198889747161	0.267261241912424	0.316227766016838	0.377964473009227	0.182574185835055	0.185695338177052	0.2	0.185695338177052	0.182574185835055	0	0.242535625036333	0.25	0.235702260395516	0.267261241912424	0.223606797749979	0.218217890235992	0	0	0	0	0	0.185695338177052	0.174077655955698	0.235702260395516	0	0.707106781186547
BM_InOm_220	0.149071198499986	0.145864991497895	0.196116135138184	0	0.223606797749979	0.182574185835055	0.192450089729875	0.164398987305357	0.223606797749979	0.171498585142509	0	0.185695338177052	0.166666666666667	0	0	0.242535625036333	0.174077655955698	0.21320071635561	0.185695338177052	0.185695338177052	0	0	0	0	0.267261241912424	0.316227766016838	0	0.182574185835055	0.185695338177052	0.2	0.185695338177052	0.182574185835055	0	0.242535625036333	0.25	0.235702260395516	0.267261241912424	0.223606797749979	0.218217890235992	0	0	0	0.150755672288882	0	0.185695338177052	0.174077655955698	0.235702260395516	1	0
BM_InOm_221	0.149071198499986	0.145864991497895	0.196116135138184	0.218217890235992	0.223606797749979	0.182574185835055	0.192450089729875	0.164398987305357	0.223606797749979	0.171498585142509	0	0.185695338177052	0.166666666666667	0.333333333333333	0.316227766016838	0.242535625036333	0.174077655955698	0.21320071635561	0.185695338177052	0.185695338177052	0	0	0	0.258198889747161	0.267261241912424	0.316227766016838	0.377964473009227	0.182574185835055	0.185695338177052	0.2	0.185695338177052	0.182574185835055	0	0.242535625036333	0.25	0.235702260395516	0.267261241912424	0.223606797749979	0.218217890235992	0	0	0	0	0	0.185695338177052	0.174077655955698	0.235702260395516	0	0.707106781186547
BM_InOm_222	0.149071198499986	0.145864991497895	0.196116135138184	0	0.223606797749979	0.182574185835055	0.192450089729875	0.164398987305357	0.223606797749979	0.171498585142509	0	0.185695338177052	0.166666666666667	0	0	0.242535625036333	0.174077655955698	0.21320071635561	0.185695338177052	0.185695338177052	0	0	0	0	0.267261241912424	0.316227766016838	0	0.182574185835055	0.185695338177052	0.2	0.185695338177052	0.182574185835055	0	0.242535625036333	0.25	0.235702260395516	0.267261241912424	0.223606797749979	0.218217890235992	0	0	0	0.150755672288882	0	0.185695338177052	0.174077655955698	0.235702260395516	1	0
BM_InOm_223	0.210818510677892	0.206284249251759	0.277350098112615	0.154303349962092	0.316227766016838	0.258198889747161	0.272165526975909	0.232495277487639	0.316227766016838	0.242535625036333	0	0.262612865719445	0.235702260395516	0.235702260395516	0.223606797749979	0.342997170285018	0.246182981958665	0.301511344577764	0.262612865719445	0.262612865719445	0	0	0	0.182574185835055	0.377964473009227	0.447213595499958	0.267261241912424	0.258198889747161	0.262612865719445	0.282842712474619	0.262612865719445	0.258198889747161	0	0.342997170285018	0.353553390593274	0.333333333333333	0.377964473009227	0.316227766016838	0.308606699924184	0	0	0	0.106600358177805	0	0.262612865719445	0.246182981958665	0.333333333333333	0.707106781186547	0.5
BM_InOm_224	0.105409255338946	0.103142124625879	0.138675049056307	0	0.158113883008419	0.129099444873581	0.136082763487954	0.116247638743819	0.158113883008419	0.242535625036333	0	0.131306432859723	0.117851130197758	0	0	0.171498585142509	0.123091490979333	0.150755672288882	0.131306432859723	0.131306432859723	0	0	0	0	0.188982236504614	0.223606797749979	0	0.129099444873581	0.131306432859723	0.14142135623731	0.131306432859723	0.129099444873581	0	0.171498585142509	0.176776695296637	0.166666666666667	0.188982236504614	0.158113883008419	0.308606699924184	0	0	0	0.106600358177805	0	0.131306432859723	0.246182981958665	0.333333333333333	0.707106781186547	0
BM_InOm_225	0	0	0	0	0	0	0	0	0	0	0	0	0	0	0	0	0	0	0	0	0	0	0	0	0	0	0	0	0	0	0	0	0	0	0	0	0	0	0	0	0	0	0	0	0	0	0	0	0.707106781186547
BM_InOm_226	0.210818510677892	0.206284249251759	0.277350098112615	0.154303349962092	0.316227766016838	0.258198889747161	0.272165526975909	0.232495277487639	0.316227766016838	0.242535625036333	0	0.262612865719445	0.235702260395516	0.235702260395516	0.223606797749979	0.342997170285018	0.246182981958665	0.301511344577764	0.262612865719445	0.262612865719445	0	0	0	0.182574185835055	0.377964473009227	0.447213595499958	0.267261241912424	0.258198889747161	0.262612865719445	0.282842712474619	0.262612865719445	0.258198889747161	0	0.342997170285018	0.353553390593274	0.333333333333333	0.377964473009227	0.316227766016838	0.308606699924184	0	0	0	0.106600358177805	0	0.262612865719445	0.246182981958665	0.333333333333333	0.707106781186547	0.5
BM_InOm_227	0.210818510677892	0.206284249251759	0.138675049056307	0	0.316227766016838	0.258198889747161	0.136082763487954	0.116247638743819	0.316227766016838	0.242535625036333	0	0.262612865719445	0.235702260395516	0	0	0.171498585142509	0.246182981958665	0.301511344577764	0.262612865719445	0.262612865719445	0.21320071635561	0	0.196116135138184	0.182574185835055	0.377964473009227	0.447213595499958	0.267261241912424	0.258198889747161	0.262612865719445	0.282842712474619	0.262612865719445	0.258198889747161	0	0.342997170285018	0.353553390593274	0.333333333333333	0.377964473009227	0.316227766016838	0.308606699924184	0	0	0	0.106600358177805	0	0.262612865719445	0.246182981958665	0.333333333333333	0.707106781186547	0
BM_InOm_229	0.210818510677892	0.103142124625879	0.138675049056307	0.154303349962092	0.158113883008419	0.129099444873581	0.136082763487954	0.116247638743819	0.158113883008419	0.121267812518166	0	0.262612865719445	0.117851130197758	0.235702260395516	0.223606797749979	0.171498585142509	0.123091490979333	0.150755672288882	0.262612865719445	0.131306432859723	0.21320071635561	0.235702260395516	0.196116135138184	0.182574185835055	0.377964473009227	0.447213595499958	0.267261241912424	0.129099444873581	0.262612865719445	0.14142135623731	0.262612865719445	0.129099444873581	0	0.171498585142509	0.353553390593274	0.333333333333333	0.188982236504614	0.316227766016838	0.154303349962092	0	0	0	0	0	0.262612865719445	0.123091490979333	0.166666666666667	0	0.5
BM_InOm_230	0.105409255338946	0.103142124625879	0.138675049056307	0.154303349962092	0.158113883008419	0.129099444873581	0.136082763487954	0.116247638743819	0.158113883008419	0.242535625036333	0	0.131306432859723	0.117851130197758	0.235702260395516	0.223606797749979	0.171498585142509	0.123091490979333	0.150755672288882	0.131306432859723	0.131306432859723	0	0	0	0.182574185835055	0.188982236504614	0.223606797749979	0.267261241912424	0.129099444873581	0.131306432859723	0.14142135623731	0.131306432859723	0.129099444873581	0	0.171498585142509	0.176776695296637	0.166666666666667	0.188982236504614	0.158113883008419	0.308606699924184	0	0	0	0	0	0.131306432859723	0.246182981958665	0.333333333333333	0	0.5
BM_InOm_231	0.149071198499986	0.145864991497895	0	0	0.223606797749979	0.182574185835055	0	0	0.223606797749979	0.171498585142509	0	0.185695338177052	0.166666666666667	0	0	0	0.174077655955698	0.21320071635561	0.185695338177052	0.185695338177052	0.301511344577764	0	0.277350098112615	0.258198889747161	0.267261241912424	0.316227766016838	0.377964473009227	0.182574185835055	0.185695338177052	0.2	0.185695338177052	0.182574185835055	0	0.242535625036333	0.25	0.235702260395516	0.267261241912424	0.223606797749979	0.218217890235992	0	0	0	0	0	0.185695338177052	0.174077655955698	0.235702260395516	0	0
BM_InOm_233	0.210818510677892	0.206284249251759	0.277350098112615	0.154303349962092	0.316227766016838	0.258198889747161	0.272165526975909	0.232495277487639	0.316227766016838	0.242535625036333	0	0.262612865719445	0.235702260395516	0.235702260395516	0.223606797749979	0.342997170285018	0.246182981958665	0.301511344577764	0.262612865719445	0.262612865719445	0	0	0	0.182574185835055	0.377964473009227	0.447213595499958	0.267261241912424	0.258198889747161	0.262612865719445	0.282842712474619	0.262612865719445	0.258198889747161	0	0.342997170285018	0.353553390593274	0.333333333333333	0.377964473009227	0.316227766016838	0.308606699924184	0	0	0	0.106600358177805	0	0.262612865719445	0.246182981958665	0.333333333333333	0.707106781186547	0.5
BM_InOm_234	0.2	0.195698421916033	0.0877058019307029	0	0.2	0.163299316185545	0.086066296582387	0.0735214622093808	0.3	0.230089496654211	0	0.24913643956122	0.149071198499986	0	0	0.108465228909328	0.155699788832305	0.190692517849118	0.24913643956122	0.16609095970748	0.269679944985297	0.149071198499986	0.248069469178417	0.115470053837925	0.358568582800318	0.424264068711929	0.169030850945703	0.163299316185545	0.24913643956122	0.178885438199983	0.24913643956122	0.163299316185545	0	0.216930457818656	0.335410196624968	0.316227766016838	0.239045721866879	0.3	0.195180014589707	0	0	0	0.0674199862463242	0	0.33218191941496	0.233549683248457	0.210818510677892	0.447213595499958	0.316227766016838
BM_InOm_235	0.172132593164774	0.168430384213304	0.11322770341446	0.251976315339485	0.129099444873581	0.210818510677892	0.111111111111111	0.1898315991505	0.129099444873581	0.0990147542976674	0	0.214422506967559	0.192450089729875	0.192450089729875	0.182574185835055	0.140028008402801	0.201007563051842	0.246182981958665	0.107211253483779	0.214422506967559	0	0	0	0.447213595499958	0.462910049886276	0.365148371670111	0.218217890235992	0.105409255338946	0.107211253483779	0.23094010767585	0.214422506967559	0.210818510677892	0	0.140028008402801	0.288675134594813	0.272165526975909	0.154303349962092	0.129099444873581	0.125988157669742	0	0	0.0690065559342354	0	0	0.321633760451338	0.301511344577764	0.272165526975909	0	0.408248290463863
BM_InOm_236	0.149071198499986	0.145864991497895	0.196116135138184	0	0.223606797749979	0.182574185835055	0.192450089729875	0.164398987305357	0.223606797749979	0.171498585142509	0	0.185695338177052	0.166666666666667	0	0	0.242535625036333	0.174077655955698	0.21320071635561	0.185695338177052	0.185695338177052	0	0	0	0	0	0	0	0	0	0	0.185695338177052	0	0	0.242535625036333	0.25	0.235702260395516	0.267261241912424	0.223606797749979	0.218217890235992	0	0	0	0	0	0.185695338177052	0.174077655955698	0.235702260395516	0	0
BM_InOm_237	0	0	0	0	0	0	0	0	0	0	0	0	0	0	0	0	0	0	0	0	0	0	0	0.258198889747161	0.267261241912424	0	0	0	0	0	0	0	0	0	0.25	0.235702260395516	0	0	0	0	0	0	0	0	0.185695338177052	0.174077655955698	0	0	0
BM_InOm_238	0.149071198499986	0.145864991497895	0	0.218217890235992	0	0.182574185835055	0	0.164398987305357	0.223606797749979	0.171498585142509	0	0	0.166666666666667	0	0	0	0.174077655955698	0.21320071635561	0.185695338177052	0.185695338177052	0	0	0	0	0	0	0	0	0	0	0	0	0	0	0	0	0	0	0	0	0	0	0	0	0	0	0	0	0
BM_InOm_239	0.105409255338946	0.103142124625879	0.138675049056307	0	0.158113883008419	0.129099444873581	0.136082763487954	0.116247638743819	0.158113883008419	0.242535625036333	0	0.131306432859723	0.117851130197758	0	0	0.171498585142509	0.123091490979333	0.150755672288882	0.131306432859723	0.131306432859723	0	0	0	0	0.188982236504614	0.223606797749979	0	0.129099444873581	0.131306432859723	0.14142135623731	0.131306432859723	0.129099444873581	0	0.171498585142509	0.176776695296637	0.166666666666667	0.188982236504614	0.158113883008419	0.308606699924184	0	0	0	0.106600358177805	0	0.131306432859723	0.246182981958665	0.333333333333333	0.707106781186547	0
BM_InOm_240	0.210818510677892	0.206284249251759	0.138675049056307	0.154303349962092	0.316227766016838	0.258198889747161	0.136082763487954	0.116247638743819	0.316227766016838	0.242535625036333	0	0.262612865719445	0.235702260395516	0.235702260395516	0.223606797749979	0.171498585142509	0.246182981958665	0.301511344577764	0.262612865719445	0.262612865719445	0.21320071635561	0	0.196116135138184	0.365148371670111	0.377964473009227	0.447213595499958	0.534522483824849	0.258198889747161	0.262612865719445	0.282842712474619	0.262612865719445	0.258198889747161	0	0.342997170285018	0.353553390593274	0.333333333333333	0.377964473009227	0.316227766016838	0.308606699924184	0	0	0	0	0	0.262612865719445	0.246182981958665	0.333333333333333	0	0.5
BM_InOm_241	0	0	0	0	0	0	0	0	0	0.171498585142509	0	0	0	0	0	0	0	0	0	0	0	0	0	0	0	0	0	0	0	0	0	0	0	0	0	0	0	0	0.218217890235992	0	0	0	0	0	0	0.174077655955698	0.235702260395516	0	0
BM_InOm_242	0	0	0	0	0	0	0	0	0	0.171498585142509	0	0	0	0	0	0	0	0	0	0	0	0	0	0	0	0	0	0	0	0	0	0	0	0	0	0	0	0	0.218217890235992	0	0	0	0	0	0	0.174077655955698	0.235702260395516	0	0
BM_InOm_243	0.172132593164774	0.168430384213304	0.226455406828919	0.125988157669742	0.258198889747161	0.210818510677892	0.222222222222222	0.1898315991505	0.258198889747161	0.297044262893002	0	0.214422506967559	0.192450089729875	0.192450089729875	0.182574185835055	0.280056016805602	0.201007563051842	0.246182981958665	0.214422506967559	0.214422506967559	0	0	0	0.149071198499986	0.308606699924184	0.365148371670111	0.218217890235992	0.210818510677892	0.214422506967559	0.23094010767585	0.214422506967559	0.210818510677892	0	0.280056016805602	0.288675134594813	0.272165526975909	0.308606699924184	0.258198889747161	0.377964473009227	0	0	0	0.0870388279778489	0	0.214422506967559	0.301511344577764	0.408248290463863	0.577350269189626	0.408248290463863
BM_InOm_244	0.086066296582387	0.0842151921066519	0.11322770341446	0	0.129099444873581	0.105409255338946	0.111111111111111	0.0949157995752499	0.129099444873581	0.198029508595335	0	0.107211253483779	0.0962250448649376	0	0	0.140028008402801	0.100503781525921	0.123091490979333	0.107211253483779	0.107211253483779	0	0	0	0	0.154303349962092	0.182574185835055	0	0.105409255338946	0.107211253483779	0.115470053837925	0.107211253483779	0.105409255338946	0	0.140028008402801	0.144337567297406	0.136082763487954	0.154303349962092	0.129099444873581	0.251976315339485	0	0	0	0.0870388279778489	0	0.107211253483779	0.201007563051842	0.272165526975909	0.577350269189626	0.408248290463863
BM_InOm_245	0.172132593164774	0.168430384213304	0.11322770341446	0.251976315339485	0.129099444873581	0.210818510677892	0.111111111111111	0.1898315991505	0.129099444873581	0.198029508595335	0	0.214422506967559	0.192450089729875	0.192450089729875	0.182574185835055	0.140028008402801	0.201007563051842	0.246182981958665	0.107211253483779	0.214422506967559	0	0	0	0.298142396999972	0.308606699924184	0.365148371670111	0.218217890235992	0.105409255338946	0.107211253483779	0.23094010767585	0.214422506967559	0.210818510677892	0	0.140028008402801	0.144337567297406	0.136082763487954	0.154303349962092	0.129099444873581	0.251976315339485	0	0	0.0690065559342354	0	0	0.214422506967559	0.301511344577764	0.408248290463863	0	0.408248290463863
BM_InOm_246	0.149071198499986	0.145864991497895	0.196116135138184	0	0.223606797749979	0.182574185835055	0.192450089729875	0.164398987305357	0.223606797749979	0.171498585142509	0	0.185695338177052	0.166666666666667	0	0	0.242535625036333	0.174077655955698	0.21320071635561	0.185695338177052	0.185695338177052	0	0	0	0	0.267261241912424	0.316227766016838	0	0.182574185835055	0.185695338177052	0.2	0.185695338177052	0.182574185835055	0	0.242535625036333	0.25	0.235702260395516	0.267261241912424	0.223606797749979	0.218217890235992	0	0	0	0.150755672288882	0	0.185695338177052	0.174077655955698	0.235702260395516	1	0
BM_InOm_247	0.086066296582387	0.0842151921066519	0.11322770341446	0.125988157669742	0.129099444873581	0.105409255338946	0.111111111111111	0.0949157995752499	0.129099444873581	0.198029508595335	0	0.107211253483779	0.0962250448649376	0.192450089729875	0.182574185835055	0.140028008402801	0.100503781525921	0.123091490979333	0.107211253483779	0.107211253483779	0	0	0	0.149071198499986	0.154303349962092	0.182574185835055	0.218217890235992	0.105409255338946	0.107211253483779	0.115470053837925	0.107211253483779	0.105409255338946	0	0.140028008402801	0.144337567297406	0.136082763487954	0.154303349962092	0.129099444873581	0.251976315339485	0	0	0	0	0	0.107211253483779	0.201007563051842	0.272165526975909	0	0.816496580927726
BM_InOm_248	0.105409255338946	0.103142124625879	0.138675049056307	0	0.158113883008419	0.129099444873581	0.136082763487954	0.116247638743819	0.158113883008419	0.121267812518166	0	0.131306432859723	0.117851130197758	0	0	0.171498585142509	0.123091490979333	0.150755672288882	0.131306432859723	0.131306432859723	0	0	0	0	0.188982236504614	0.223606797749979	0	0.129099444873581	0.131306432859723	0.14142135623731	0.131306432859723	0.129099444873581	0	0.342997170285018	0.353553390593274	0.166666666666667	0.377964473009227	0.316227766016838	0.308606699924184	0	0	0	0.106600358177805	0	0.262612865719445	0.246182981958665	0.333333333333333	0.707106781186547	0
BM_InOm_249	0.149071198499986	0.145864991497895	0.196116135138184	0	0.223606797749979	0.182574185835055	0.192450089729875	0.164398987305357	0.223606797749979	0.171498585142509	0	0.185695338177052	0.166666666666667	0	0	0.242535625036333	0.174077655955698	0.21320071635561	0.185695338177052	0.185695338177052	0	0	0	0	0.267261241912424	0.316227766016838	0	0.182574185835055	0.185695338177052	0.2	0.185695338177052	0.182574185835055	0	0.242535625036333	0.25	0.235702260395516	0.267261241912424	0.223606797749979	0.218217890235992	0	0	0	0.150755672288882	0	0.185695338177052	0.174077655955698	0.235702260395516	1	0
BM_InOm_251	0.172132593164774	0.168430384213304	0.11322770341446	0.125988157669742	0.129099444873581	0.210818510677892	0.111111111111111	0.1898315991505	0.258198889747161	0.297044262893002	0	0.107211253483779	0.192450089729875	0	0	0.140028008402801	0.201007563051842	0.246182981958665	0.214422506967559	0.214422506967559	0	0	0	0	0.154303349962092	0.182574185835055	0	0.105409255338946	0.107211253483779	0.115470053837925	0.107211253483779	0.105409255338946	0	0.140028008402801	0.144337567297406	0.136082763487954	0.154303349962092	0.129099444873581	0.251976315339485	0	0	0	0.0870388279778489	0	0.107211253483779	0.201007563051842	0.272165526975909	0.577350269189626	0
BM_InOm_252	0.182574185835055	0.238196533670165	0.0800640769025436	0.17817416127495	0.0912870929175277	0.149071198499986	0.0785674201318386	0.201346816564207	0.273861278752583	0.280056016805602	0	0.151619608715781	0.204124145231932	0.136082763487954	0.129099444873581	0.198029508595335	0.21320071635561	0.261116483933547	0.227429413073671	0.227429413073671	0	0	0	0.105409255338946	0.109108945117996	0.129099444873581	0.154303349962092	0.149071198499986	0.151619608715781	0.163299316185545	0.151619608715781	0.149071198499986	0	0.198029508595335	0.102062072615966	0.192450089729875	0.218217890235992	0.182574185835055	0.267261241912424	0	0	0	0	0	0.151619608715781	0.21320071635561	0.192450089729875	0	0.577350269189626
BM_InOm_253	0	0	0	0	0	0	0	0	0	0.171498585142509	0	0	0	0	0	0	0	0	0	0	0	0	0	0	0	0	0	0	0	0	0	0	0	0	0	0	0	0	0.218217890235992	0	0	0	0	0	0	0.174077655955698	0.235702260395516	0	0
BM_InOm_254	0.086066296582387	0.168430384213304	0	0.125988157669742	0	0.105409255338946	0	0.0949157995752499	0.258198889747161	0.297044262893002	0	0	0.0962250448649376	0	0	0	0.100503781525921	0.123091490979333	0.107211253483779	0.107211253483779	0	0	0	0	0	0	0	0	0	0	0	0	0	0	0	0	0	0	0.125988157669742	0	0	0	0	0	0.107211253483779	0.201007563051842	0.136082763487954	0	0
BM_InOm_255	0.105409255338946	0.206284249251759	0	0	0.158113883008419	0.129099444873581	0	0	0.316227766016838	0.242535625036333	0	0.131306432859723	0.117851130197758	0	0	0	0.123091490979333	0.150755672288882	0.131306432859723	0.131306432859723	0.21320071635561	0	0.196116135138184	0.182574185835055	0.188982236504614	0.223606797749979	0.267261241912424	0.129099444873581	0.131306432859723	0.14142135623731	0.131306432859723	0.129099444873581	0	0.171498585142509	0.176776695296637	0.166666666666667	0.188982236504614	0.158113883008419	0.154303349962092	0	0	0	0	0	0.262612865719445	0.246182981958665	0.166666666666667	0	0
BM_InOm_257	0.149071198499986	0.145864991497895	0.196116135138184	0	0.223606797749979	0.182574185835055	0.192450089729875	0.164398987305357	0.223606797749979	0.171498585142509	0	0.185695338177052	0.166666666666667	0	0	0.242535625036333	0.174077655955698	0.21320071635561	0.185695338177052	0.185695338177052	0	0	0	0	0.267261241912424	0.316227766016838	0	0.182574185835055	0.185695338177052	0.2	0.185695338177052	0.182574185835055	0	0.242535625036333	0.25	0.235702260395516	0.267261241912424	0.223606797749979	0.218217890235992	0	0	0	0.150755672288882	0	0.185695338177052	0.174077655955698	0.235702260395516	1	0
BM_InOm_258	0.074535599249993	0.145864991497895	0	0.109108945117996	0.111803398874989	0.182574185835055	0.0962250448649376	0.0821994936526786	0.223606797749979	0.257247877713763	0	0.0928476690885259	0.0833333333333333	0.166666666666667	0	0	0.0870388279778489	0.106600358177805	0	0.0928476690885259	0	0	0	0.258198889747161	0.267261241912424	0.316227766016838	0	0.0912870929175277	0.0928476690885259	0.2	0.185695338177052	0.182574185835055	0.25	0.121267812518166	0.125	0.117851130197758	0.133630620956212	0.111803398874989	0.109108945117996	0	0.0883883476483184	0.119522860933439	0.0753778361444409	0.117851130197758	0.278543007265578	0.348155311911396	0.235702260395516	0	0
BM_InOm_259	0	0	0	0	0	0	0	0	0	0.171498585142509	0	0	0	0	0	0	0	0	0	0	0	0	0	0	0	0	0	0	0	0	0	0	0	0	0	0	0	0	0.218217890235992	0	0	0	0	0	0	0.174077655955698	0.235702260395516	0	0
BM_InOm_260	0.105409255338946	0.103142124625879	0.138675049056307	0	0.158113883008419	0.129099444873581	0.136082763487954	0.116247638743819	0.158113883008419	0.121267812518166	0	0.131306432859723	0.117851130197758	0	0	0.171498585142509	0.123091490979333	0.150755672288882	0.131306432859723	0.131306432859723	0	0	0	0	0.188982236504614	0.223606797749979	0	0.129099444873581	0.131306432859723	0.14142135623731	0.131306432859723	0.129099444873581	0	0.171498585142509	0.176776695296637	0.166666666666667	0.188982236504614	0.158113883008419	0.154303349962092	0	0	0	0.106600358177805	0	0.131306432859723	0.123091490979333	0.166666666666667	0.707106781186547	0.5
BM_InOm_262	0.172132593164774	0.252645576319956	0.226455406828919	0.125988157669742	0.258198889747161	0.210818510677892	0.222222222222222	0.1898315991505	0.387298334620742	0.297044262893002	0	0.214422506967559	0.192450089729875	0.192450089729875	0.182574185835055	0.280056016805602	0.201007563051842	0.246182981958665	0.214422506967559	0.214422506967559	0	0	0	0.149071198499986	0.308606699924184	0.365148371670111	0.218217890235992	0.210818510677892	0.214422506967559	0.23094010767585	0.214422506967559	0.210818510677892	0	0.280056016805602	0.288675134594813	0.272165526975909	0.308606699924184	0.258198889747161	0.251976315339485	0	0	0	0.0870388279778489	0	0.321633760451338	0.301511344577764	0.272165526975909	0.577350269189626	0.408248290463863
BM_InOm_263	0.086066296582387	0.0842151921066519	0	0	0	0.105409255338946	0.111111111111111	0.0949157995752499	0.129099444873581	0.198029508595335	0	0	0	0	0	0	0	0.123091490979333	0.107211253483779	0.107211253483779	0	0	0	0.149071198499986	0.154303349962092	0.182574185835055	0	0.105409255338946	0	0	0.107211253483779	0	0	0.140028008402801	0.144337567297406	0.136082763487954	0	0.129099444873581	0.251976315339485	0	0	0	0	0	0.214422506967559	0.301511344577764	0.272165526975909	0	0
BM_InOm_267	0.149071198499986	0.145864991497895	0.196116135138184	0.218217890235992	0.223606797749979	0.182574185835055	0.192450089729875	0.164398987305357	0.223606797749979	0.171498585142509	0	0.185695338177052	0.166666666666667	0.333333333333333	0.316227766016838	0.242535625036333	0.174077655955698	0.21320071635561	0.185695338177052	0.185695338177052	0	0	0	0.258198889747161	0.267261241912424	0.316227766016838	0.377964473009227	0.182574185835055	0.185695338177052	0.2	0.185695338177052	0.182574185835055	0	0.242535625036333	0.25	0.235702260395516	0.267261241912424	0.223606797749979	0.218217890235992	0	0	0	0	0	0.185695338177052	0.174077655955698	0.235702260395516	0	0.707106781186547
BM_InOm_268	0.210818510677892	0.206284249251759	0.138675049056307	0	0.316227766016838	0.258198889747161	0.136082763487954	0.116247638743819	0.316227766016838	0.242535625036333	0	0.262612865719445	0.235702260395516	0	0	0.171498585142509	0.246182981958665	0.301511344577764	0.262612865719445	0.262612865719445	0.21320071635561	0	0.196116135138184	0.182574185835055	0.377964473009227	0.447213595499958	0.267261241912424	0.258198889747161	0.262612865719445	0.282842712474619	0.262612865719445	0.258198889747161	0	0.342997170285018	0.353553390593274	0.333333333333333	0.377964473009227	0.316227766016838	0.308606699924184	0	0	0	0.106600358177805	0	0.262612865719445	0.246182981958665	0.333333333333333	0.707106781186547	0
BM_InOm_270	0.149071198499986	0.145864991497895	0	0	0.223606797749979	0.182574185835055	0	0	0.223606797749979	0.171498585142509	0	0.185695338177052	0.166666666666667	0	0	0	0.174077655955698	0.21320071635561	0.185695338177052	0.185695338177052	0.301511344577764	0	0.277350098112615	0.258198889747161	0.267261241912424	0.316227766016838	0.377964473009227	0.182574185835055	0.185695338177052	0.2	0.185695338177052	0.182574185835055	0	0.242535625036333	0.25	0.235702260395516	0.267261241912424	0.223606797749979	0.218217890235992	0	0	0	0	0	0.185695338177052	0.174077655955698	0.235702260395516	0	0
BM_InOm_271	0	0.103142124625879	0	0	0	0	0	0	0	0.242535625036333	0	0	0.117851130197758	0	0	0	0	0	0	0	0	0	0	0.182574185835055	0.188982236504614	0	0	0.129099444873581	0.131306432859723	0.14142135623731	0.131306432859723	0	0	0.171498585142509	0.176776695296637	0.166666666666667	0	0.158113883008419	0.308606699924184	0	0	0	0	0	0.131306432859723	0.246182981958665	0.333333333333333	0	0
BM_InOm_272	0.149071198499986	0.145864991497895	0.196116135138184	0.218217890235992	0.223606797749979	0.182574185835055	0.192450089729875	0.164398987305357	0.223606797749979	0.171498585142509	0	0.185695338177052	0.166666666666667	0.333333333333333	0.316227766016838	0.242535625036333	0.174077655955698	0.21320071635561	0.185695338177052	0.185695338177052	0	0	0	0.258198889747161	0.267261241912424	0.316227766016838	0.377964473009227	0.182574185835055	0.185695338177052	0.2	0.185695338177052	0.182574185835055	0	0.242535625036333	0.25	0.235702260395516	0.267261241912424	0.223606797749979	0.218217890235992	0	0	0	0	0	0.185695338177052	0.174077655955698	0.235702260395516	0	0.707106781186547
BM_InOm_274	0.149071198499986	0.145864991497895	0.196116135138184	0.218217890235992	0.223606797749979	0.182574185835055	0.192450089729875	0.164398987305357	0.223606797749979	0.171498585142509	0	0.185695338177052	0.166666666666667	0.333333333333333	0.316227766016838	0.242535625036333	0.174077655955698	0.21320071635561	0.185695338177052	0.185695338177052	0	0	0	0.258198889747161	0.267261241912424	0.316227766016838	0.377964473009227	0.182574185835055	0.185695338177052	0.2	0.185695338177052	0.182574185835055	0	0.242535625036333	0.25	0.235702260395516	0.267261241912424	0.223606797749979	0.218217890235992	0	0	0	0	0	0.185695338177052	0.174077655955698	0.235702260395516	0	0.707106781186547
BM_InOm_275	0.149071198499986	0.145864991497895	0	0	0.223606797749979	0.182574185835055	0	0	0.223606797749979	0.171498585142509	0	0.185695338177052	0.166666666666667	0	0	0	0.174077655955698	0.21320071635561	0.185695338177052	0.185695338177052	0.301511344577764	0	0.277350098112615	0.258198889747161	0.267261241912424	0.316227766016838	0.377964473009227	0.182574185835055	0.185695338177052	0.2	0.185695338177052	0.182574185835055	0	0.242535625036333	0.25	0.235702260395516	0.267261241912424	0.223606797749979	0.218217890235992	0	0	0	0	0	0.185695338177052	0.174077655955698	0.235702260395516	0	0
BM_InOm_277	0.149071198499986	0.145864991497895	0.196116135138184	0.218217890235992	0.223606797749979	0.182574185835055	0.192450089729875	0.164398987305357	0	0.171498585142509	0.316227766016838	0	0.166666666666667	0	0.316227766016838	0	0	0	0	0.185695338177052	0	0	0	0	0	0	0	0.182574185835055	0	0.2	0.185695338177052	0.182574185835055	0	0.242535625036333	0	0.235702260395516	0.267261241912424	0.223606797749979	0.218217890235992	0	0	0	0	0	0.185695338177052	0.174077655955698	0	0	0
BM_InOm_278	0.105409255338946	0.103142124625879	0.138675049056307	0	0.158113883008419	0.129099444873581	0.136082763487954	0.116247638743819	0.158113883008419	0.121267812518166	0	0.131306432859723	0.117851130197758	0	0	0.171498585142509	0.123091490979333	0.150755672288882	0.131306432859723	0.131306432859723	0	0	0	0	0.188982236504614	0.223606797749979	0	0.129099444873581	0.131306432859723	0.14142135623731	0.131306432859723	0.129099444873581	0	0.171498585142509	0.176776695296637	0.166666666666667	0.188982236504614	0.158113883008419	0.154303349962092	0	0	0	0.106600358177805	0	0.131306432859723	0.123091490979333	0.166666666666667	0.707106781186547	0.5
BM_InOm_280	0	0	0	0	0	0	0	0	0	0.171498585142509	0	0	0	0	0	0	0	0	0	0	0	0	0	0	0	0	0	0	0	0	0	0	0	0	0	0	0	0	0.218217890235992	0	0	0	0	0	0	0.174077655955698	0.235702260395516	0	0
BM_InOm_281	0.266666666666667	0.195698421916033	0.175411603861406	0.0975900072948533	0.3	0.32659863237109	0.258198889747161	0.220564386628142	0.3	0.306785995538948	0	0.24913643956122	0.223606797749979	0.149071198499986	0.14142135623731	0.216930457818656	0.233549683248457	0.381385035698237	0.33218191941496	0.33218191941496	0.134839972492648	0	0.124034734589208	0.346410161513775	0.478091443733757	0.565685424949238	0.338061701891407	0.32659863237109	0.24913643956122	0.268328157299975	0.33218191941496	0.244948974278318	0	0.433860915637312	0.447213595499958	0.421637021355784	0.358568582800318	0.4	0.487950036474267	0	0	0	0.0674199862463242	0	0.33218191941496	0.389249472080761	0.52704627669473	0.447213595499958	0.316227766016838
BM_InOm_283	0.149071198499986	0.145864991497895	0	0	0.223606797749979	0.182574185835055	0	0	0.223606797749979	0.171498585142509	0	0.185695338177052	0.166666666666667	0	0	0	0.174077655955698	0.21320071635561	0.185695338177052	0.185695338177052	0.301511344577764	0	0.277350098112615	0.258198889747161	0.267261241912424	0.316227766016838	0.377964473009227	0.182574185835055	0.185695338177052	0.2	0.185695338177052	0.182574185835055	0	0.242535625036333	0.25	0.235702260395516	0.267261241912424	0.223606797749979	0.218217890235992	0	0	0	0	0	0.185695338177052	0.174077655955698	0.235702260395516	0	0
BM_InOm_284	0.149071198499986	0	0	0	0	0.182574185835055	0.192450089729875	0.164398987305357	0	0	0	0	0	0	0	0	0	0.21320071635561	0.185695338177052	0.185695338177052	0	0	0	0.258198889747161	0.267261241912424	0.316227766016838	0	0.182574185835055	0	0	0.185695338177052	0	0	0.242535625036333	0.25	0.235702260395516	0	0.223606797749979	0.218217890235992	0	0	0	0	0	0.185695338177052	0.174077655955698	0.235702260395516	0	0
BM_InOm_285	0.210818510677892	0.206284249251759	0.138675049056307	0.154303349962092	0.316227766016838	0.258198889747161	0.136082763487954	0.116247638743819	0.316227766016838	0.242535625036333	0	0.262612865719445	0.235702260395516	0.235702260395516	0.223606797749979	0.171498585142509	0.246182981958665	0.301511344577764	0.262612865719445	0.262612865719445	0.21320071635561	0	0.196116135138184	0.365148371670111	0.377964473009227	0.447213595499958	0.534522483824849	0.258198889747161	0.262612865719445	0.282842712474619	0.262612865719445	0.258198889747161	0	0.342997170285018	0.353553390593274	0.333333333333333	0.377964473009227	0.316227766016838	0.308606699924184	0	0	0	0	0	0.262612865719445	0.246182981958665	0.333333333333333	0	0.5
BM_InOm_286	0	0.103142124625879	0	0	0	0	0	0	0.158113883008419	0.121267812518166	0	0	0	0	0	0	0	0	0	0	0	0	0	0	0	0	0	0	0	0	0	0	0	0	0	0	0	0	0	0	0	0	0	0	0.131306432859723	0.123091490979333	0	0	0.5
BM_InOm_289	0.105409255338946	0.103142124625879	0	0	0.158113883008419	0.129099444873581	0	0	0.158113883008419	0.242535625036333	0	0.131306432859723	0.117851130197758	0	0	0	0.123091490979333	0.150755672288882	0.131306432859723	0.131306432859723	0.21320071635561	0	0.196116135138184	0.182574185835055	0.188982236504614	0.223606797749979	0.267261241912424	0.129099444873581	0.131306432859723	0.14142135623731	0.131306432859723	0.129099444873581	0	0.171498585142509	0.176776695296637	0.166666666666667	0.188982236504614	0.158113883008419	0.308606699924184	0	0	0	0	0	0.131306432859723	0.246182981958665	0.333333333333333	0	0
BM_InOm_290	0.149071198499986	0.145864991497895	0.196116135138184	0	0.223606797749979	0.182574185835055	0.192450089729875	0.164398987305357	0.223606797749979	0.171498585142509	0	0.185695338177052	0.166666666666667	0	0	0.242535625036333	0.174077655955698	0.21320071635561	0.185695338177052	0.185695338177052	0	0	0	0	0.267261241912424	0.316227766016838	0	0.182574185835055	0.185695338177052	0.2	0.185695338177052	0.182574185835055	0	0.242535625036333	0.25	0.235702260395516	0.267261241912424	0.223606797749979	0.218217890235992	0	0	0	0.150755672288882	0	0.185695338177052	0.174077655955698	0.235702260395516	1	0
BM_InOm_292	0.149071198499986	0.145864991497895	0.196116135138184	0.218217890235992	0.223606797749979	0.182574185835055	0.192450089729875	0.164398987305357	0	0.171498585142509	0	0.185695338177052	0.166666666666667	0	0	0.242535625036333	0.174077655955698	0.21320071635561	0.185695338177052	0.185695338177052	0	0	0	0	0.267261241912424	0	0	0.182574185835055	0.185695338177052	0.2	0.185695338177052	0.182574185835055	0	0.242535625036333	0.25	0.235702260395516	0	0.223606797749979	0.218217890235992	0	0	0.119522860933439	0	0	0.185695338177052	0.174077655955698	0.235702260395516	0	0
BM_InOm_293	0	0.145864991497895	0	0	0	0	0	0	0.223606797749979	0.171498585142509	0	0	0	0	0	0	0	0	0	0	0	0	0	0	0	0	0	0	0	0	0	0	0	0	0	0	0	0	0	0	0	0	0	0	0.185695338177052	0.174077655955698	0	0	0
BM_InOm_294	0.149071198499986	0	0	0	0	0.182574185835055	0.192450089729875	0.164398987305357	0	0	0	0	0	0	0	0	0	0.21320071635561	0.185695338177052	0.185695338177052	0	0	0	0.258198889747161	0.267261241912424	0.316227766016838	0	0.182574185835055	0	0	0.185695338177052	0	0	0.242535625036333	0.25	0.235702260395516	0	0.223606797749979	0.218217890235992	0	0	0	0	0	0.185695338177052	0.174077655955698	0.235702260395516	0	0
BM_InOm_296	0	0	0	0	0	0	0	0	0	0.171498585142509	0	0	0	0	0	0	0	0	0	0	0	0	0	0	0	0	0	0	0	0	0	0	0	0	0	0	0	0	0.218217890235992	0	0	0	0	0	0	0.174077655955698	0.235702260395516	0	0
BM_InOm_297	0.258198889747161	0.252645576319956	0.226455406828919	0.125988157669742	0.387298334620742	0.316227766016838	0.222222222222222	0.1898315991505	0.387298334620742	0.297044262893002	0	0.321633760451338	0.288675134594813	0.192450089729875	0.182574185835055	0.280056016805602	0.301511344577764	0.369274472937998	0.321633760451338	0.321633760451338	0.174077655955698	0	0.160128153805087	0.298142396999972	0.462910049886276	0.547722557505166	0.436435780471985	0.316227766016838	0.321633760451338	0.346410161513775	0.321633760451338	0.316227766016838	0	0.420084025208403	0.433012701892219	0.408248290463863	0.462910049886276	0.387298334620742	0.377964473009227	0	0	0	0.0870388279778489	0	0.321633760451338	0.301511344577764	0.408248290463863	0.577350269189626	0.408248290463863
BM_InOm_298	0.210818510677892	0.206284249251759	0.138675049056307	0	0.316227766016838	0.258198889747161	0.136082763487954	0.116247638743819	0.316227766016838	0.242535625036333	0	0.262612865719445	0.235702260395516	0	0	0.171498585142509	0.246182981958665	0.301511344577764	0.262612865719445	0.262612865719445	0.21320071635561	0	0.196116135138184	0.182574185835055	0.377964473009227	0.447213595499958	0.267261241912424	0.258198889747161	0.262612865719445	0.282842712474619	0.262612865719445	0.258198889747161	0	0.342997170285018	0.353553390593274	0.333333333333333	0.377964473009227	0.316227766016838	0.308606699924184	0	0	0	0.106600358177805	0	0.262612865719445	0.246182981958665	0.333333333333333	0.707106781186547	0
BM_InOm_299	0.210818510677892	0.103142124625879	0.138675049056307	0.154303349962092	0.158113883008419	0.258198889747161	0.272165526975909	0.232495277487639	0.158113883008419	0.121267812518166	0	0.131306432859723	0.117851130197758	0.235702260395516	0.223606797749979	0.171498585142509	0.123091490979333	0.301511344577764	0.262612865719445	0.262612865719445	0	0	0	0.365148371670111	0.377964473009227	0.447213595499958	0.267261241912424	0.258198889747161	0.131306432859723	0.14142135623731	0.262612865719445	0.129099444873581	0	0.342997170285018	0.353553390593274	0.333333333333333	0.188982236504614	0.316227766016838	0.308606699924184	0	0	0	0	0	0.262612865719445	0.246182981958665	0.333333333333333	0	0.5
BM_InOm_304	0.298142396999972	0.291729982995789	0.294174202707276	0.327326835353989	0.335410196624968	0.273861278752583	0.384900179459751	0.328797974610715	0.335410196624968	0.342997170285018	0.316227766016838	0.278543007265578	0.333333333333333	0.166666666666667	0.316227766016838	0.242535625036333	0.261116483933547	0.21320071635561	0.278543007265578	0.371390676354104	0	0	0	0	0.133630620956212	0.158113883008419	0	0.273861278752583	0.185695338177052	0.4	0.371390676354104	0.365148371670111	0.25	0.242535625036333	0.25	0.471404520791032	0.400891862868637	0.335410196624968	0.327326835353989	0	0	0	0.0753778361444409	0	0.185695338177052	0.174077655955698	0.117851130197758	0.5	0
BM_InOm_305	0.105409255338946	0.103142124625879	0	0	0	0	0	0	0.158113883008419	0.121267812518166	0	0	0.117851130197758	0	0	0	0	0	0	0	0	0	0	0	0	0	0	0	0.131306432859723	0	0	0	0	0	0	0	0	0	0.154303349962092	0	0	0	0	0	0	0.123091490979333	0.166666666666667	0	0
BM_InOm_306	0.172132593164774	0.168430384213304	0.11322770341446	0	0.129099444873581	0.105409255338946	0.111111111111111	0.1898315991505	0.129099444873581	0.0990147542976674	0	0.214422506967559	0.192450089729875	0	0	0.280056016805602	0.201007563051842	0.246182981958665	0.214422506967559	0.214422506967559	0	0	0	0	0.154303349962092	0.182574185835055	0	0.210818510677892	0.214422506967559	0.23094010767585	0.214422506967559	0.210818510677892	0	0.280056016805602	0.144337567297406	0.272165526975909	0.308606699924184	0.258198889747161	0.251976315339485	0	0	0	0.0870388279778489	0	0.107211253483779	0.100503781525921	0.136082763487954	0.577350269189626	0.408248290463863
BM_InOm_307	0.105409255338946	0.103142124625879	0.138675049056307	0	0.158113883008419	0.129099444873581	0.136082763487954	0.116247638743819	0.158113883008419	0.121267812518166	0	0.131306432859723	0.117851130197758	0	0	0.171498585142509	0.123091490979333	0.150755672288882	0.131306432859723	0.131306432859723	0	0	0	0	0.188982236504614	0.223606797749979	0	0.129099444873581	0.131306432859723	0.14142135623731	0.131306432859723	0.129099444873581	0	0.171498585142509	0.176776695296637	0.166666666666667	0.188982236504614	0.158113883008419	0.154303349962092	0	0	0	0.106600358177805	0	0.131306432859723	0.123091490979333	0.166666666666667	0.707106781186547	0.5
BM_InOm_308	0.149071198499986	0.145864991497895	0.196116135138184	0.218217890235992	0.223606797749979	0.182574185835055	0.192450089729875	0.164398987305357	0.223606797749979	0.171498585142509	0	0.185695338177052	0.166666666666667	0.333333333333333	0.316227766016838	0.242535625036333	0.174077655955698	0.21320071635561	0.185695338177052	0.185695338177052	0	0	0	0.258198889747161	0.267261241912424	0.316227766016838	0.377964473009227	0.182574185835055	0.185695338177052	0.2	0.185695338177052	0.182574185835055	0	0.242535625036333	0.25	0.235702260395516	0.267261241912424	0.223606797749979	0.218217890235992	0	0	0	0	0	0.185695338177052	0.174077655955698	0.235702260395516	0	0.707106781186547
BM_InOm_310	0.149071198499986	0.145864991497895	0	0	0	0	0	0.164398987305357	0	0	0	0.185695338177052	0.166666666666667	0	0	0.242535625036333	0.174077655955698	0.21320071635561	0.185695338177052	0.185695338177052	0	0	0	0	0	0	0	0.182574185835055	0.185695338177052	0.2	0.185695338177052	0.182574185835055	0	0.242535625036333	0	0.235702260395516	0.267261241912424	0.223606797749979	0.218217890235992	0	0	0	0	0	0	0	0	0	0
BM_InOm_311	0	0	0	0	0	0	0	0	0	0.121267812518166	0	0	0	0	0	0	0	0	0	0	0	0	0	0	0	0	0	0	0	0	0	0	0	0	0	0	0	0	0.154303349962092	0	0	0	0	0	0	0.123091490979333	0.166666666666667	0	0.5
BM_InOm_312	0.223606797749979	0.218797487246842	0.196116135138184	0.218217890235992	0.335410196624968	0.273861278752583	0.192450089729875	0.164398987305357	0.223606797749979	0.342997170285018	0	0.278543007265578	0.25	0.166666666666667	0.158113883008419	0.242535625036333	0.261116483933547	0.319801074533416	0.278543007265578	0.278543007265578	0.150755672288882	0	0.138675049056307	0.258198889747161	0.400891862868637	0.316227766016838	0.377964473009227	0.273861278752583	0.278543007265578	0.3	0.278543007265578	0.273861278752583	0	0.363803437554499	0.375	0.353553390593274	0.267261241912424	0.335410196624968	0.436435780471985	0	0	0.0597614304667197	0	0	0.278543007265578	0.348155311911396	0.471404520791032	0	0.353553390593274
BM_InOm_314	0.149071198499986	0.145864991497895	0	0	0.223606797749979	0.182574185835055	0	0	0.223606797749979	0.171498585142509	0	0.185695338177052	0.166666666666667	0	0	0	0.174077655955698	0.21320071635561	0.185695338177052	0.185695338177052	0.301511344577764	0	0.277350098112615	0.258198889747161	0.267261241912424	0.316227766016838	0.377964473009227	0.182574185835055	0.185695338177052	0.2	0.185695338177052	0.182574185835055	0	0.242535625036333	0.25	0.235702260395516	0.267261241912424	0.223606797749979	0.218217890235992	0	0	0	0	0	0.185695338177052	0.174077655955698	0.235702260395516	0	0
BM_InOm_316	0.172132593164774	0.0842151921066519	0	0	0.129099444873581	0.210818510677892	0.111111111111111	0.0949157995752499	0.129099444873581	0.198029508595335	0	0.107211253483779	0.0962250448649376	0	0	0	0.100503781525921	0.246182981958665	0.214422506967559	0.214422506967559	0.174077655955698	0	0.160128153805087	0.298142396999972	0.308606699924184	0.365148371670111	0.218217890235992	0.210818510677892	0.107211253483779	0.115470053837925	0.214422506967559	0.105409255338946	0	0.280056016805602	0.288675134594813	0.272165526975909	0.154303349962092	0.258198889747161	0.377964473009227	0	0	0	0	0	0.214422506967559	0.301511344577764	0.408248290463863	0	0
BM_InOm_317	0.149071198499986	0.145864991497895	0	0	0.223606797749979	0.182574185835055	0	0	0.223606797749979	0.171498585142509	0	0.185695338177052	0.166666666666667	0	0	0	0.174077655955698	0.21320071635561	0.185695338177052	0.185695338177052	0.301511344577764	0	0.277350098112615	0.258198889747161	0.267261241912424	0.316227766016838	0.377964473009227	0.182574185835055	0.185695338177052	0.2	0.185695338177052	0.182574185835055	0	0.242535625036333	0.25	0.235702260395516	0.267261241912424	0.223606797749979	0.218217890235992	0	0	0	0	0	0.185695338177052	0.174077655955698	0.235702260395516	0	0
BM_InOm_318	0.149071198499986	0.145864991497895	0.196116135138184	0.109108945117996	0.223606797749979	0.182574185835055	0.192450089729875	0.164398987305357	0.223606797749979	0.257247877713763	0	0.185695338177052	0.166666666666667	0.166666666666667	0.158113883008419	0.242535625036333	0.174077655955698	0.21320071635561	0.185695338177052	0.185695338177052	0	0	0	0.129099444873581	0.267261241912424	0.316227766016838	0.188982236504614	0.182574185835055	0.185695338177052	0.2	0.185695338177052	0.182574185835055	0	0.242535625036333	0.25	0.235702260395516	0.267261241912424	0.223606797749979	0.327326835353989	0	0	0	0.0753778361444409	0	0.185695338177052	0.261116483933547	0.353553390593274	0.5	0.707106781186547
BM_InOm_319	0.210818510677892	0.206284249251759	0.277350098112615	0.154303349962092	0.316227766016838	0.258198889747161	0.272165526975909	0.232495277487639	0.316227766016838	0.242535625036333	0	0.262612865719445	0.235702260395516	0.235702260395516	0.223606797749979	0.342997170285018	0.246182981958665	0.301511344577764	0.262612865719445	0.262612865719445	0	0	0	0.182574185835055	0.377964473009227	0.447213595499958	0.267261241912424	0.258198889747161	0.262612865719445	0.282842712474619	0.262612865719445	0.258198889747161	0	0.342997170285018	0.353553390593274	0.333333333333333	0.377964473009227	0.316227766016838	0.308606699924184	0	0	0	0.106600358177805	0	0.262612865719445	0.246182981958665	0.333333333333333	0.707106781186547	0.5
BM_InOm_320	0.210818510677892	0.103142124625879	0.138675049056307	0	0.158113883008419	0.129099444873581	0.136082763487954	0.116247638743819	0.158113883008419	0.242535625036333	0	0.131306432859723	0.117851130197758	0	0	0.171498585142509	0.123091490979333	0.150755672288882	0.131306432859723	0.131306432859723	0	0	0	0	0.188982236504614	0.223606797749979	0	0.129099444873581	0.131306432859723	0.14142135623731	0.131306432859723	0.129099444873581	0	0.171498585142509	0.176776695296637	0.166666666666667	0.188982236504614	0.158113883008419	0.154303349962092	0	0	0	0.106600358177805	0	0.262612865719445	0.246182981958665	0.166666666666667	0.707106781186547	0
BM_InOm_321	0.172132593164774	0.168430384213304	0.11322770341446	0.125988157669742	0.258198889747161	0.210818510677892	0.111111111111111	0.0949157995752499	0.258198889747161	0.297044262893002	0	0.214422506967559	0.192450089729875	0.192450089729875	0.182574185835055	0.140028008402801	0.201007563051842	0.246182981958665	0.214422506967559	0.214422506967559	0.174077655955698	0	0.160128153805087	0.298142396999972	0.308606699924184	0.365148371670111	0.436435780471985	0.210818510677892	0.214422506967559	0.23094010767585	0.214422506967559	0.210818510677892	0	0.280056016805602	0.288675134594813	0.272165526975909	0.308606699924184	0.258198889747161	0.377964473009227	0	0	0	0	0	0.214422506967559	0.301511344577764	0.408248290463863	0	0.408248290463863
BM_InOm_322	0.149071198499986	0.218797487246842	0.098058067569092	0.109108945117996	0.223606797749979	0.182574185835055	0.0962250448649376	0.0821994936526786	0.223606797749979	0.342997170285018	0.158113883008419	0.0928476690885259	0.166666666666667	0	0.158113883008419	0	0.0870388279778489	0.106600358177805	0.0928476690885259	0.185695338177052	0.150755672288882	0	0.138675049056307	0.129099444873581	0.133630620956212	0.158113883008419	0.188982236504614	0.182574185835055	0.0928476690885259	0.2	0.185695338177052	0.182574185835055	0	0.242535625036333	0.125	0.235702260395516	0.267261241912424	0.223606797749979	0.327326835353989	0	0	0	0	0	0.278543007265578	0.348155311911396	0.235702260395516	0	0
BM_InOm_325	0.172132593164774	0.168430384213304	0.226455406828919	0.125988157669742	0.258198889747161	0.210818510677892	0.222222222222222	0.1898315991505	0.258198889747161	0.297044262893002	0	0.214422506967559	0.192450089729875	0.192450089729875	0.182574185835055	0.280056016805602	0.201007563051842	0.246182981958665	0.214422506967559	0.214422506967559	0	0	0	0.149071198499986	0.308606699924184	0.365148371670111	0.218217890235992	0.210818510677892	0.214422506967559	0.23094010767585	0.214422506967559	0.210818510677892	0	0.280056016805602	0.288675134594813	0.272165526975909	0.308606699924184	0.258198889747161	0.377964473009227	0	0	0	0.0870388279778489	0	0.214422506967559	0.301511344577764	0.408248290463863	0.577350269189626	0.408248290463863
BM_InOm_326	0.105409255338946	0	0	0	0	0	0	0	0	0.121267812518166	0	0.131306432859723	0	0	0	0	0	0	0.131306432859723	0	0.21320071635561	0.235702260395516	0.196116135138184	0	0.188982236504614	0.223606797749979	0	0	0.131306432859723	0	0.131306432859723	0	0	0	0.176776695296637	0.166666666666667	0	0.158113883008419	0.154303349962092	0	0	0	0	0	0.131306432859723	0.123091490979333	0.166666666666667	0	0
BM_InOm_327	0.086066296582387	0.168430384213304	0.11322770341446	0.125988157669742	0.129099444873581	0.105409255338946	0.111111111111111	0.0949157995752499	0.129099444873581	0.297044262893002	0	0.107211253483779	0.192450089729875	0.192450089729875	0.182574185835055	0.140028008402801	0.100503781525921	0.123091490979333	0.107211253483779	0.107211253483779	0	0	0	0.298142396999972	0.308606699924184	0.182574185835055	0.218217890235992	0.210818510677892	0.214422506967559	0.23094010767585	0.214422506967559	0.105409255338946	0	0.280056016805602	0.288675134594813	0.272165526975909	0.154303349962092	0.258198889747161	0.377964473009227	0	0	0	0	0	0.214422506967559	0.301511344577764	0.408248290463863	0	0.408248290463863
BM_InOm_328	0.105409255338946	0.103142124625879	0.138675049056307	0	0.158113883008419	0.129099444873581	0.136082763487954	0.116247638743819	0.158113883008419	0.242535625036333	0	0.131306432859723	0.117851130197758	0	0	0.171498585142509	0.123091490979333	0.150755672288882	0.131306432859723	0.131306432859723	0	0	0	0	0.188982236504614	0.223606797749979	0	0.129099444873581	0.131306432859723	0.14142135623731	0.131306432859723	0.129099444873581	0	0.171498585142509	0.176776695296637	0.166666666666667	0.188982236504614	0.158113883008419	0.308606699924184	0	0	0	0.106600358177805	0	0.131306432859723	0.246182981958665	0.333333333333333	0.707106781186547	0
BM_InOm_329	0	0	0	0	0.223606797749979	0.182574185835055	0.192450089729875	0	0.223606797749979	0.171498585142509	0	0	0	0.333333333333333	0	0	0	0	0	0	0	0	0	0.258198889747161	0.267261241912424	0.316227766016838	0	0.182574185835055	0.185695338177052	0.2	0.185695338177052	0.182574185835055	0.5	0.242535625036333	0.25	0.235702260395516	0.267261241912424	0.223606797749979	0	0	0.176776695296637	0.119522860933439	0.150755672288882	0.235702260395516	0.185695338177052	0.174077655955698	0	0	0
BM_InOm_330	0	0.103142124625879	0	0	0	0	0	0	0.158113883008419	0.121267812518166	0	0	0	0	0	0	0	0	0	0	0	0	0	0.182574185835055	0	0	0	0	0	0	0	0	0	0	0	0	0	0	0	0	0	0	0	0	0.131306432859723	0.123091490979333	0	0	0
BM_InOm_331	0.0666666666666667	0.130465614610688	0.0877058019307029	0	0.1	0.0816496580927726	0.086066296582387	0.0735214622093808	0.2	0.230089496654211	0	0.08304547985374	0.074535599249993	0	0	0.108465228909328	0.0778498944161523	0.0953462589245592	0.08304547985374	0.08304547985374	0	0	0	0	0.119522860933439	0.14142135623731	0	0.0816496580927726	0.08304547985374	0.0894427190999916	0.08304547985374	0.0816496580927726	0	0.108465228909328	0.111803398874989	0.105409255338946	0.119522860933439	0.1	0.195180014589707	0	0	0	0.0674199862463242	0	0.16609095970748	0.233549683248457	0.210818510677892	0.447213595499958	0
BM_InOm_332	0	0	0	0	0	0	0	0	0	0.121267812518166	0	0	0	0	0	0	0	0	0	0	0	0	0	0	0	0	0	0	0	0	0	0	0	0	0	0	0	0	0.154303349962092	0	0	0	0	0	0	0.123091490979333	0.166666666666667	0	0.5
BM_InOm_333	0	0.103142124625879	0	0	0	0	0	0	0.158113883008419	0.242535625036333	0	0	0	0	0	0	0	0	0	0	0	0	0	0	0	0	0	0	0	0	0	0	0	0	0	0	0	0	0.154303349962092	0	0	0	0	0	0.131306432859723	0.246182981958665	0.166666666666667	0	0
BM_InOm_334	0.172132593164774	0.168430384213304	0.11322770341446	0.125988157669742	0.129099444873581	0.210818510677892	0.222222222222222	0.1898315991505	0.258198889747161	0.198029508595335	0.182574185835055	0.107211253483779	0.0962250448649376	0.192450089729875	0.182574185835055	0.140028008402801	0.100503781525921	0.246182981958665	0.214422506967559	0.214422506967559	0	0	0	0.149071198499986	0.154303349962092	0.182574185835055	0	0.210818510677892	0.107211253483779	0.115470053837925	0.214422506967559	0.105409255338946	0.288675134594813	0.140028008402801	0.144337567297406	0.272165526975909	0.154303349962092	0.258198889747161	0.125988157669742	0	0	0	0	0	0.214422506967559	0.201007563051842	0.136082763487954	0	0
BM_InOm_335	0.074535599249993	0.145864991497895	0.098058067569092	0.109108945117996	0.111803398874989	0.0912870929175277	0.0962250448649376	0.0821994936526786	0.111803398874989	0.257247877713763	0.158113883008419	0	0.0833333333333333	0	0.158113883008419	0	0	0	0	0.0928476690885259	0	0	0	0.129099444873581	0	0	0	0.0912870929175277	0	0.1	0.0928476690885259	0.0912870929175277	0	0.121267812518166	0	0.117851130197758	0.133630620956212	0.111803398874989	0.218217890235992	0	0	0	0	0	0.185695338177052	0.261116483933547	0.117851130197758	0	0
BM_InOm_336	0	0	0	0	0	0	0	0	0	0.171498585142509	0	0	0	0	0	0	0	0	0	0	0	0	0	0	0	0	0	0	0	0	0	0	0	0	0	0	0	0	0.218217890235992	0	0	0	0	0	0	0.174077655955698	0.235702260395516	0	0
BM_InOm_337	0	0	0	0	0	0	0	0	0	0.171498585142509	0	0	0	0	0	0	0	0	0	0	0	0	0	0	0	0	0	0	0	0	0	0	0	0	0	0	0	0	0.218217890235992	0	0	0	0	0	0	0.174077655955698	0.235702260395516	0	0
BM_InOm_338	0	0	0	0	0	0	0	0	0	0.171498585142509	0	0	0	0	0	0	0	0	0	0	0	0	0	0	0	0	0	0	0	0	0	0	0	0	0	0	0	0	0.218217890235992	0	0	0	0	0	0	0.174077655955698	0.235702260395516	0	0
BM_InOm_339	0.086066296582387	0.168430384213304	0.11322770341446	0	0.129099444873581	0.105409255338946	0.111111111111111	0.0949157995752499	0.129099444873581	0.297044262893002	0	0.107211253483779	0.192450089729875	0	0	0.140028008402801	0.100503781525921	0.123091490979333	0.107211253483779	0.107211253483779	0	0	0	0.149071198499986	0.154303349962092	0	0	0.105409255338946	0.107211253483779	0.115470053837925	0.214422506967559	0	0	0.280056016805602	0.288675134594813	0.272165526975909	0.154303349962092	0.258198889747161	0.377964473009227	0	0	0	0	0	0.214422506967559	0.301511344577764	0.408248290463863	0	0
BM_InOm_340	0.105409255338946	0.103142124625879	0.138675049056307	0.154303349962092	0.158113883008419	0.129099444873581	0.136082763487954	0.116247638743819	0	0.242535625036333	0.223606797749979	0	0.117851130197758	0	0.223606797749979	0	0	0	0	0.131306432859723	0	0	0	0	0	0	0	0.129099444873581	0	0.14142135623731	0.131306432859723	0.129099444873581	0	0.171498585142509	0	0.166666666666667	0.188982236504614	0.158113883008419	0.308606699924184	0	0	0	0	0	0.131306432859723	0.246182981958665	0.166666666666667	0	0
BM_InOm_341	0.223606797749979	0.218797487246842	0.098058067569092	0.218217890235992	0.111803398874989	0.273861278752583	0.192450089729875	0.246598480958036	0.223606797749979	0.257247877713763	0	0.0928476690885259	0.166666666666667	0	0	0.121267812518166	0.174077655955698	0.319801074533416	0.278543007265578	0.278543007265578	0	0	0	0.129099444873581	0.267261241912424	0.158113883008419	0	0.182574185835055	0.0928476690885259	0.1	0.185695338177052	0.0912870929175277	0	0.242535625036333	0.25	0.235702260395516	0	0.223606797749979	0.218217890235992	0	0	0.0597614304667197	0	0	0.278543007265578	0.261116483933547	0.235702260395516	0	0
BM_InOm_342	0	0	0	0	0	0	0	0	0	0.171498585142509	0	0	0	0	0	0	0	0	0	0	0	0	0	0	0	0	0	0	0	0	0	0	0	0	0	0	0	0	0.218217890235992	0	0	0	0	0	0	0.174077655955698	0.235702260395516	0	0
BM_InOm_343	0.086066296582387	0.0842151921066519	0.11322770341446	0	0.129099444873581	0.105409255338946	0.111111111111111	0.0949157995752499	0.129099444873581	0.198029508595335	0	0.107211253483779	0.0962250448649376	0	0	0.140028008402801	0.100503781525921	0.123091490979333	0.107211253483779	0.107211253483779	0	0	0	0.149071198499986	0.154303349962092	0.182574185835055	0	0.105409255338946	0.107211253483779	0.115470053837925	0.107211253483779	0.105409255338946	0	0.140028008402801	0.144337567297406	0.136082763487954	0.154303349962092	0.129099444873581	0.251976315339485	0	0	0	0.0870388279778489	0	0.107211253483779	0.201007563051842	0.272165526975909	0.577350269189626	0
BM_InOm_344	0.105409255338946	0.103142124625879	0.138675049056307	0	0.158113883008419	0.129099444873581	0.136082763487954	0.116247638743819	0.158113883008419	0.242535625036333	0	0.131306432859723	0.117851130197758	0	0	0.171498585142509	0.123091490979333	0.150755672288882	0.131306432859723	0.131306432859723	0	0	0	0	0.188982236504614	0.223606797749979	0	0.129099444873581	0.131306432859723	0.14142135623731	0.131306432859723	0.129099444873581	0	0.171498585142509	0.176776695296637	0.166666666666667	0.188982236504614	0.158113883008419	0.308606699924184	0	0	0	0.106600358177805	0	0.131306432859723	0.246182981958665	0.333333333333333	0.707106781186547	0
BM_InOm_345	0	0	0	0	0	0	0	0	0	0.171498585142509	0	0	0	0	0	0	0	0	0	0	0	0	0	0	0	0	0	0	0	0	0	0	0	0	0	0	0	0	0.218217890235992	0	0	0	0	0	0	0.174077655955698	0.235702260395516	0	0
BM_InOm_346	0.169030850945703	0.275658923209986	0.0741249316661101	0.164957219768465	0.0845154254728517	0.0690065559342354	0.145478593490662	0.12427395320024	0.338061701891407	0.324101861776082	0	0.140372481268719	0.251976315339485	0.125988157669742	0.119522860933439	0.0916698497028211	0.131590338991954	0.080582296402538	0.140372481268719	0.140372481268719	0	0	0	0.195180014589707	0.202030508910442	0.119522860933439	0.142857142857143	0.138013111868471	0.210558721903079	0.226778683805536	0.210558721903079	0.138013111868471	0	0.183339699405642	0.28347335475692	0.267261241912424	0.101015254455221	0.169030850945703	0.329914439536929	0	0	0	0	0	0.210558721903079	0.263180677983908	0.267261241912424	0	0.534522483824849
BM_InOm_347	0.149071198499986	0.218797487246842	0.098058067569092	0	0.111803398874989	0.0912870929175277	0.0962250448649376	0.0821994936526786	0.335410196624968	0.257247877713763	0	0.0928476690885259	0.166666666666667	0	0	0.121267812518166	0.0870388279778489	0.106600358177805	0.0928476690885259	0.0928476690885259	0	0	0	0	0.133630620956212	0.158113883008419	0	0.0912870929175277	0.185695338177052	0.1	0.0928476690885259	0.0912870929175277	0	0.121267812518166	0.125	0.117851130197758	0.133630620956212	0.111803398874989	0.218217890235992	0	0	0	0.0753778361444409	0	0.185695338177052	0.261116483933547	0.235702260395516	0.5	0
BM_InOm_349	0.0666666666666667	0.130465614610688	0.0877058019307029	0.0975900072948533	0.1	0.0816496580927726	0.086066296582387	0.0735214622093808	0.2	0.230089496654211	0	0.08304547985374	0.074535599249993	0	0	0.108465228909328	0.0778498944161523	0.0953462589245592	0.08304547985374	0.08304547985374	0	0	0	0	0.119522860933439	0.14142135623731	0	0.0816496580927726	0.16609095970748	0.0894427190999916	0.08304547985374	0.0816496580927726	0	0.108465228909328	0.111803398874989	0.105409255338946	0.119522860933439	0.1	0.195180014589707	0	0	0	0.0674199862463242	0	0.24913643956122	0.233549683248457	0.210818510677892	0.447213595499958	0.316227766016838
BM_InOm_350	0	0.145864991497895	0	0	0	0	0	0	0	0.171498585142509	0	0	0.166666666666667	0	0	0	0	0	0	0	0	0	0	0.258198889747161	0.267261241912424	0	0	0.182574185835055	0.185695338177052	0.2	0.185695338177052	0	0	0.242535625036333	0.25	0.235702260395516	0	0.223606797749979	0.218217890235992	0	0	0	0	0	0.185695338177052	0.174077655955698	0.235702260395516	0	0
BM_InOm_351	0.149071198499986	0.145864991497895	0	0.218217890235992	0	0.182574185835055	0	0.164398987305357	0.223606797749979	0.171498585142509	0	0	0.166666666666667	0	0	0	0.174077655955698	0.21320071635561	0.185695338177052	0.185695338177052	0	0	0	0	0	0	0	0	0	0	0	0	0	0	0	0	0	0	0	0	0	0	0	0	0	0	0	0	0
BM_InOm_352	0	0	0	0	0	0	0	0	0	0	0	0	0	0	0	0	0	0	0	0	0	0	0	0	0	0	0	0	0	0	0	0	0	0	0	0	0	0	0	0	0	0	0	0	0	0	0	0	0.707106781186547
BM_InOm_353	0.086066296582387	0.168430384213304	0.11322770341446	0.125988157669742	0.129099444873581	0.105409255338946	0.111111111111111	0.0949157995752499	0	0.297044262893002	0	0.107211253483779	0.192450089729875	0	0	0.140028008402801	0.100503781525921	0.123091490979333	0.107211253483779	0.107211253483779	0	0	0	0.149071198499986	0.308606699924184	0	0	0.210818510677892	0.214422506967559	0.23094010767585	0.214422506967559	0.105409255338946	0	0.280056016805602	0.288675134594813	0.272165526975909	0	0.258198889747161	0.377964473009227	0	0	0.0690065559342354	0	0	0.214422506967559	0.301511344577764	0.408248290463863	0	0
BM_InOm_354	0	0	0	0	0	0	0	0	0	0.171498585142509	0	0	0	0	0	0	0	0	0	0	0	0	0	0	0	0	0	0	0	0	0	0	0	0	0	0	0	0	0.218217890235992	0	0	0	0	0	0	0.174077655955698	0.235702260395516	0	0
BM_InOm_355	0	0	0.196116135138184	0	0	0.182574185835055	0.192450089729875	0	0	0	0	0	0	0	0	0	0	0	0	0	0	0	0	0	0	0	0	0	0	0	0	0	0	0	0	0	0	0	0	0.179605302026775	0.176776695296637	0.119522860933439	0.150755672288882	0.235702260395516	0	0	0	0	0
BM_InOm_356	0.210818510677892	0.206284249251759	0.277350098112615	0.308606699924184	0.316227766016838	0.258198889747161	0.272165526975909	0.232495277487639	0.158113883008419	0.242535625036333	0.447213595499958	0.131306432859723	0.235702260395516	0.235702260395516	0.447213595499958	0.171498585142509	0.123091490979333	0.150755672288882	0.131306432859723	0.262612865719445	0	0	0	0	0	0	0	0.258198889747161	0.131306432859723	0.282842712474619	0.262612865719445	0.258198889747161	0.353553390593274	0.171498585142509	0	0.333333333333333	0.377964473009227	0.316227766016838	0.154303349962092	0	0	0	0	0	0.131306432859723	0.123091490979333	0	0	0
BM_InOm_358	0.210818510677892	0.206284249251759	0	0.154303349962092	0	0.129099444873581	0	0.232495277487639	0.316227766016838	0.242535625036333	0	0	0.235702260395516	0	0	0	0.246182981958665	0.150755672288882	0.131306432859723	0.262612865719445	0	0	0	0	0	0	0	0	0	0	0.131306432859723	0	0	0	0	0	0	0	0	0	0	0	0	0	0	0	0	0	0
BM_InOm_359	0.258198889747161	0.252645576319956	0.11322770341446	0.377964473009227	0.129099444873581	0.210818510677892	0.222222222222222	0.28474739872575	0.387298334620742	0.297044262893002	0	0.214422506967559	0.288675134594813	0.192450089729875	0.182574185835055	0.140028008402801	0.301511344577764	0.246182981958665	0.321633760451338	0.321633760451338	0	0	0	0.149071198499986	0.154303349962092	0.182574185835055	0.218217890235992	0.105409255338946	0.107211253483779	0.23094010767585	0.214422506967559	0.210818510677892	0	0.140028008402801	0.288675134594813	0.272165526975909	0.154303349962092	0.129099444873581	0.251976315339485	0	0	0	0	0	0.107211253483779	0.100503781525921	0.136082763487954	0	0.408248290463863
BM_InOm_360	0.105409255338946	0.103142124625879	0	0.154303349962092	0	0.129099444873581	0	0.116247638743819	0.158113883008419	0.242535625036333	0	0	0.117851130197758	0	0	0	0.123091490979333	0.150755672288882	0.131306432859723	0.131306432859723	0	0	0	0	0	0	0	0	0	0	0	0	0	0	0	0	0	0	0.154303349962092	0	0	0	0	0	0	0.123091490979333	0.166666666666667	0	0
BM_InOm_361	0	0.103142124625879	0	0	0	0	0	0	0.158113883008419	0.242535625036333	0	0	0	0	0	0	0	0	0	0	0	0	0	0	0	0	0	0	0	0	0	0	0	0	0	0	0	0	0.154303349962092	0	0	0	0	0	0.131306432859723	0.246182981958665	0.166666666666667	0	0
BM_InOm_362	0	0	0	0	0	0	0	0	0	0.171498585142509	0	0	0	0	0	0	0	0	0	0	0	0	0	0	0	0	0	0	0	0	0	0	0	0	0	0	0	0	0.218217890235992	0	0	0	0	0	0	0.174077655955698	0.235702260395516	0	0
BM_InOm_363	0	0	0	0	0	0	0	0	0	0.121267812518166	0	0	0	0	0	0	0	0	0	0	0	0	0	0.182574185835055	0	0	0	0	0	0	0	0	0	0	0	0	0	0	0.154303349962092	0	0	0	0	0	0	0.123091490979333	0.166666666666667	0	0
BM_InOm_364	0	0	0.138675049056307	0	0	0.129099444873581	0.136082763487954	0	0	0	0	0	0	0	0	0	0	0	0	0	0	0	0	0	0	0	0	0	0	0	0	0	0	0	0	0	0	0	0	0.127000127000191	0.125	0.169030850945703	0.21320071635561	0.166666666666667	0	0	0	0	0
BM_InOm_365	0	0.145864991497895	0	0	0	0	0	0	0	0.171498585142509	0	0	0.166666666666667	0	0	0	0	0	0	0	0	0	0	0.258198889747161	0.267261241912424	0	0	0.182574185835055	0.185695338177052	0.2	0.185695338177052	0	0	0.242535625036333	0.25	0.235702260395516	0	0.223606797749979	0.218217890235992	0	0	0	0	0	0.185695338177052	0.174077655955698	0.235702260395516	0	0
BM_InOm_367	0	0.145864991497895	0	0	0	0	0	0	0.111803398874989	0.171498585142509	0	0	0.0833333333333333	0	0	0	0	0	0	0	0	0	0	0.129099444873581	0.133630620956212	0	0	0.0912870929175277	0.0928476690885259	0.1	0.0928476690885259	0	0	0.121267812518166	0.125	0.117851130197758	0	0.111803398874989	0.109108945117996	0	0	0.0597614304667197	0.0753778361444409	0	0.185695338177052	0.174077655955698	0.117851130197758	0	0
BM_InOm_368	0	0.168430384213304	0.11322770341446	0	0	0.105409255338946	0.111111111111111	0	0.129099444873581	0.198029508595335	0	0	0.0962250448649376	0	0	0	0	0	0	0	0	0	0	0.149071198499986	0.154303349962092	0	0	0.105409255338946	0.107211253483779	0.115470053837925	0.107211253483779	0	0	0.140028008402801	0.144337567297406	0.136082763487954	0	0.129099444873581	0.125988157669742	0.103695169473043	0.102062072615966	0.0690065559342354	0.0870388279778489	0.136082763487954	0.214422506967559	0.201007563051842	0.136082763487954	0	0
BM_InOm_369	0	0.145864991497895	0.196116135138184	0.109108945117996	0.111803398874989	0.182574185835055	0.192450089729875	0.0821994936526786	0.111803398874989	0.0857492925712544	0	0	0	0	0	0	0	0	0	0	0	0	0	0	0	0	0	0	0	0	0	0	0	0	0	0	0	0	0	0.0898026510133875	0.0883883476483184	0.119522860933439	0.150755672288882	0.117851130197758	0.0928476690885259	0.0870388279778489	0	0	0
BM_InOm_371	0.0608580619450185	0.119098266835083	0.160128153805087	0.0890870806374748	0.0912870929175277	0.149071198499986	0.157134840263677	0.0671156055214024	0	0.210042012604201	0	0.0758098043578903	0.136082763487954	0	0	0.0990147542976674	0.0710669054518702	0.0870388279778489	0.0758098043578903	0.0758098043578903	0	0	0	0.105409255338946	0.218217890235992	0	0	0.149071198499986	0.151619608715781	0.163299316185545	0.151619608715781	0.074535599249993	0	0.198029508595335	0.204124145231932	0.192450089729875	0	0.182574185835055	0.267261241912424	0.0733235575106767	0.0721687836487032	0.0975900072948533	0.0615457454896664	0.0962250448649376	0.151619608715781	0.21320071635561	0.288675134594813	0	0
BM_InOm_372	0.074535599249993	0.218797487246842	0	0.109108945117996	0	0	0.0962250448649376	0.0821994936526786	0.223606797749979	0.342997170285018	0	0.0928476690885259	0.166666666666667	0	0	0	0.0870388279778489	0	0.0928476690885259	0.0928476690885259	0	0	0	0.129099444873581	0.133630620956212	0	0	0.0912870929175277	0.0928476690885259	0.2	0.185695338177052	0.0912870929175277	0	0.121267812518166	0.25	0.235702260395516	0	0.111803398874989	0.327326835353989	0	0	0	0	0	0.185695338177052	0.261116483933547	0.235702260395516	0	0
BM_InOm_373	0	0	0	0	0	0	0	0	0	0	0	0	0	0	0	0	0	0	0	0	0	0	0	0	0	0	0	0	0	0	0	0	0	0	0	0	0	0	0	0	0	0	0	0	0	0	0	0	0
BM_InOm_374	0.149071198499986	0.145864991497895	0.294174202707276	0.109108945117996	0.223606797749979	0.273861278752583	0.288675134594813	0.164398987305357	0.111803398874989	0.257247877713763	0.158113883008419	0.0928476690885259	0.166666666666667	0	0.158113883008419	0.121267812518166	0.0870388279778489	0.106600358177805	0.0928476690885259	0.185695338177052	0	0	0	0	0.133630620956212	0.158113883008419	0	0.182574185835055	0.0928476690885259	0.2	0.185695338177052	0.182574185835055	0	0.242535625036333	0.125	0.235702260395516	0.267261241912424	0.223606797749979	0.327326835353989	0.0898026510133875	0.0883883476483184	0.0597614304667197	0.150755672288882	0.117851130197758	0.185695338177052	0.261116483933547	0.235702260395516	0.5	0
BM_InOm_375	0.086066296582387	0.0842151921066519	0.226455406828919	0.125988157669742	0.129099444873581	0.210818510677892	0.222222222222222	0.0949157995752499	0	0.198029508595335	0	0.107211253483779	0.0962250448649376	0	0	0.140028008402801	0.100503781525921	0.123091490979333	0.107211253483779	0.107211253483779	0	0	0	0	0.154303349962092	0	0	0.105409255338946	0.107211253483779	0.115470053837925	0.107211253483779	0.105409255338946	0	0.140028008402801	0.144337567297406	0.136082763487954	0	0.129099444873581	0.251976315339485	0.103695169473043	0.102062072615966	0.138013111868471	0.0870388279778489	0.136082763487954	0.107211253483779	0.201007563051842	0.272165526975909	0	0
BM_InOm_376	0.105409255338946	0.103142124625879	0.138675049056307	0	0.158113883008419	0.129099444873581	0.136082763487954	0.116247638743819	0.158113883008419	0.121267812518166	0	0.131306432859723	0.117851130197758	0	0	0.171498585142509	0.123091490979333	0.150755672288882	0.131306432859723	0.131306432859723	0	0	0	0	0	0	0	0	0	0	0.131306432859723	0	0	0.171498585142509	0.176776695296637	0.166666666666667	0.188982236504614	0.158113883008419	0.154303349962092	0	0	0	0	0	0.131306432859723	0.123091490979333	0.166666666666667	0	0
BM_InOm_377	0	0.0652328073053442	0	0.0975900072948533	0	0	0	0	0	0.153392997769474	0	0	0.074535599249993	0	0	0	0	0	0	0	0	0	0	0.115470053837925	0.119522860933439	0	0	0.0816496580927726	0.16609095970748	0.0894427190999916	0.08304547985374	0	0	0.108465228909328	0.111803398874989	0.105409255338946	0	0.1	0.195180014589707	0.0803219328902499	0.0790569415042095	0.0534522483824849	0.0674199862463242	0	0.16609095970748	0.155699788832305	0.210818510677892	0	0
BM_InOm_379	0	0	0	0	0	0	0	0	0	0	0	0	0	0	0	0	0	0	0	0	0	0	0	0	0	0	0	0	0	0	0	0	0	0	0	0	0	0	0	0	0	0	0	0	0	0	0	0	0
BM_InOm_380	0.086066296582387	0.0842151921066519	0.226455406828919	0.125988157669742	0.129099444873581	0.210818510677892	0.222222222222222	0.0949157995752499	0	0.0990147542976674	0	0.107211253483779	0.0962250448649376	0	0	0.140028008402801	0.100503781525921	0.123091490979333	0.107211253483779	0.107211253483779	0	0	0	0	0.154303349962092	0	0	0.105409255338946	0.107211253483779	0.115470053837925	0.107211253483779	0.105409255338946	0	0.140028008402801	0.144337567297406	0.136082763487954	0	0.129099444873581	0.125988157669742	0.103695169473043	0.102062072615966	0.138013111868471	0.0870388279778489	0.136082763487954	0.107211253483779	0.100503781525921	0.136082763487954	0	0
BM_InOm_381	0.149071198499986	0.145864991497895	0.196116135138184	0	0.223606797749979	0.182574185835055	0.192450089729875	0.164398987305357	0.223606797749979	0.171498585142509	0	0.185695338177052	0.166666666666667	0	0	0.242535625036333	0.174077655955698	0.21320071635561	0.185695338177052	0.185695338177052	0	0	0	0	0.267261241912424	0.316227766016838	0	0.182574185835055	0.185695338177052	0.2	0.185695338177052	0.182574185835055	0	0.242535625036333	0.25	0.235702260395516	0.267261241912424	0.223606797749979	0.218217890235992	0	0	0	0.150755672288882	0	0.185695338177052	0.174077655955698	0.235702260395516	1	0
BM_InOm_382	0.105409255338946	0	0	0	0	0.129099444873581	0.136082763487954	0.116247638743819	0	0.121267812518166	0	0	0	0	0	0	0	0.150755672288882	0.131306432859723	0.131306432859723	0	0	0	0.182574185835055	0.188982236504614	0.223606797749979	0	0.129099444873581	0	0	0.131306432859723	0	0	0.171498585142509	0.176776695296637	0.166666666666667	0	0.158113883008419	0.308606699924184	0	0	0	0	0	0.131306432859723	0.246182981958665	0.333333333333333	0	0
BM_InOm_383	0.149071198499986	0.145864991497895	0.294174202707276	0.109108945117996	0.223606797749979	0.273861278752583	0.288675134594813	0.164398987305357	0.223606797749979	0.171498585142509	0.158113883008419	0.185695338177052	0.166666666666667	0.166666666666667	0.158113883008419	0.242535625036333	0.174077655955698	0.21320071635561	0.185695338177052	0.185695338177052	0	0	0	0	0	0	0	0.0912870929175277	0.0928476690885259	0.1	0.185695338177052	0.0912870929175277	0.25	0.121267812518166	0.125	0.235702260395516	0.267261241912424	0.223606797749979	0.109108945117996	0.0898026510133875	0.0883883476483184	0.0597614304667197	0.0753778361444409	0.117851130197758	0.0928476690885259	0.0870388279778489	0.117851130197758	0	0
BM_InOm_384	0	0.103142124625879	0	0	0	0	0	0	0	0.121267812518166	0	0	0.117851130197758	0	0	0	0	0	0	0	0	0	0	0.182574185835055	0.188982236504614	0	0	0.129099444873581	0.131306432859723	0.14142135623731	0.131306432859723	0	0	0.171498585142509	0.176776695296637	0.166666666666667	0	0.158113883008419	0.154303349962092	0	0	0	0	0	0.131306432859723	0.123091490979333	0.166666666666667	0	0
BM_InOm_385	0	0	0.196116135138184	0	0	0.182574185835055	0.192450089729875	0	0	0	0	0	0	0	0	0	0	0	0	0	0	0	0	0	0	0	0	0	0	0	0	0	0	0	0	0	0	0	0	0.179605302026775	0.176776695296637	0.119522860933439	0.150755672288882	0.235702260395516	0	0	0	0	0
BM_InOm_386	0	0	0	0	0	0	0	0	0	0.121267812518166	0	0	0	0	0	0	0	0	0	0	0	0	0	0	0	0	0	0	0	0	0	0	0	0	0	0	0	0	0.154303349962092	0	0	0.0845154254728517	0.106600358177805	0	0	0.123091490979333	0.166666666666667	0	0
BM_InOm_387	0.086066296582387	0.168430384213304	0.226455406828919	0.125988157669742	0.258198889747161	0.210818510677892	0.222222222222222	0.1898315991505	0.129099444873581	0.198029508595335	0	0.107211253483779	0.0962250448649376	0	0	0.140028008402801	0.100503781525921	0.123091490979333	0.107211253483779	0.107211253483779	0	0	0	0	0.154303349962092	0.182574185835055	0	0.105409255338946	0.107211253483779	0.115470053837925	0.107211253483779	0.105409255338946	0	0.140028008402801	0.144337567297406	0.136082763487954	0.154303349962092	0.129099444873581	0.251976315339485	0	0	0	0.0870388279778489	0	0.107211253483779	0.201007563051842	0.272165526975909	0.577350269189626	0
BM_InOm_388	0	0	0.138675049056307	0	0	0.129099444873581	0.136082763487954	0	0	0	0	0	0	0	0	0	0	0	0	0	0	0	0	0	0	0	0	0	0	0	0	0	0	0	0	0	0	0	0	0.254000254000381	0.25	0.169030850945703	0.21320071635561	0.333333333333333	0	0	0	0	0
BM_InOm_389	0	0.0729324957489473	0.098058067569092	0	0	0.0912870929175277	0.0962250448649376	0	0	0.171498585142509	0	0	0.0833333333333333	0	0	0	0	0	0	0	0	0	0	0.258198889747161	0.133630620956212	0	0	0.0912870929175277	0.0928476690885259	0.1	0.0928476690885259	0	0	0.121267812518166	0.125	0.117851130197758	0	0.111803398874989	0.218217890235992	0.0898026510133875	0.0883883476483184	0.0597614304667197	0.0753778361444409	0.117851130197758	0.0928476690885259	0.174077655955698	0.235702260395516	0	0
BM_InOm_390	0.086066296582387	0.0842151921066519	0.11322770341446	0.125988157669742	0.129099444873581	0.105409255338946	0.111111111111111	0.0949157995752499	0	0.0990147542976674	0	0.107211253483779	0.0962250448649376	0	0	0.140028008402801	0.100503781525921	0.123091490979333	0.107211253483779	0.107211253483779	0	0	0	0	0.154303349962092	0	0	0.105409255338946	0.107211253483779	0.115470053837925	0.107211253483779	0.105409255338946	0	0.140028008402801	0.144337567297406	0.136082763487954	0	0.129099444873581	0.125988157669742	0	0	0.0690065559342354	0	0	0.107211253483779	0.100503781525921	0.136082763487954	0	0.408248290463863
BM_InOm_391	0.074535599249993	0.145864991497895	0.098058067569092	0.109108945117996	0.111803398874989	0.0912870929175277	0.0962250448649376	0.0821994936526786	0.111803398874989	0.257247877713763	0	0.0928476690885259	0.0833333333333333	0	0	0.121267812518166	0.0870388279778489	0.106600358177805	0.0928476690885259	0.0928476690885259	0	0	0	0	0.133630620956212	0	0	0.0912870929175277	0.0928476690885259	0.1	0.0928476690885259	0.0912870929175277	0	0.121267812518166	0.125	0.117851130197758	0	0.111803398874989	0.218217890235992	0	0	0.0597614304667197	0	0	0.185695338177052	0.261116483933547	0.235702260395516	0	0
BM_InOm_392	0	0	0	0	0	0	0	0	0	0.171498585142509	0	0	0	0	0	0	0	0	0	0	0	0	0	0	0	0	0	0	0	0	0	0	0	0	0	0	0	0	0.218217890235992	0	0	0	0	0	0	0.174077655955698	0.235702260395516	0	0
BM_InOm_393	0	0.103142124625879	0.138675049056307	0.154303349962092	0.158113883008419	0.129099444873581	0.136082763487954	0.116247638743819	0	0	0	0	0	0	0	0	0	0	0	0	0	0	0	0	0	0	0	0	0	0	0	0	0	0	0	0	0	0	0	0	0	0	0	0	0	0	0	0	0
BM_InOm_394	0.105409255338946	0.206284249251759	0.138675049056307	0.154303349962092	0.158113883008419	0.129099444873581	0.136082763487954	0.116247638743819	0	0.242535625036333	0	0.131306432859723	0.235702260395516	0	0	0.171498585142509	0.123091490979333	0.150755672288882	0.131306432859723	0.131306432859723	0	0	0	0.182574185835055	0.377964473009227	0	0	0.258198889747161	0.262612865719445	0.282842712474619	0.262612865719445	0.129099444873581	0	0.342997170285018	0.353553390593274	0.333333333333333	0	0.316227766016838	0.308606699924184	0	0	0.0845154254728517	0	0	0.262612865719445	0.246182981958665	0.333333333333333	0	0
BM_InOm_395	0.105409255338946	0.103142124625879	0.138675049056307	0	0.158113883008419	0.129099444873581	0.136082763487954	0.116247638743819	0.158113883008419	0.121267812518166	0	0.131306432859723	0.117851130197758	0	0	0.171498585142509	0.123091490979333	0.150755672288882	0.131306432859723	0.131306432859723	0	0	0	0	0	0	0	0	0	0	0.131306432859723	0	0	0.171498585142509	0.176776695296637	0.166666666666667	0.188982236504614	0.158113883008419	0.154303349962092	0	0	0	0	0	0.131306432859723	0.123091490979333	0.166666666666667	0	0.5
BM_InOm_396	0.210818510677892	0.206284249251759	0.277350098112615	0.308606699924184	0.316227766016838	0.258198889747161	0.272165526975909	0.232495277487639	0.158113883008419	0.242535625036333	0.223606797749979	0.262612865719445	0.235702260395516	0.235702260395516	0.223606797749979	0.342997170285018	0.246182981958665	0.301511344577764	0.262612865719445	0.262612865719445	0	0	0	0	0.188982236504614	0	0	0.258198889747161	0.262612865719445	0.282842712474619	0.262612865719445	0.258198889747161	0.353553390593274	0.171498585142509	0.176776695296637	0.333333333333333	0.188982236504614	0.316227766016838	0.154303349962092	0	0	0.0845154254728517	0	0	0.131306432859723	0.123091490979333	0.166666666666667	0	0
BM_InOm_397	0.149071198499986	0.145864991497895	0.196116135138184	0	0.223606797749979	0.182574185835055	0.192450089729875	0.164398987305357	0.223606797749979	0.171498585142509	0	0.185695338177052	0.166666666666667	0	0	0.242535625036333	0.174077655955698	0.21320071635561	0.185695338177052	0.185695338177052	0	0	0	0	0.267261241912424	0.316227766016838	0	0.182574185835055	0.185695338177052	0.2	0.185695338177052	0.182574185835055	0	0.242535625036333	0.25	0.235702260395516	0.267261241912424	0.223606797749979	0.218217890235992	0	0	0	0.150755672288882	0	0.185695338177052	0.174077655955698	0.235702260395516	1	0
BM_InOm_398	0.105409255338946	0.103142124625879	0.277350098112615	0.154303349962092	0.158113883008419	0.258198889747161	0.272165526975909	0.116247638743819	0	0.121267812518166	0	0.131306432859723	0.117851130197758	0	0	0.171498585142509	0.123091490979333	0.150755672288882	0.131306432859723	0.131306432859723	0	0	0	0	0.188982236504614	0	0	0.129099444873581	0.131306432859723	0.14142135623731	0.131306432859723	0.129099444873581	0	0.171498585142509	0.176776695296637	0.166666666666667	0	0.158113883008419	0.154303349962092	0.127000127000191	0.125	0.169030850945703	0.106600358177805	0.166666666666667	0.131306432859723	0.123091490979333	0.166666666666667	0	0
BM_InOm_401	0	0	0.11322770341446	0	0.129099444873581	0.210818510677892	0.222222222222222	0	0.129099444873581	0.0990147542976674	0	0	0	0.192450089729875	0	0	0	0	0	0	0	0	0	0.149071198499986	0.154303349962092	0.182574185835055	0	0.105409255338946	0.107211253483779	0.115470053837925	0.107211253483779	0.105409255338946	0.288675134594813	0.140028008402801	0.144337567297406	0.136082763487954	0.154303349962092	0.129099444873581	0	0.103695169473043	0.204124145231932	0.138013111868471	0.174077655955698	0.272165526975909	0.107211253483779	0.100503781525921	0	0	0
BM_InOm_403	0	0	0	0	0	0	0	0	0	0.171498585142509	0	0	0	0	0	0	0	0	0	0	0	0	0	0	0	0	0	0	0	0	0	0	0	0	0	0	0	0	0.218217890235992	0	0	0	0	0	0	0.174077655955698	0.235702260395516	0	0
BM_InOm_404	0.210818510677892	0.103142124625879	0.138675049056307	0.154303349962092	0.158113883008419	0.129099444873581	0.136082763487954	0.116247638743819	0.158113883008419	0.121267812518166	0	0.262612865719445	0.117851130197758	0.235702260395516	0.223606797749979	0.171498585142509	0.123091490979333	0.150755672288882	0.262612865719445	0.131306432859723	0.21320071635561	0.235702260395516	0.196116135138184	0.182574185835055	0.377964473009227	0.447213595499958	0.267261241912424	0.129099444873581	0.262612865719445	0.14142135623731	0.262612865719445	0.129099444873581	0	0.171498585142509	0.353553390593274	0.333333333333333	0.188982236504614	0.316227766016838	0.154303349962092	0	0	0	0	0	0.262612865719445	0.123091490979333	0.166666666666667	0	0.5
BM_InOm_405	0.105409255338946	0.103142124625879	0.138675049056307	0	0.158113883008419	0.129099444873581	0.136082763487954	0.116247638743819	0.158113883008419	0.121267812518166	0	0.131306432859723	0.117851130197758	0	0	0.171498585142509	0.123091490979333	0.150755672288882	0.131306432859723	0.131306432859723	0	0	0	0	0.188982236504614	0.223606797749979	0	0.129099444873581	0.131306432859723	0.14142135623731	0.131306432859723	0.129099444873581	0	0.171498585142509	0.176776695296637	0.166666666666667	0.188982236504614	0.158113883008419	0.154303349962092	0	0	0	0.106600358177805	0	0.131306432859723	0.123091490979333	0.166666666666667	0.707106781186547	0.5
BM_InOm_406	0.172132593164774	0.168430384213304	0.11322770341446	0.125988157669742	0.258198889747161	0.210818510677892	0.111111111111111	0.0949157995752499	0.258198889747161	0.198029508595335	0	0.214422506967559	0.192450089729875	0.192450089729875	0.182574185835055	0.140028008402801	0.201007563051842	0.246182981958665	0.214422506967559	0.214422506967559	0.174077655955698	0	0.160128153805087	0.298142396999972	0.308606699924184	0.365148371670111	0.436435780471985	0.210818510677892	0.214422506967559	0.23094010767585	0.214422506967559	0.210818510677892	0	0.280056016805602	0.288675134594813	0.272165526975909	0.308606699924184	0.258198889747161	0.251976315339485	0	0	0	0	0	0.214422506967559	0.201007563051842	0.272165526975909	0	0.816496580927726
BM_InOm_408	0.172132593164774	0.0842151921066519	0.11322770341446	0.125988157669742	0.129099444873581	0.105409255338946	0.111111111111111	0.0949157995752499	0.129099444873581	0.0990147542976674	0	0.214422506967559	0.0962250448649376	0.192450089729875	0.182574185835055	0.140028008402801	0.100503781525921	0.123091490979333	0.214422506967559	0.107211253483779	0.174077655955698	0.192450089729875	0.160128153805087	0.149071198499986	0.308606699924184	0.365148371670111	0.218217890235992	0.105409255338946	0.214422506967559	0.115470053837925	0.214422506967559	0.105409255338946	0	0.140028008402801	0.288675134594813	0.272165526975909	0.154303349962092	0.258198889747161	0.125988157669742	0	0	0	0	0	0.214422506967559	0.100503781525921	0.136082763487954	0	0.816496580927726
BM_InOm_409	0.149071198499986	0.218797487246842	0.196116135138184	0.109108945117996	0.335410196624968	0.273861278752583	0.288675134594813	0.164398987305357	0.335410196624968	0.342997170285018	0	0.185695338177052	0.166666666666667	0.166666666666667	0	0.242535625036333	0.174077655955698	0.21320071635561	0.185695338177052	0.185695338177052	0	0	0	0.129099444873581	0.400891862868637	0.316227766016838	0	0.273861278752583	0.278543007265578	0.3	0.278543007265578	0.273861278752583	0.25	0.363803437554499	0.375	0.353553390593274	0.267261241912424	0.335410196624968	0.218217890235992	0	0.0883883476483184	0.119522860933439	0.150755672288882	0.117851130197758	0.371390676354104	0.348155311911396	0.235702260395516	0.5	0
BM_InOm_410	0.210818510677892	0.206284249251759	0.138675049056307	0	0.316227766016838	0.258198889747161	0.136082763487954	0.116247638743819	0.316227766016838	0.242535625036333	0	0.262612865719445	0.235702260395516	0	0	0.171498585142509	0.246182981958665	0.301511344577764	0.262612865719445	0.262612865719445	0.21320071635561	0	0.196116135138184	0.182574185835055	0.377964473009227	0.447213595499958	0.267261241912424	0.258198889747161	0.262612865719445	0.282842712474619	0.262612865719445	0.258198889747161	0	0.342997170285018	0.353553390593274	0.333333333333333	0.377964473009227	0.316227766016838	0.308606699924184	0	0	0	0.106600358177805	0	0.262612865719445	0.246182981958665	0.333333333333333	0.707106781186547	0
BM_InOm_411	0.149071198499986	0.0729324957489473	0.196116135138184	0	0.111803398874989	0.0912870929175277	0.0962250448649376	0.164398987305357	0.223606797749979	0.171498585142509	0	0.185695338177052	0.0833333333333333	0.166666666666667	0.158113883008419	0.121267812518166	0.0870388279778489	0.106600358177805	0.0928476690885259	0.0928476690885259	0	0	0	0	0.133630620956212	0.158113883008419	0	0.182574185835055	0.0928476690885259	0.1	0.185695338177052	0.0912870929175277	0	0.242535625036333	0.125	0.117851130197758	0.133630620956212	0.223606797749979	0.218217890235992	0	0	0	0.0753778361444409	0	0.185695338177052	0.174077655955698	0.353553390593274	0.5	0.353553390593274
BM_InOm_412	0.210818510677892	0.206284249251759	0.277350098112615	0.154303349962092	0.316227766016838	0.258198889747161	0.272165526975909	0.232495277487639	0.316227766016838	0.242535625036333	0	0.262612865719445	0.235702260395516	0.235702260395516	0.223606797749979	0.342997170285018	0.246182981958665	0.301511344577764	0.262612865719445	0.262612865719445	0	0	0	0.182574185835055	0.377964473009227	0.447213595499958	0.267261241912424	0.258198889747161	0.262612865719445	0.282842712474619	0.262612865719445	0.258198889747161	0	0.342997170285018	0.353553390593274	0.333333333333333	0.377964473009227	0.316227766016838	0.308606699924184	0	0	0	0.106600358177805	0	0.262612865719445	0.246182981958665	0.333333333333333	0.707106781186547	0.5
BM_InOm_413	0.105409255338946	0.103142124625879	0.138675049056307	0	0.158113883008419	0.129099444873581	0.136082763487954	0.116247638743819	0.158113883008419	0.121267812518166	0	0.131306432859723	0.117851130197758	0	0	0.171498585142509	0.123091490979333	0.150755672288882	0.131306432859723	0.131306432859723	0.21320071635561	0	0.196116135138184	0.182574185835055	0.377964473009227	0.447213595499958	0	0.129099444873581	0.131306432859723	0.14142135623731	0.131306432859723	0.129099444873581	0	0.171498585142509	0.176776695296637	0.166666666666667	0.188982236504614	0.158113883008419	0.154303349962092	0	0	0	0.21320071635561	0	0.131306432859723	0.123091490979333	0.166666666666667	0.707106781186547	0
BM_InOm_414	0.182574185835055	0.238196533670165	0.160128153805087	0.0890870806374748	0.182574185835055	0.149071198499986	0.157134840263677	0.201346816564207	0.273861278752583	0.280056016805602	0	0.227429413073671	0.204124145231932	0.136082763487954	0.129099444873581	0.297044262893002	0.21320071635561	0.261116483933547	0.227429413073671	0.227429413073671	0	0	0	0.105409255338946	0.218217890235992	0.258198889747161	0.154303349962092	0.223606797749979	0.227429413073671	0.244948974278318	0.227429413073671	0.223606797749979	0	0.39605901719067	0.306186217847897	0.288675134594813	0.436435780471985	0.365148371670111	0.445435403187374	0	0	0	0.0615457454896664	0	0.303239217431561	0.355334527259351	0.384900179459751	0.408248290463863	0.288675134594813
BM_InOm_415	0	0	0	0	0	0	0	0	0	0.171498585142509	0	0	0	0	0	0	0	0	0	0	0	0	0	0	0	0	0	0	0	0	0	0	0	0	0	0	0	0	0.218217890235992	0	0	0	0	0	0	0.174077655955698	0.235702260395516	0	0
BM_InOm_416	0.2	0.260931229221377	0.175411603861406	0.195180014589707	0.2	0.163299316185545	0.172132593164774	0.220564386628142	0.3	0.306785995538948	0.14142135623731	0.24913643956122	0.223606797749979	0.298142396999972	0.282842712474619	0.325395686727984	0.233549683248457	0.286038776773678	0.24913643956122	0.24913643956122	0	0	0	0.115470053837925	0.119522860933439	0.14142135623731	0.169030850945703	0.244948974278318	0.24913643956122	0.268328157299975	0.24913643956122	0.244948974278318	0.223606797749979	0.216930457818656	0.111803398874989	0.316227766016838	0.358568582800318	0.3	0.29277002188456	0	0	0	0	0	0.16609095970748	0.233549683248457	0.210818510677892	0	0.316227766016838
BM_InOm_417	0.172132593164774	0.168430384213304	0.226455406828919	0.125988157669742	0.258198889747161	0.210818510677892	0.222222222222222	0.1898315991505	0.258198889747161	0.297044262893002	0	0.214422506967559	0.192450089729875	0.192450089729875	0.182574185835055	0.280056016805602	0.201007563051842	0.246182981958665	0.214422506967559	0.214422506967559	0	0	0	0.149071198499986	0.154303349962092	0.182574185835055	0.218217890235992	0.105409255338946	0.107211253483779	0.115470053837925	0.214422506967559	0.105409255338946	0	0.280056016805602	0.288675134594813	0.272165526975909	0.308606699924184	0.258198889747161	0.377964473009227	0	0	0	0	0	0.214422506967559	0.301511344577764	0.408248290463863	0	0.408248290463863
BM_InOm_418	0.086066296582387	0.0842151921066519	0.11322770341446	0	0.129099444873581	0.105409255338946	0.111111111111111	0.0949157995752499	0.129099444873581	0.198029508595335	0	0.107211253483779	0.0962250448649376	0	0	0.140028008402801	0.100503781525921	0.123091490979333	0.107211253483779	0.107211253483779	0	0	0	0	0.154303349962092	0.182574185835055	0	0.105409255338946	0.107211253483779	0.115470053837925	0.107211253483779	0.105409255338946	0	0.140028008402801	0.144337567297406	0.136082763487954	0.154303349962092	0.129099444873581	0.251976315339485	0	0	0	0.0870388279778489	0	0.107211253483779	0.201007563051842	0.272165526975909	0.577350269189626	0.408248290463863
BM_InOm_419	0.149071198499986	0.145864991497895	0.196116135138184	0.218217890235992	0.223606797749979	0.182574185835055	0.192450089729875	0.164398987305357	0.223606797749979	0.171498585142509	0	0.185695338177052	0.166666666666667	0.333333333333333	0.316227766016838	0.242535625036333	0.174077655955698	0.21320071635561	0.185695338177052	0.185695338177052	0	0	0	0.258198889747161	0.267261241912424	0.316227766016838	0.377964473009227	0.182574185835055	0.185695338177052	0.2	0.185695338177052	0.182574185835055	0	0.242535625036333	0.25	0.235702260395516	0.267261241912424	0.223606797749979	0.218217890235992	0	0	0	0	0	0.185695338177052	0.174077655955698	0.235702260395516	0	0.707106781186547
BM_InOm_420	0.172132593164774	0.168430384213304	0.226455406828919	0.125988157669742	0.258198889747161	0.210818510677892	0.222222222222222	0.1898315991505	0.258198889747161	0.297044262893002	0	0.214422506967559	0.192450089729875	0.192450089729875	0.182574185835055	0.280056016805602	0.201007563051842	0.246182981958665	0.214422506967559	0.214422506967559	0	0	0	0.149071198499986	0.308606699924184	0.365148371670111	0.218217890235992	0.210818510677892	0.214422506967559	0.23094010767585	0.214422506967559	0.210818510677892	0	0.280056016805602	0.288675134594813	0.272165526975909	0.308606699924184	0.258198889747161	0.377964473009227	0	0	0	0.0870388279778489	0	0.214422506967559	0.301511344577764	0.408248290463863	0.577350269189626	0.408248290463863
BM_InOm_421	0.149071198499986	0.145864991497895	0.196116135138184	0	0.223606797749979	0.182574185835055	0.192450089729875	0.164398987305357	0.223606797749979	0.171498585142509	0	0.185695338177052	0.166666666666667	0	0	0.242535625036333	0.174077655955698	0.21320071635561	0.185695338177052	0.185695338177052	0	0	0	0	0.267261241912424	0.316227766016838	0	0.182574185835055	0.185695338177052	0.2	0.185695338177052	0.182574185835055	0	0.242535625036333	0.25	0.235702260395516	0.267261241912424	0.223606797749979	0.218217890235992	0	0	0	0.150755672288882	0	0.185695338177052	0.174077655955698	0.235702260395516	1	0
BM_InOm_422	0.149071198499986	0.218797487246842	0.196116135138184	0	0.223606797749979	0.182574185835055	0.192450089729875	0.164398987305357	0.335410196624968	0.342997170285018	0	0.185695338177052	0.166666666666667	0	0	0.242535625036333	0.174077655955698	0.21320071635561	0.185695338177052	0.185695338177052	0	0	0	0	0.133630620956212	0.158113883008419	0	0.0912870929175277	0.0928476690885259	0.1	0.185695338177052	0.0912870929175277	0	0.242535625036333	0.25	0.235702260395516	0.267261241912424	0.223606797749979	0.327326835353989	0	0	0	0.0753778361444409	0	0.278543007265578	0.348155311911396	0.353553390593274	0.5	0
BM_InOm_424	0.182574185835055	0.178647400252624	0.0800640769025436	0.0890870806374748	0.0912870929175277	0.149071198499986	0.157134840263677	0.134231211042805	0.182574185835055	0.210042012604201	0	0.151619608715781	0.136082763487954	0.136082763487954	0.129099444873581	0.0990147542976674	0.0710669054518702	0.174077655955698	0.227429413073671	0.151619608715781	0.123091490979333	0.136082763487954	0.11322770341446	0.421637021355784	0.436435780471985	0.387298334620742	0.154303349962092	0.223606797749979	0.227429413073671	0.163299316185545	0.303239217431561	0.074535599249993	0	0.297044262893002	0.408248290463863	0.384900179459751	0.109108945117996	0.365148371670111	0.267261241912424	0	0	0	0	0	0.379049021789452	0.284267621807481	0.288675134594813	0	0.288675134594813
BM_InOm_425	0	0.145864991497895	0	0	0	0	0	0	0.223606797749979	0.171498585142509	0	0	0	0	0	0	0	0	0	0	0	0	0	0	0	0	0	0	0	0	0	0	0	0	0	0	0	0	0	0	0	0	0	0	0.185695338177052	0.174077655955698	0	0	0
BM_InOm_426	0.149071198499986	0.145864991497895	0	0	0.223606797749979	0.182574185835055	0	0	0.223606797749979	0.171498585142509	0	0.185695338177052	0.166666666666667	0	0	0	0.174077655955698	0.21320071635561	0.185695338177052	0.185695338177052	0.301511344577764	0	0.277350098112615	0.258198889747161	0.267261241912424	0.316227766016838	0.377964473009227	0.182574185835055	0.185695338177052	0.2	0.185695338177052	0.182574185835055	0	0.242535625036333	0.25	0.235702260395516	0.267261241912424	0.223606797749979	0.218217890235992	0	0	0	0	0	0.185695338177052	0.174077655955698	0.235702260395516	0	0
BM_InOm_428	0.105409255338946	0.103142124625879	0	0	0.158113883008419	0.129099444873581	0	0	0.158113883008419	0.242535625036333	0	0.131306432859723	0.117851130197758	0	0	0	0.123091490979333	0.150755672288882	0.131306432859723	0.131306432859723	0.21320071635561	0	0.196116135138184	0.182574185835055	0.188982236504614	0.223606797749979	0.267261241912424	0.129099444873581	0.131306432859723	0.14142135623731	0.131306432859723	0.129099444873581	0	0.171498585142509	0.176776695296637	0.166666666666667	0.188982236504614	0.158113883008419	0.308606699924184	0	0	0	0	0	0.131306432859723	0.246182981958665	0.333333333333333	0	0
BM_InOm_429	0.086066296582387	0.0842151921066519	0	0	0.129099444873581	0.105409255338946	0	0	0.129099444873581	0.198029508595335	0	0.107211253483779	0.0962250448649376	0	0	0	0.100503781525921	0.123091490979333	0.107211253483779	0.107211253483779	0.174077655955698	0	0.160128153805087	0.149071198499986	0.154303349962092	0.182574185835055	0.218217890235992	0.105409255338946	0.107211253483779	0.115470053837925	0.107211253483779	0.105409255338946	0	0.140028008402801	0.144337567297406	0.136082763487954	0.154303349962092	0.129099444873581	0.251976315339485	0	0	0	0	0	0.107211253483779	0.201007563051842	0.272165526975909	0	0.408248290463863
BM_InOm_430	0.149071198499986	0.145864991497895	0.196116135138184	0.218217890235992	0.223606797749979	0.182574185835055	0.192450089729875	0.164398987305357	0.223606797749979	0.171498585142509	0	0.185695338177052	0.166666666666667	0.333333333333333	0.316227766016838	0.242535625036333	0.174077655955698	0.21320071635561	0.185695338177052	0.185695338177052	0	0	0	0.258198889747161	0.267261241912424	0.316227766016838	0.377964473009227	0.182574185835055	0.185695338177052	0.2	0.185695338177052	0.182574185835055	0	0.242535625036333	0.25	0.235702260395516	0.267261241912424	0.223606797749979	0.218217890235992	0	0	0	0	0	0.185695338177052	0.174077655955698	0.235702260395516	0	0.707106781186547
BM_InOm_431	0.149071198499986	0.145864991497895	0.196116135138184	0.218217890235992	0.223606797749979	0.182574185835055	0.192450089729875	0.164398987305357	0.223606797749979	0.171498585142509	0	0.185695338177052	0.166666666666667	0.333333333333333	0.316227766016838	0.242535625036333	0.174077655955698	0.21320071635561	0.185695338177052	0.185695338177052	0	0	0	0.258198889747161	0.267261241912424	0.316227766016838	0.377964473009227	0.182574185835055	0.185695338177052	0.2	0.185695338177052	0.182574185835055	0	0.242535625036333	0.25	0.235702260395516	0.267261241912424	0.223606797749979	0.218217890235992	0	0	0	0	0	0.185695338177052	0.174077655955698	0.235702260395516	0	0.707106781186547
BM_InOm_432	0.2	0.195698421916033	0.175411603861406	0.0975900072948533	0.2	0.244948974278318	0.172132593164774	0.220564386628142	0.3	0.306785995538948	0	0.16609095970748	0.149071198499986	0.298142396999972	0.14142135623731	0.325395686727984	0.155699788832305	0.190692517849118	0.24913643956122	0.24913643956122	0	0	0	0.115470053837925	0.239045721866879	0.282842712474619	0.169030850945703	0.163299316185545	0.24913643956122	0.178885438199983	0.16609095970748	0.244948974278318	0	0.216930457818656	0.223606797749979	0.210818510677892	0.239045721866879	0.2	0.29277002188456	0	0	0	0.0674199862463242	0	0.16609095970748	0.233549683248457	0.316227766016838	0.447213595499958	0.632455532033676
BM_InOm_433	0.172132593164774	0.168430384213304	0.226455406828919	0.125988157669742	0.258198889747161	0.210818510677892	0.222222222222222	0.1898315991505	0.258198889747161	0.198029508595335	0	0.214422506967559	0.192450089729875	0.192450089729875	0.182574185835055	0.280056016805602	0.201007563051842	0.246182981958665	0.214422506967559	0.214422506967559	0	0	0	0.149071198499986	0.308606699924184	0.365148371670111	0.218217890235992	0.210818510677892	0.214422506967559	0.23094010767585	0.214422506967559	0.210818510677892	0	0.280056016805602	0.288675134594813	0.272165526975909	0.308606699924184	0.258198889747161	0.251976315339485	0	0	0	0.0870388279778489	0	0.214422506967559	0.201007563051842	0.272165526975909	0.577350269189626	0.408248290463863
BM_InOm_434	0.105409255338946	0.103142124625879	0.138675049056307	0	0.158113883008419	0.129099444873581	0.136082763487954	0.116247638743819	0.158113883008419	0.242535625036333	0	0.131306432859723	0.117851130197758	0	0	0.171498585142509	0.123091490979333	0.150755672288882	0.131306432859723	0.131306432859723	0	0	0	0	0.188982236504614	0.223606797749979	0	0.129099444873581	0.131306432859723	0.14142135623731	0.131306432859723	0.129099444873581	0	0.171498585142509	0.176776695296637	0.166666666666667	0.188982236504614	0.158113883008419	0.308606699924184	0	0	0	0.106600358177805	0	0.131306432859723	0.246182981958665	0.333333333333333	0.707106781186547	0
BM_InOm_435	0.149071198499986	0.145864991497895	0	0	0.223606797749979	0.182574185835055	0	0	0.223606797749979	0.171498585142509	0	0.185695338177052	0.166666666666667	0	0	0	0.174077655955698	0.21320071635561	0.185695338177052	0.185695338177052	0.301511344577764	0	0.277350098112615	0.258198889747161	0.267261241912424	0.316227766016838	0.377964473009227	0.182574185835055	0.185695338177052	0.2	0.185695338177052	0.182574185835055	0	0.242535625036333	0.25	0.235702260395516	0.267261241912424	0.223606797749979	0.218217890235992	0	0	0	0	0	0.185695338177052	0.174077655955698	0.235702260395516	0	0
BM_InOm_436	0.172132593164774	0.168430384213304	0.226455406828919	0.125988157669742	0.258198889747161	0.210818510677892	0.222222222222222	0.1898315991505	0.258198889747161	0.198029508595335	0	0.214422506967559	0.192450089729875	0.192450089729875	0.182574185835055	0.280056016805602	0.201007563051842	0.246182981958665	0.214422506967559	0.214422506967559	0	0	0	0.149071198499986	0.308606699924184	0.365148371670111	0.218217890235992	0.210818510677892	0.214422506967559	0.23094010767585	0.214422506967559	0.210818510677892	0	0.280056016805602	0.288675134594813	0.272165526975909	0.308606699924184	0.258198889747161	0.251976315339485	0	0	0	0.0870388279778489	0	0.214422506967559	0.201007563051842	0.272165526975909	0.577350269189626	0.816496580927726
BM_InOm_437	0.258198889747161	0.252645576319956	0.339683110243379	0.125988157669742	0.387298334620742	0.316227766016838	0.333333333333333	0.28474739872575	0.387298334620742	0.297044262893002	0	0.321633760451338	0.288675134594813	0.192450089729875	0.182574185835055	0.420084025208403	0.301511344577764	0.369274472937998	0.321633760451338	0.321633760451338	0	0	0	0.149071198499986	0.308606699924184	0.365148371670111	0.218217890235992	0.210818510677892	0.214422506967559	0.23094010767585	0.321633760451338	0.210818510677892	0	0.420084025208403	0.433012701892219	0.408248290463863	0.462910049886276	0.387298334620742	0.377964473009227	0	0	0	0.0870388279778489	0	0.321633760451338	0.301511344577764	0.408248290463863	0.577350269189626	0.408248290463863
BM_InOm_438	0	0	0	0	0	0	0	0	0	0.171498585142509	0	0	0	0	0	0	0	0	0	0	0	0	0	0	0	0	0	0	0	0	0	0	0	0	0	0	0	0	0.218217890235992	0	0	0	0	0	0	0.174077655955698	0.235702260395516	0	0
BM_InOm_439	0.2	0.195698421916033	0.0877058019307029	0.0975900072948533	0.2	0.163299316185545	0.086066296582387	0.0735214622093808	0.3	0.306785995538948	0	0.24913643956122	0.149071198499986	0.149071198499986	0.14142135623731	0.108465228909328	0.155699788832305	0.190692517849118	0.24913643956122	0.16609095970748	0.269679944985297	0.149071198499986	0.248069469178417	0.23094010767585	0.358568582800318	0.424264068711929	0.338061701891407	0.163299316185545	0.24913643956122	0.178885438199983	0.24913643956122	0.163299316185545	0	0.216930457818656	0.335410196624968	0.316227766016838	0.239045721866879	0.3	0.29277002188456	0	0	0	0	0	0.33218191941496	0.311399577664609	0.316227766016838	0	0.316227766016838
BM_InOm_440	0.2	0.195698421916033	0.175411603861406	0.0975900072948533	0.3	0.244948974278318	0.172132593164774	0.147042924418762	0.3	0.306785995538948	0	0.24913643956122	0.223606797749979	0.149071198499986	0.14142135623731	0.216930457818656	0.233549683248457	0.286038776773678	0.24913643956122	0.24913643956122	0.134839972492648	0	0.124034734589208	0.23094010767585	0.358568582800318	0.424264068711929	0.338061701891407	0.244948974278318	0.24913643956122	0.268328157299975	0.24913643956122	0.244948974278318	0	0.325395686727984	0.335410196624968	0.316227766016838	0.358568582800318	0.3	0.390360029179413	0	0	0	0.0674199862463242	0	0.24913643956122	0.311399577664609	0.421637021355784	0.447213595499958	0.316227766016838
BM_InOm_441	0.172132593164774	0.168430384213304	0.226455406828919	0.125988157669742	0.258198889747161	0.210818510677892	0.222222222222222	0.1898315991505	0.258198889747161	0.198029508595335	0	0.214422506967559	0.192450089729875	0.192450089729875	0.182574185835055	0.280056016805602	0.201007563051842	0.246182981958665	0.214422506967559	0.214422506967559	0	0	0	0.149071198499986	0.308606699924184	0.365148371670111	0.218217890235992	0.210818510677892	0.321633760451338	0.23094010767585	0.214422506967559	0.316227766016838	0	0.280056016805602	0.433012701892219	0.272165526975909	0.308606699924184	0.258198889747161	0.251976315339485	0	0	0	0.0870388279778489	0	0.321633760451338	0.301511344577764	0.272165526975909	0.577350269189626	0.408248290463863
BM_InOm_442	0.225374467927604	0.220527138567989	0.14824986333222	0.0824786098842323	0.338061701891407	0.276026223736942	0.218217890235992	0.12427395320024	0.422577127364258	0.324101861776082	0	0.280744962537439	0.188982236504614	0.251976315339485	0.119522860933439	0.183339699405642	0.197385508487931	0.241746889207614	0.280744962537439	0.210558721903079	0.227921152919276	0.125988157669742	0.209656967344384	0.390360029179413	0.606091526731326	0.597614304667197	0.285714285714286	0.276026223736942	0.350931203171798	0.302371578407382	0.350931203171798	0.276026223736942	0.188982236504614	0.366679398811285	0.566946709513841	0.534522483824849	0.404061017820884	0.422577127364258	0.247435829652697	0	0.0668153104781061	0.0451753951452626	0.113960576459638	0.0890870806374748	0.491303684440518	0.394771016975861	0.267261241912424	0.377964473009227	0.267261241912424
BM_InOm_443	0	0.0842151921066519	0	0	0	0	0	0	0.129099444873581	0.198029508595335	0	0	0	0	0	0	0	0	0	0	0	0	0	0	0	0	0	0	0	0	0	0	0	0	0	0	0	0	0.125988157669742	0	0	0	0	0	0.107211253483779	0.201007563051842	0.136082763487954	0	0.408248290463863
BM_InOm_444	0.172132593164774	0.168430384213304	0.226455406828919	0.125988157669742	0.258198889747161	0.210818510677892	0.222222222222222	0.1898315991505	0.258198889747161	0.198029508595335	0	0.214422506967559	0.192450089729875	0.192450089729875	0.182574185835055	0.280056016805602	0.201007563051842	0.246182981958665	0.214422506967559	0.214422506967559	0	0	0	0.149071198499986	0.308606699924184	0.365148371670111	0.218217890235992	0.210818510677892	0.214422506967559	0.23094010767585	0.214422506967559	0.210818510677892	0	0.280056016805602	0.288675134594813	0.272165526975909	0.308606699924184	0.258198889747161	0.251976315339485	0	0	0	0.0870388279778489	0	0.214422506967559	0.201007563051842	0.272165526975909	0.577350269189626	0.816496580927726
BM_InOm_445	0.172132593164774	0.168430384213304	0.226455406828919	0.125988157669742	0.258198889747161	0.210818510677892	0.222222222222222	0.1898315991505	0.258198889747161	0.297044262893002	0	0.214422506967559	0.192450089729875	0.192450089729875	0.182574185835055	0.280056016805602	0.201007563051842	0.246182981958665	0.214422506967559	0.214422506967559	0	0	0	0.149071198499986	0.308606699924184	0.365148371670111	0.218217890235992	0.210818510677892	0.214422506967559	0.23094010767585	0.214422506967559	0.210818510677892	0	0.280056016805602	0.288675134594813	0.272165526975909	0.308606699924184	0.258198889747161	0.377964473009227	0	0	0	0.0870388279778489	0	0.214422506967559	0.301511344577764	0.408248290463863	0.577350269189626	0.408248290463863
BM_InOm_446	0.223606797749979	0.145864991497895	0.098058067569092	0.109108945117996	0.223606797749979	0.182574185835055	0.0962250448649376	0.0821994936526786	0.223606797749979	0.257247877713763	0	0.278543007265578	0.166666666666667	0.166666666666667	0.158113883008419	0.121267812518166	0.174077655955698	0.21320071635561	0.278543007265578	0.185695338177052	0.301511344577764	0.166666666666667	0.277350098112615	0.258198889747161	0.400891862868637	0.474341649025257	0.377964473009227	0.182574185835055	0.278543007265578	0.2	0.278543007265578	0.182574185835055	0	0.242535625036333	0.375	0.353553390593274	0.267261241912424	0.335410196624968	0.327326835353989	0	0	0	0	0	0.278543007265578	0.261116483933547	0.353553390593274	0	0.353553390593274
BM_InOm_447	0.149071198499986	0.145864991497895	0.196116135138184	0.218217890235992	0.223606797749979	0.182574185835055	0.192450089729875	0.164398987305357	0.223606797749979	0.171498585142509	0	0.185695338177052	0.166666666666667	0.333333333333333	0.316227766016838	0.242535625036333	0.174077655955698	0.21320071635561	0.185695338177052	0.185695338177052	0	0	0	0.258198889747161	0.267261241912424	0.316227766016838	0.377964473009227	0.182574185835055	0.185695338177052	0.2	0.185695338177052	0.182574185835055	0	0.242535625036333	0.25	0.235702260395516	0.267261241912424	0.223606797749979	0.218217890235992	0	0	0	0	0	0.185695338177052	0.174077655955698	0.235702260395516	0	0.707106781186547
BM_InOm_448	0.149071198499986	0.145864991497895	0.196116135138184	0.218217890235992	0.223606797749979	0.182574185835055	0.192450089729875	0.164398987305357	0.223606797749979	0.171498585142509	0	0.185695338177052	0.166666666666667	0.333333333333333	0.316227766016838	0.242535625036333	0.174077655955698	0.21320071635561	0.185695338177052	0.185695338177052	0	0	0	0.258198889747161	0.267261241912424	0.316227766016838	0.377964473009227	0.182574185835055	0.185695338177052	0.2	0.185695338177052	0.182574185835055	0	0.242535625036333	0.25	0.235702260395516	0.267261241912424	0.223606797749979	0.218217890235992	0	0	0	0	0	0.185695338177052	0.174077655955698	0.235702260395516	0	0.707106781186547
BM_InOm_449	0	0	0	0	0	0	0	0	0	0.171498585142509	0	0	0	0	0	0	0	0	0	0	0	0	0	0	0	0	0	0	0	0	0	0	0	0	0	0	0	0	0.218217890235992	0	0	0	0	0	0	0.174077655955698	0.235702260395516	0	0
BM_InOm_450	0	0	0	0	0	0	0	0	0	0.171498585142509	0	0	0	0	0	0	0	0	0	0	0	0	0	0	0	0	0	0	0	0	0	0	0	0	0	0	0	0	0.218217890235992	0	0	0	0	0	0	0.174077655955698	0.235702260395516	0	0
BM_InOm_452	0.172132593164774	0.168430384213304	0.11322770341446	0	0.129099444873581	0.105409255338946	0.111111111111111	0.1898315991505	0.129099444873581	0.198029508595335	0	0.214422506967559	0.192450089729875	0	0	0.280056016805602	0.201007563051842	0.246182981958665	0.214422506967559	0.214422506967559	0	0	0	0	0.154303349962092	0.182574185835055	0	0.210818510677892	0.214422506967559	0.23094010767585	0.214422506967559	0.210818510677892	0	0.280056016805602	0.144337567297406	0.272165526975909	0.308606699924184	0.258198889747161	0.377964473009227	0	0	0	0.0870388279778489	0	0.107211253483779	0.201007563051842	0.272165526975909	0.577350269189626	0
BM_InOm_453	0.086066296582387	0.0842151921066519	0	0	0.129099444873581	0.105409255338946	0	0	0.129099444873581	0.198029508595335	0	0.107211253483779	0.0962250448649376	0	0	0	0.100503781525921	0.123091490979333	0.107211253483779	0.107211253483779	0.174077655955698	0	0.160128153805087	0.149071198499986	0.154303349962092	0.182574185835055	0.218217890235992	0.105409255338946	0.107211253483779	0.115470053837925	0.107211253483779	0.105409255338946	0	0.140028008402801	0.144337567297406	0.136082763487954	0.154303349962092	0.129099444873581	0.251976315339485	0	0	0	0	0	0.107211253483779	0.201007563051842	0.272165526975909	0	0.408248290463863
BM_InOm_454	0.210818510677892	0.103142124625879	0.138675049056307	0.154303349962092	0.158113883008419	0.129099444873581	0.136082763487954	0.116247638743819	0.158113883008419	0.242535625036333	0	0.131306432859723	0.117851130197758	0.235702260395516	0.223606797749979	0.171498585142509	0.123091490979333	0.150755672288882	0.131306432859723	0.131306432859723	0	0	0	0.182574185835055	0.188982236504614	0.223606797749979	0.267261241912424	0.129099444873581	0.131306432859723	0.14142135623731	0.131306432859723	0.129099444873581	0	0.171498585142509	0.176776695296637	0.166666666666667	0.188982236504614	0.158113883008419	0.154303349962092	0	0	0	0	0	0.262612865719445	0.246182981958665	0.166666666666667	0	0.5
BM_InOm_455	0.074535599249993	0.145864991497895	0.098058067569092	0	0.111803398874989	0.0912870929175277	0.0962250448649376	0.0821994936526786	0.111803398874989	0.171498585142509	0	0.0928476690885259	0.166666666666667	0	0	0.121267812518166	0.0870388279778489	0.106600358177805	0.0928476690885259	0.0928476690885259	0	0	0	0.258198889747161	0.400891862868637	0.158113883008419	0	0.182574185835055	0.185695338177052	0.2	0.185695338177052	0.0912870929175277	0	0.242535625036333	0.375	0.353553390593274	0.133630620956212	0.223606797749979	0.218217890235992	0	0	0	0.0753778361444409	0	0.278543007265578	0.261116483933547	0.235702260395516	0.5	0.353553390593274
BM_InOm_456	0.149071198499986	0.145864991497895	0	0.218217890235992	0	0.182574185835055	0	0.164398987305357	0	0	0	0.185695338177052	0.166666666666667	0	0	0	0.174077655955698	0.21320071635561	0	0.185695338177052	0	0	0	0.258198889747161	0.267261241912424	0.316227766016838	0	0	0	0.2	0.185695338177052	0.182574185835055	0	0	0	0	0	0	0	0	0	0.119522860933439	0	0	0.185695338177052	0.174077655955698	0.235702260395516	0	0
BM_InOm_459	0.105409255338946	0.103142124625879	0.138675049056307	0	0.158113883008419	0.129099444873581	0.136082763487954	0.116247638743819	0.158113883008419	0.242535625036333	0	0.131306432859723	0.117851130197758	0	0	0.171498585142509	0.123091490979333	0.150755672288882	0.131306432859723	0.131306432859723	0	0	0	0	0.188982236504614	0.223606797749979	0	0.129099444873581	0.131306432859723	0.14142135623731	0.131306432859723	0.129099444873581	0	0.171498585142509	0.176776695296637	0.166666666666667	0.188982236504614	0.158113883008419	0.308606699924184	0	0	0	0.106600358177805	0	0.131306432859723	0.246182981958665	0.333333333333333	0.707106781186547	0
BM_InOm_460	0.105409255338946	0.103142124625879	0.138675049056307	0.154303349962092	0.158113883008419	0.129099444873581	0.136082763487954	0.116247638743819	0.158113883008419	0.242535625036333	0	0.131306432859723	0.117851130197758	0.235702260395516	0.223606797749979	0.171498585142509	0.123091490979333	0.150755672288882	0.131306432859723	0.131306432859723	0	0	0	0.182574185835055	0.188982236504614	0.223606797749979	0.267261241912424	0.129099444873581	0.131306432859723	0.14142135623731	0.131306432859723	0.129099444873581	0	0.171498585142509	0.176776695296637	0.166666666666667	0.188982236504614	0.158113883008419	0.308606699924184	0	0	0	0	0	0.131306432859723	0.246182981958665	0.333333333333333	0	0.5
BM_InOm_461	0.149071198499986	0.145864991497895	0.196116135138184	0	0.223606797749979	0.182574185835055	0.192450089729875	0.164398987305357	0.223606797749979	0.171498585142509	0	0.185695338177052	0.166666666666667	0	0	0.242535625036333	0.174077655955698	0.21320071635561	0.185695338177052	0.185695338177052	0	0	0	0	0.267261241912424	0.316227766016838	0	0.182574185835055	0.185695338177052	0.2	0.185695338177052	0.182574185835055	0	0.242535625036333	0.25	0.235702260395516	0.267261241912424	0.223606797749979	0.218217890235992	0	0	0	0.150755672288882	0	0.185695338177052	0.174077655955698	0.235702260395516	1	0
BM_InOm_462	0	0	0	0	0	0	0	0	0	0	0	0	0	0	0	0	0	0	0	0	0	0	0	0	0	0	0	0	0	0	0	0	0	0	0	0	0	0	0	0	0	0	0	0	0	0	0	0	0.707106781186547
BM_InOm_463	0	0.206284249251759	0	0	0	0	0	0	0.158113883008419	0.242535625036333	0	0	0.117851130197758	0	0	0	0	0	0	0	0	0	0	0.182574185835055	0.188982236504614	0	0	0.129099444873581	0.131306432859723	0.14142135623731	0.131306432859723	0	0	0.171498585142509	0.176776695296637	0.166666666666667	0	0.158113883008419	0.154303349962092	0	0	0	0	0	0.262612865719445	0.246182981958665	0.166666666666667	0	0
BM_InOm_464	0.149071198499986	0.145864991497895	0.196116135138184	0.218217890235992	0.223606797749979	0.182574185835055	0.192450089729875	0.164398987305357	0.223606797749979	0.171498585142509	0	0.185695338177052	0.166666666666667	0.333333333333333	0.316227766016838	0.242535625036333	0.174077655955698	0.21320071635561	0.185695338177052	0.185695338177052	0	0	0	0.258198889747161	0.267261241912424	0.316227766016838	0.377964473009227	0.182574185835055	0.185695338177052	0.2	0.185695338177052	0.182574185835055	0	0.242535625036333	0.25	0.235702260395516	0.267261241912424	0.223606797749979	0.218217890235992	0	0	0	0	0	0.185695338177052	0.174077655955698	0.235702260395516	0	0.707106781186547
BM_InOm_465	0.086066296582387	0.0842151921066519	0	0	0.129099444873581	0.105409255338946	0	0	0.129099444873581	0.198029508595335	0	0.107211253483779	0.0962250448649376	0	0	0	0.100503781525921	0.123091490979333	0.107211253483779	0.107211253483779	0.174077655955698	0	0.160128153805087	0.149071198499986	0.154303349962092	0.182574185835055	0.218217890235992	0.105409255338946	0.107211253483779	0.115470053837925	0.107211253483779	0.105409255338946	0	0.140028008402801	0.144337567297406	0.136082763487954	0.154303349962092	0.129099444873581	0.251976315339485	0	0	0	0	0	0.107211253483779	0.201007563051842	0.272165526975909	0	0.408248290463863
BM_InOm_466	0.074535599249993	0	0	0	0	0.0912870929175277	0.0962250448649376	0.0821994936526786	0	0.0857492925712544	0	0	0	0	0	0	0	0.106600358177805	0.0928476690885259	0.0928476690885259	0	0	0	0.129099444873581	0.133630620956212	0.158113883008419	0	0.0912870929175277	0	0	0.0928476690885259	0	0	0.121267812518166	0.125	0.117851130197758	0	0.111803398874989	0.218217890235992	0	0	0	0	0	0.0928476690885259	0.174077655955698	0.235702260395516	0	0
BM_InOm_467	0.133333333333333	0.195698421916033	0.263117405792109	0.195180014589707	0.2	0.244948974278318	0.258198889747161	0.147042924418762	0.1	0.230089496654211	0.14142135623731	0.08304547985374	0.149071198499986	0	0.14142135623731	0.108465228909328	0.0778498944161523	0.0953462589245592	0.08304547985374	0.16609095970748	0	0	0	0	0.119522860933439	0	0	0.163299316185545	0.08304547985374	0.178885438199983	0.16609095970748	0.163299316185545	0	0.216930457818656	0.111803398874989	0.210818510677892	0.119522860933439	0.2	0.195180014589707	0.0803219328902499	0.0790569415042095	0.10690449676497	0.0674199862463242	0.105409255338946	0.24913643956122	0.233549683248457	0.105409255338946	0	0
BM_InOm_468	0.2	0.260931229221377	0.175411603861406	0.195180014589707	0.3	0.244948974278318	0.172132593164774	0.147042924418762	0.3	0.383482494423685	0.282842712474619	0.16609095970748	0.223606797749979	0.149071198499986	0.282842712474619	0.108465228909328	0.155699788832305	0.190692517849118	0.16609095970748	0.24913643956122	0.134839972492648	0	0.124034734589208	0.115470053837925	0.119522860933439	0.14142135623731	0.169030850945703	0.244948974278318	0.16609095970748	0.268328157299975	0.24913643956122	0.244948974278318	0.223606797749979	0.216930457818656	0.111803398874989	0.316227766016838	0.358568582800318	0.3	0.29277002188456	0	0	0	0	0	0.24913643956122	0.311399577664609	0.210818510677892	0	0
BM_InOm_469	0.172132593164774	0.168430384213304	0.226455406828919	0.125988157669742	0.258198889747161	0.210818510677892	0.222222222222222	0.1898315991505	0.258198889747161	0.198029508595335	0.182574185835055	0.214422506967559	0.192450089729875	0.192450089729875	0.182574185835055	0.280056016805602	0.201007563051842	0.246182981958665	0.214422506967559	0.214422506967559	0	0	0	0	0	0	0	0.105409255338946	0.107211253483779	0.115470053837925	0.214422506967559	0.105409255338946	0.288675134594813	0.140028008402801	0.144337567297406	0.272165526975909	0.308606699924184	0.258198889747161	0.125988157669742	0	0	0	0	0	0.107211253483779	0.100503781525921	0.136082763487954	0	0
BM_InOm_470	0.149071198499986	0.145864991497895	0.196116135138184	0	0.223606797749979	0.182574185835055	0.192450089729875	0.164398987305357	0.223606797749979	0.171498585142509	0	0.185695338177052	0.166666666666667	0	0	0.242535625036333	0.174077655955698	0.21320071635561	0.185695338177052	0.185695338177052	0	0	0	0	0	0	0	0	0	0	0.185695338177052	0	0	0.242535625036333	0.25	0.235702260395516	0.267261241912424	0.223606797749979	0.218217890235992	0	0	0	0	0	0.185695338177052	0.174077655955698	0.235702260395516	0	0
BM_InOm_471	0	0.103142124625879	0	0	0	0	0	0	0.158113883008419	0.121267812518166	0	0	0	0	0	0	0	0	0	0	0	0	0	0	0	0	0	0	0	0	0	0	0	0	0	0	0	0	0	0	0	0	0	0	0.131306432859723	0.123091490979333	0	0	0
BM_InOm_472	0.0666666666666667	0.0652328073053442	0	0	0.1	0.0816496580927726	0	0	0.1	0.153392997769474	0	0.08304547985374	0.074535599249993	0	0	0	0.0778498944161523	0.0953462589245592	0.08304547985374	0.08304547985374	0.134839972492648	0	0.124034734589208	0.115470053837925	0.119522860933439	0.14142135623731	0.169030850945703	0.0816496580927726	0.08304547985374	0.0894427190999916	0.08304547985374	0.0816496580927726	0	0.108465228909328	0.111803398874989	0.105409255338946	0.119522860933439	0.1	0.195180014589707	0	0	0.0534522483824849	0.0674199862463242	0	0.08304547985374	0.155699788832305	0.210818510677892	0	0
BM_InOm_473	0.133333333333333	0.130465614610688	0.175411603861406	0.195180014589707	0.1	0.163299316185545	0.258198889747161	0.147042924418762	0.2	0.230089496654211	0.14142135623731	0.16609095970748	0.149071198499986	0.149071198499986	0.14142135623731	0.108465228909328	0.155699788832305	0.0953462589245592	0.16609095970748	0.16609095970748	0	0	0	0	0	0	0	0.0816496580927726	0.08304547985374	0.178885438199983	0.16609095970748	0.163299316185545	0.223606797749979	0	0.111803398874989	0.210818510677892	0.119522860933439	0.1	0.195180014589707	0.0803219328902499	0.0790569415042095	0.0534522483824849	0.0674199862463242	0.105409255338946	0	0.0778498944161523	0.105409255338946	0	0
BM_InOm_474	0.182574185835055	0.238196533670165	0.0800640769025436	0.0890870806374748	0.0912870929175277	0.149071198499986	0.0785674201318386	0.201346816564207	0.365148371670111	0.350070021007002	0	0.0758098043578903	0.204124145231932	0	0	0.0990147542976674	0.21320071635561	0.174077655955698	0.151619608715781	0.227429413073671	0	0	0	0	0.109108945117996	0.129099444873581	0	0.074535599249993	0.0758098043578903	0.0816496580927726	0.151619608715781	0.074535599249993	0	0.0990147542976674	0.102062072615966	0.0962250448649376	0.109108945117996	0.0912870929175277	0.17817416127495	0	0	0	0.0615457454896664	0	0.151619608715781	0.21320071635561	0.192450089729875	0.408248290463863	0
BM_InOm_475	0.074535599249993	0.0729324957489473	0	0	0	0	0	0.0821994936526786	0	0.0857492925712544	0	0.0928476690885259	0.0833333333333333	0	0	0.121267812518166	0.0870388279778489	0.106600358177805	0.0928476690885259	0.0928476690885259	0	0	0	0	0	0	0	0.0912870929175277	0.0928476690885259	0.1	0.0928476690885259	0.0912870929175277	0	0.121267812518166	0	0.117851130197758	0.133630620956212	0.111803398874989	0.218217890235992	0	0	0	0	0	0	0.0870388279778489	0.117851130197758	0	0
BM_InOm_476	0.0666666666666667	0.130465614610688	0.0877058019307029	0.0975900072948533	0.2	0.163299316185545	0.172132593164774	0.0735214622093808	0.2	0.306785995538948	0	0.08304547985374	0.074535599249993	0.149071198499986	0	0.108465228909328	0.0778498944161523	0.0953462589245592	0.08304547985374	0.08304547985374	0	0	0	0.115470053837925	0.239045721866879	0.14142135623731	0	0.163299316185545	0.16609095970748	0.178885438199983	0.16609095970748	0.163299316185545	0.223606797749979	0.216930457818656	0.223606797749979	0.210818510677892	0.119522860933439	0.2	0.195180014589707	0	0.0790569415042095	0.10690449676497	0.0674199862463242	0.105409255338946	0.24913643956122	0.311399577664609	0.210818510677892	0	0
BM_InOm_477	0	0.0842151921066519	0	0	0.129099444873581	0.105409255338946	0.111111111111111	0	0.129099444873581	0.297044262893002	0	0	0.0962250448649376	0.192450089729875	0	0	0	0	0	0	0	0	0	0.298142396999972	0.308606699924184	0.182574185835055	0	0.210818510677892	0.214422506967559	0.23094010767585	0.214422506967559	0.105409255338946	0.288675134594813	0.280056016805602	0.288675134594813	0.272165526975909	0.154303349962092	0.258198889747161	0.251976315339485	0	0.102062072615966	0.0690065559342354	0.0870388279778489	0.136082763487954	0.214422506967559	0.301511344577764	0.272165526975909	0	0
BM_InOm_478	0	0	0	0	0.158113883008419	0.129099444873581	0.136082763487954	0	0.158113883008419	0.242535625036333	0	0	0	0.235702260395516	0	0	0	0	0	0	0	0	0	0.182574185835055	0.188982236504614	0.223606797749979	0	0.129099444873581	0.131306432859723	0.14142135623731	0.131306432859723	0.129099444873581	0.353553390593274	0.171498585142509	0.176776695296637	0.166666666666667	0.188982236504614	0.158113883008419	0.154303349962092	0	0.125	0.0845154254728517	0.106600358177805	0.166666666666667	0.131306432859723	0.246182981958665	0.166666666666667	0	0
BM_InOm_479	0	0	0	0	0	0	0	0	0	0.121267812518166	0	0	0	0	0	0	0	0	0	0	0	0	0	0	0	0	0	0	0	0	0	0	0	0	0	0	0	0	0.154303349962092	0	0	0	0	0	0	0.123091490979333	0.166666666666667	0	0
BM_InOm_481	0.086066296582387	0.168430384213304	0.11322770341446	0	0.129099444873581	0.105409255338946	0.111111111111111	0.0949157995752499	0.258198889747161	0.297044262893002	0	0.107211253483779	0.0962250448649376	0	0	0.140028008402801	0.100503781525921	0.123091490979333	0.107211253483779	0.107211253483779	0	0	0	0	0.154303349962092	0.182574185835055	0	0.105409255338946	0.107211253483779	0.115470053837925	0.107211253483779	0.105409255338946	0	0.140028008402801	0.144337567297406	0.136082763487954	0.154303349962092	0.129099444873581	0.251976315339485	0	0	0	0.0870388279778489	0	0.214422506967559	0.301511344577764	0.272165526975909	0.577350269189626	0
BM_InOm_483	0.172132593164774	0.168430384213304	0.226455406828919	0.125988157669742	0.258198889747161	0.210818510677892	0.222222222222222	0.1898315991505	0.129099444873581	0.297044262893002	0	0.214422506967559	0.192450089729875	0	0	0.280056016805602	0.201007563051842	0.246182981958665	0.214422506967559	0.214422506967559	0	0	0	0	0.154303349962092	0	0	0.105409255338946	0.107211253483779	0.115470053837925	0.214422506967559	0.105409255338946	0	0.280056016805602	0.288675134594813	0.272165526975909	0.154303349962092	0.258198889747161	0.377964473009227	0	0	0.0690065559342354	0	0	0.214422506967559	0.301511344577764	0.408248290463863	0	0
BM_InOm_484	0	0.0842151921066519	0	0	0	0	0	0	0.129099444873581	0.198029508595335	0	0	0	0	0	0	0	0	0	0	0	0	0	0	0	0	0	0	0	0	0	0	0	0	0	0	0	0	0.125988157669742	0	0	0	0	0	0.107211253483779	0.201007563051842	0.136082763487954	0	0
BM_InOm_485	0.105409255338946	0.103142124625879	0	0	0	0	0	0.116247638743819	0	0.121267812518166	0	0.131306432859723	0.117851130197758	0	0	0.171498585142509	0.123091490979333	0.150755672288882	0.131306432859723	0.131306432859723	0	0	0	0	0	0	0	0.129099444873581	0.131306432859723	0.14142135623731	0.131306432859723	0.129099444873581	0	0.171498585142509	0	0.166666666666667	0.188982236504614	0.158113883008419	0.308606699924184	0	0	0	0	0	0	0.123091490979333	0.166666666666667	0	0
BM_InOm_486	0.086066296582387	0.0842151921066519	0	0	0.129099444873581	0.105409255338946	0	0	0.129099444873581	0.198029508595335	0	0.107211253483779	0.0962250448649376	0	0	0	0.100503781525921	0.123091490979333	0.107211253483779	0.107211253483779	0.174077655955698	0	0.160128153805087	0.149071198499986	0.154303349962092	0.182574185835055	0.218217890235992	0.105409255338946	0.107211253483779	0.115470053837925	0.107211253483779	0.105409255338946	0	0.140028008402801	0.144337567297406	0.136082763487954	0.154303349962092	0.129099444873581	0.251976315339485	0	0	0	0	0	0.107211253483779	0.201007563051842	0.272165526975909	0	0
BM_InOm_487	0.172132593164774	0.168430384213304	0.11322770341446	0	0.258198889747161	0.210818510677892	0.111111111111111	0.0949157995752499	0.258198889747161	0.198029508595335	0	0.214422506967559	0.192450089729875	0	0	0.140028008402801	0.201007563051842	0.246182981958665	0.214422506967559	0.214422506967559	0.174077655955698	0	0.160128153805087	0.149071198499986	0.308606699924184	0.365148371670111	0.218217890235992	0.210818510677892	0.214422506967559	0.23094010767585	0.214422506967559	0.210818510677892	0	0.280056016805602	0.288675134594813	0.272165526975909	0.308606699924184	0.258198889747161	0.251976315339485	0	0	0	0.0870388279778489	0	0.214422506967559	0.201007563051842	0.272165526975909	0.577350269189626	0.408248290463863
BM_InOm_488	0.223606797749979	0.145864991497895	0.098058067569092	0.109108945117996	0.223606797749979	0.182574185835055	0.0962250448649376	0.0821994936526786	0.223606797749979	0.171498585142509	0	0.278543007265578	0.166666666666667	0.166666666666667	0.158113883008419	0.121267812518166	0.174077655955698	0.21320071635561	0.278543007265578	0.185695338177052	0.301511344577764	0.166666666666667	0.277350098112615	0.258198889747161	0.400891862868637	0.474341649025257	0.377964473009227	0.182574185835055	0.278543007265578	0.2	0.278543007265578	0.182574185835055	0	0.242535625036333	0.375	0.353553390593274	0.267261241912424	0.335410196624968	0.218217890235992	0	0	0	0	0	0.278543007265578	0.174077655955698	0.235702260395516	0	0.707106781186547
BM_InOm_489	0.105409255338946	0.206284249251759	0.138675049056307	0	0.158113883008419	0.129099444873581	0.136082763487954	0.116247638743819	0.316227766016838	0.242535625036333	0	0.131306432859723	0.117851130197758	0	0	0.171498585142509	0.123091490979333	0.150755672288882	0.131306432859723	0.131306432859723	0	0	0	0	0.188982236504614	0.223606797749979	0	0.129099444873581	0.131306432859723	0.14142135623731	0.131306432859723	0.129099444873581	0	0.171498585142509	0.176776695296637	0.166666666666667	0.188982236504614	0.158113883008419	0.154303349962092	0	0	0	0.106600358177805	0	0.262612865719445	0.246182981958665	0.166666666666667	0.707106781186547	0
BM_InOm_490	0	0.103142124625879	0	0	0	0	0	0	0.158113883008419	0.242535625036333	0	0	0	0	0	0	0	0	0	0	0	0	0	0	0	0	0	0	0	0	0	0	0	0	0	0	0	0	0.154303349962092	0	0	0	0	0	0.131306432859723	0.246182981958665	0.166666666666667	0	0
BM_InOm_491	0	0.0842151921066519	0	0	0	0	0	0	0.129099444873581	0.198029508595335	0	0	0	0	0	0	0	0	0	0	0	0	0	0	0	0	0	0	0	0	0	0	0	0	0	0	0	0	0.125988157669742	0	0	0	0	0	0.107211253483779	0.201007563051842	0.136082763487954	0	0.408248290463863
BM_InOm_492	0.0666666666666667	0.130465614610688	0.0877058019307029	0	0.1	0.0816496580927726	0.086066296582387	0.0735214622093808	0.2	0.230089496654211	0	0.08304547985374	0.074535599249993	0	0	0.108465228909328	0.0778498944161523	0.0953462589245592	0.08304547985374	0.08304547985374	0	0	0	0	0.119522860933439	0.14142135623731	0	0.0816496580927726	0.08304547985374	0.0894427190999916	0.08304547985374	0.0816496580927726	0	0.108465228909328	0.111803398874989	0.105409255338946	0.119522860933439	0.1	0.195180014589707	0	0	0	0.0674199862463242	0	0.16609095970748	0.233549683248457	0.210818510677892	0.447213595499958	0.316227766016838
BM_InOm_493	0	0.145864991497895	0	0	0	0	0	0	0.111803398874989	0.257247877713763	0	0	0.0833333333333333	0	0	0	0	0	0	0	0	0	0	0.129099444873581	0.133630620956212	0	0	0.0912870929175277	0.0928476690885259	0.1	0.0928476690885259	0	0	0.121267812518166	0.125	0.117851130197758	0	0.111803398874989	0.218217890235992	0	0	0	0	0	0.185695338177052	0.261116483933547	0.235702260395516	0	0
BM_InOm_494	0.133333333333333	0.195698421916033	0.0877058019307029	0	0.2	0.163299316185545	0.086066296582387	0.0735214622093808	0.3	0.230089496654211	0	0.16609095970748	0.149071198499986	0	0	0.108465228909328	0.155699788832305	0.190692517849118	0.16609095970748	0.16609095970748	0.134839972492648	0	0.124034734589208	0.23094010767585	0.239045721866879	0.282842712474619	0.169030850945703	0.163299316185545	0.16609095970748	0.178885438199983	0.16609095970748	0.163299316185545	0	0.216930457818656	0.223606797749979	0.210818510677892	0.239045721866879	0.2	0.195180014589707	0	0	0	0.0674199862463242	0	0.24913643956122	0.233549683248457	0.210818510677892	0.447213595499958	0.316227766016838
BM_InOm_495	0.133333333333333	0.130465614610688	0.0877058019307029	0.0975900072948533	0.1	0.163299316185545	0.172132593164774	0.147042924418762	0.1	0.153392997769474	0.14142135623731	0	0.074535599249993	0	0.14142135623731	0	0	0.0953462589245592	0.08304547985374	0.16609095970748	0	0	0	0.23094010767585	0.119522860933439	0.14142135623731	0	0.163299316185545	0	0.0894427190999916	0.16609095970748	0.0816496580927726	0	0.216930457818656	0.111803398874989	0.210818510677892	0.119522860933439	0.2	0.195180014589707	0	0	0	0	0	0.24913643956122	0.233549683248457	0.105409255338946	0	0.316227766016838
BM_InOm_496	0.121716123890037	0.238196533670165	0.160128153805087	0.17817416127495	0.182574185835055	0.223606797749979	0.157134840263677	0.201346816564207	0.273861278752583	0.280056016805602	0	0.0758098043578903	0.136082763487954	0	0	0.0990147542976674	0.14213381090374	0.174077655955698	0.151619608715781	0.151619608715781	0	0	0	0	0.109108945117996	0.129099444873581	0	0.074535599249993	0.0758098043578903	0.0816496580927726	0.0758098043578903	0.074535599249993	0	0.0990147542976674	0.102062072615966	0.0962250448649376	0.109108945117996	0.0912870929175277	0.17817416127495	0	0	0	0.0615457454896664	0	0.151619608715781	0.21320071635561	0.192450089729875	0.408248290463863	0
BM_InOm_497	0	0	0	0	0	0	0	0	0	0.171498585142509	0	0	0	0	0	0	0	0	0	0	0	0	0	0	0	0	0	0	0	0	0	0	0	0	0	0	0	0	0.218217890235992	0	0	0	0	0	0	0.174077655955698	0.235702260395516	0	0
BM_InOm_498	0	0	0.11322770341446	0	0	0.105409255338946	0.111111111111111	0	0	0.0990147542976674	0	0	0	0	0	0	0	0	0	0	0	0	0	0	0	0	0	0	0	0	0	0	0	0	0	0	0	0	0.125988157669742	0.103695169473043	0.102062072615966	0.0690065559342354	0.0870388279778489	0.136082763487954	0	0.100503781525921	0.136082763487954	0	0
BM_InOm_499	0	0	0	0	0	0	0	0	0	0	0	0	0	0	0	0	0	0	0	0	0	0	0	0.182574185835055	0	0	0	0	0	0	0	0	0	0	0	0	0	0	0	0	0	0	0	0	0	0	0	0	0
BM_InOm_500	0	0.145864991497895	0	0	0	0	0	0	0.223606797749979	0.171498585142509	0	0	0	0	0	0	0	0	0	0	0	0	0	0	0	0	0	0	0	0	0	0	0	0	0	0	0	0	0	0	0	0	0	0	0.185695338177052	0.174077655955698	0	0	0
BM_InOm_502	0	0	0.138675049056307	0	0	0.129099444873581	0.136082763487954	0	0	0	0	0	0	0	0	0	0	0	0	0	0	0	0	0	0	0	0	0	0	0	0	0	0	0	0	0	0	0	0	0.127000127000191	0.125	0.169030850945703	0.21320071635561	0.166666666666667	0	0	0	0	0
BM_InOm_503	0	0	0	0	0	0	0	0	0	0	0	0	0	0	0	0	0	0	0	0	0	0	0	0	0	0	0	0	0	0	0	0	0	0	0	0	0	0	0	0.179605302026775	0.176776695296637	0.119522860933439	0.150755672288882	0.235702260395516	0	0	0	0	0
BM_InOm_504	0.105409255338946	0.103142124625879	0.138675049056307	0	0.158113883008419	0.129099444873581	0.136082763487954	0.116247638743819	0.158113883008419	0.242535625036333	0	0.131306432859723	0.117851130197758	0	0	0.171498585142509	0.123091490979333	0.150755672288882	0.131306432859723	0.131306432859723	0	0	0	0	0.188982236504614	0.223606797749979	0	0.129099444873581	0.131306432859723	0.14142135623731	0.131306432859723	0.129099444873581	0	0.171498585142509	0.176776695296637	0.166666666666667	0.188982236504614	0.158113883008419	0.308606699924184	0	0	0	0.106600358177805	0	0.131306432859723	0.246182981958665	0.333333333333333	0.707106781186547	0
BM_InOm_505	0.0608580619450185	0.238196533670165	0.240192230707631	0.0890870806374748	0.182574185835055	0.223606797749979	0.235702260395516	0.134231211042805	0.182574185835055	0.210042012604201	0	0.0758098043578903	0.136082763487954	0	0	0.0990147542976674	0.0710669054518702	0.0870388279778489	0.0758098043578903	0.0758098043578903	0	0	0	0.105409255338946	0.218217890235992	0.129099444873581	0	0.149071198499986	0.151619608715781	0.163299316185545	0.151619608715781	0.074535599249993	0	0.198029508595335	0.204124145231932	0.192450089729875	0.109108945117996	0.182574185835055	0.17817416127495	0.0733235575106767	0.0721687836487032	0.0487950036474267	0.123091490979333	0.0962250448649376	0.227429413073671	0.21320071635561	0.192450089729875	0.408248290463863	0
BM_InOm_506	0	0.0842151921066519	0	0	0	0	0	0	0.129099444873581	0.198029508595335	0	0	0	0	0	0	0	0	0	0	0	0	0	0	0	0	0	0	0	0	0	0	0	0	0	0	0	0	0.125988157669742	0.103695169473043	0.102062072615966	0.0690065559342354	0.0870388279778489	0	0.107211253483779	0.201007563051842	0.136082763487954	0	0
BM_InOm_507	0.105409255338946	0	0.138675049056307	0	0	0.258198889747161	0.272165526975909	0.116247638743819	0	0	0	0	0	0	0	0	0	0.150755672288882	0.131306432859723	0.131306432859723	0	0	0	0.182574185835055	0.188982236504614	0.223606797749979	0	0.129099444873581	0	0	0.131306432859723	0	0	0.171498585142509	0.176776695296637	0.166666666666667	0	0.158113883008419	0.154303349962092	0.127000127000191	0.125	0.0845154254728517	0.106600358177805	0.166666666666667	0.131306432859723	0.123091490979333	0.166666666666667	0	0
BM_InOm_511	0	0	0	0	0	0	0	0	0	0	0	0	0	0	0	0	0	0	0	0	0	0	0	0	0	0	0	0	0	0	0	0	0	0	0	0	0	0	0	0.179605302026775	0.176776695296637	0.119522860933439	0.150755672288882	0.235702260395516	0	0	0	0	0
BM_InOm_512	0	0	0	0	0.223606797749979	0.182574185835055	0.192450089729875	0	0.223606797749979	0.171498585142509	0	0	0	0.333333333333333	0	0	0	0	0	0	0	0	0	0.258198889747161	0.267261241912424	0.316227766016838	0	0.182574185835055	0.185695338177052	0.2	0.185695338177052	0.182574185835055	0.5	0.242535625036333	0.25	0.235702260395516	0.267261241912424	0.223606797749979	0	0	0.176776695296637	0.119522860933439	0.150755672288882	0.235702260395516	0.185695338177052	0.174077655955698	0	0	0
BM_InOm_513	0	0	0.196116135138184	0	0	0.182574185835055	0.192450089729875	0	0	0	0	0	0	0	0	0	0	0	0	0	0	0	0	0	0	0	0	0	0	0	0	0	0	0	0	0	0	0	0	0.179605302026775	0.176776695296637	0.119522860933439	0.150755672288882	0.235702260395516	0	0	0	0	0
BM_InOm_514	0	0	0	0	0	0	0	0	0	0	0	0	0	0	0	0	0	0	0	0	0	0	0	0	0	0	0	0	0	0	0	0	0	0	0	0	0	0	0	0.179605302026775	0.176776695296637	0.119522860933439	0.150755672288882	0.235702260395516	0	0	0	0	0
BM_InOm_515	0.086066296582387	0.0842151921066519	0.11322770341446	0.125988157669742	0.258198889747161	0.210818510677892	0.222222222222222	0.0949157995752499	0.129099444873581	0.297044262893002	0	0.107211253483779	0.0962250448649376	0.192450089729875	0	0.140028008402801	0.100503781525921	0.123091490979333	0.107211253483779	0.107211253483779	0	0	0	0.149071198499986	0.308606699924184	0.182574185835055	0	0.210818510677892	0.214422506967559	0.23094010767585	0.214422506967559	0.210818510677892	0.288675134594813	0.280056016805602	0.288675134594813	0.272165526975909	0.154303349962092	0.258198889747161	0.251976315339485	0	0.102062072615966	0.138013111868471	0.0870388279778489	0.136082763487954	0.214422506967559	0.301511344577764	0.272165526975909	0	0
BM_InOm_516	0	0.130465614610688	0	0	0	0	0	0	0.1	0.153392997769474	0	0	0.074535599249993	0	0	0	0	0	0	0	0	0	0	0.23094010767585	0.119522860933439	0	0	0.0816496580927726	0.08304547985374	0.0894427190999916	0.08304547985374	0	0	0.108465228909328	0.111803398874989	0.105409255338946	0	0.1	0.0975900072948533	0	0	0	0	0	0.16609095970748	0.155699788832305	0.105409255338946	0	0.316227766016838
BM_InOm_517	0	0	0	0	0	0	0	0	0	0	0	0	0	0	0	0	0	0	0	0	0	0	0	0	0	0	0	0	0	0	0	0	0	0	0	0	0	0	0	0	0	0	0	0	0	0	0	0	0.5
BM_InOm_518	0.086066296582387	0.168430384213304	0.339683110243379	0.377964473009227	0.258198889747161	0.210818510677892	0.222222222222222	0.1898315991505	0.129099444873581	0.0990147542976674	0.182574185835055	0.214422506967559	0.192450089729875	0.192450089729875	0.182574185835055	0.140028008402801	0.100503781525921	0.123091490979333	0.214422506967559	0.214422506967559	0	0	0	0	0	0	0	0.210818510677892	0.107211253483779	0.115470053837925	0.107211253483779	0.210818510677892	0.288675134594813	0	0	0.136082763487954	0.154303349962092	0.129099444873581	0	0	0	0	0	0	0	0	0	0	0
BM_InOm_519	0.149071198499986	0.145864991497895	0.098058067569092	0.109108945117996	0.223606797749979	0.182574185835055	0.0962250448649376	0.0821994936526786	0.111803398874989	0.257247877713763	0	0.185695338177052	0.166666666666667	0	0	0.121267812518166	0.174077655955698	0.21320071635561	0.185695338177052	0.185695338177052	0.150755672288882	0	0.138675049056307	0.129099444873581	0.267261241912424	0.158113883008419	0.188982236504614	0.182574185835055	0.185695338177052	0.2	0.185695338177052	0.182574185835055	0	0.242535625036333	0.25	0.235702260395516	0.133630620956212	0.223606797749979	0.327326835353989	0	0	0.0597614304667197	0	0	0.185695338177052	0.261116483933547	0.353553390593274	0	0.353553390593274
BM_InOm_520	0	0.0842151921066519	0	0	0.129099444873581	0.105409255338946	0.111111111111111	0	0.258198889747161	0.198029508595335	0	0	0	0.192450089729875	0	0	0	0	0	0	0	0	0	0.149071198499986	0.154303349962092	0.182574185835055	0	0.105409255338946	0.107211253483779	0.115470053837925	0.107211253483779	0.105409255338946	0.288675134594813	0.140028008402801	0.144337567297406	0.136082763487954	0.154303349962092	0.129099444873581	0	0	0.102062072615966	0.0690065559342354	0.0870388279778489	0.136082763487954	0.214422506967559	0.201007563051842	0	0	0.408248290463863
BM_InOm_521	0	0.130465614610688	0.0877058019307029	0	0	0.0816496580927726	0.086066296582387	0	0.1	0.230089496654211	0	0	0.074535599249993	0	0	0	0	0	0	0	0	0	0	0.115470053837925	0.119522860933439	0	0	0.0816496580927726	0.08304547985374	0.0894427190999916	0.08304547985374	0	0	0.108465228909328	0.111803398874989	0.105409255338946	0	0.1	0.195180014589707	0.1606438657805	0.158113883008419	0.10690449676497	0.134839972492648	0.210818510677892	0.16609095970748	0.233549683248457	0.210818510677892	0	0
BM_InOm_522	0	0	0	0	0	0	0	0	0	0.121267812518166	0	0	0	0	0	0	0	0	0	0	0	0	0	0	0	0	0	0	0	0	0	0	0	0	0	0	0	0	0.154303349962092	0	0	0	0	0	0	0.123091490979333	0.166666666666667	0	0
BM_InOm_523	0	0.119098266835083	0	0	0	0	0	0	0.0912870929175277	0.210042012604201	0	0	0.0680413817439772	0	0	0	0	0	0	0	0	0	0	0.210818510677892	0.109108945117996	0	0	0.074535599249993	0.0758098043578903	0.0816496580927726	0.0758098043578903	0	0	0.0990147542976674	0.102062072615966	0.0962250448649376	0	0.0912870929175277	0.17817416127495	0	0	0	0	0	0.151619608715781	0.21320071635561	0.192450089729875	0	0.288675134594813
BM_InOm_524	0.105409255338946	0.103142124625879	0	0	0.158113883008419	0.129099444873581	0	0	0.158113883008419	0.121267812518166	0	0.131306432859723	0.117851130197758	0	0	0	0.123091490979333	0.150755672288882	0.131306432859723	0.131306432859723	0.21320071635561	0	0.196116135138184	0.182574185835055	0.188982236504614	0.223606797749979	0.267261241912424	0.129099444873581	0.131306432859723	0.14142135623731	0.131306432859723	0.129099444873581	0	0.171498585142509	0.176776695296637	0.166666666666667	0.188982236504614	0.158113883008419	0.154303349962092	0	0	0	0	0	0.131306432859723	0.123091490979333	0.166666666666667	0	0
BM_InOm_528	0	0.103142124625879	0	0	0	0	0	0	0.158113883008419	0.121267812518166	0	0	0	0	0	0	0	0	0	0	0	0	0	0	0	0	0	0	0	0	0	0	0	0	0	0	0	0	0	0.127000127000191	0.125	0.0845154254728517	0.106600358177805	0.166666666666667	0.131306432859723	0.123091490979333	0	0	0
BM_InOm_529	0	0	0	0	0	0	0	0	0	0	0	0	0	0	0	0	0	0	0	0	0	0	0	0	0	0	0	0	0	0	0	0	0	0	0	0	0	0	0	0.179605302026775	0.176776695296637	0.119522860933439	0.150755672288882	0.235702260395516	0	0	0	0	0
BM_InOm_530	0	0.103142124625879	0	0	0.158113883008419	0.129099444873581	0.136082763487954	0	0.316227766016838	0.242535625036333	0	0	0	0.235702260395516	0	0	0	0	0	0	0	0	0	0.182574185835055	0.188982236504614	0.223606797749979	0	0.129099444873581	0.131306432859723	0.14142135623731	0.131306432859723	0.129099444873581	0.353553390593274	0.171498585142509	0.176776695296637	0.166666666666667	0.188982236504614	0.158113883008419	0	0	0.125	0.0845154254728517	0.106600358177805	0.166666666666667	0.262612865719445	0.246182981958665	0	0	0
BM_InOm_535	0	0	0	0	0	0	0	0	0	0.121267812518166	0	0	0	0	0	0	0	0	0	0	0	0	0	0	0	0	0	0	0	0	0	0	0	0	0	0	0	0	0.154303349962092	0.127000127000191	0.125	0.0845154254728517	0.106600358177805	0.166666666666667	0	0.123091490979333	0.166666666666667	0	0
BM_InOm_537	0	0	0	0	0	0	0	0	0	0	0	0	0	0	0	0	0	0	0	0	0	0	0	0.258198889747161	0	0	0	0	0	0	0	0	0	0	0	0	0	0	0	0	0	0	0	0	0	0	0	0	0
BM_InOm_538	0.149071198499986	0.145864991497895	0.196116135138184	0	0.223606797749979	0.182574185835055	0.192450089729875	0.164398987305357	0.223606797749979	0.171498585142509	0	0.185695338177052	0.166666666666667	0	0	0.242535625036333	0.174077655955698	0.21320071635561	0.185695338177052	0.185695338177052	0	0	0	0	0.267261241912424	0.316227766016838	0	0.182574185835055	0.185695338177052	0.2	0.185695338177052	0.182574185835055	0	0.242535625036333	0.25	0.235702260395516	0.267261241912424	0.223606797749979	0.218217890235992	0	0	0	0.150755672288882	0	0.185695338177052	0.174077655955698	0.235702260395516	1	0
BM_InOm_539	0.086066296582387	0.168430384213304	0.11322770341446	0.125988157669742	0.129099444873581	0.105409255338946	0.111111111111111	0.0949157995752499	0.129099444873581	0.297044262893002	0	0.107211253483779	0.0962250448649376	0	0	0.140028008402801	0.100503781525921	0.123091490979333	0.107211253483779	0.107211253483779	0	0	0	0	0.154303349962092	0	0	0.105409255338946	0.107211253483779	0.115470053837925	0.107211253483779	0.105409255338946	0	0.140028008402801	0.144337567297406	0.136082763487954	0	0.129099444873581	0.251976315339485	0	0	0.0690065559342354	0	0	0.214422506967559	0.301511344577764	0.272165526975909	0	0
BM_InOm_540	0	0	0	0	0	0	0	0	0	0	0	0	0	0	0	0	0	0	0	0	0	0	0	0	0	0	0	0	0	0	0	0	0	0	0	0	0	0	0	0.179605302026775	0.176776695296637	0.119522860933439	0.150755672288882	0.235702260395516	0	0	0	0	0
BM_InOm_541	0.0666666666666667	0.130465614610688	0	0	0.1	0.0816496580927726	0	0	0.2	0.230089496654211	0	0.08304547985374	0.074535599249993	0	0	0	0.0778498944161523	0.0953462589245592	0.08304547985374	0.08304547985374	0.134839972492648	0	0.124034734589208	0.115470053837925	0.119522860933439	0.14142135623731	0.169030850945703	0.0816496580927726	0.08304547985374	0.0894427190999916	0.08304547985374	0.0816496580927726	0	0.108465228909328	0.111803398874989	0.105409255338946	0.119522860933439	0.1	0.195180014589707	0.0803219328902499	0.0790569415042095	0.0534522483824849	0.0674199862463242	0.105409255338946	0.16609095970748	0.233549683248457	0.210818510677892	0	0
BM_InOm_542	0.105409255338946	0.103142124625879	0.138675049056307	0.154303349962092	0.158113883008419	0.129099444873581	0.136082763487954	0.116247638743819	0	0.242535625036333	0	0.131306432859723	0.117851130197758	0	0	0.171498585142509	0.123091490979333	0.150755672288882	0.131306432859723	0.131306432859723	0	0	0	0	0.188982236504614	0	0	0.129099444873581	0.131306432859723	0.14142135623731	0.131306432859723	0.129099444873581	0	0.171498585142509	0.176776695296637	0.166666666666667	0	0.158113883008419	0.308606699924184	0	0	0.0845154254728517	0	0	0.131306432859723	0.246182981958665	0.333333333333333	0	0
BM_InOm_543	0.149071198499986	0.145864991497895	0	0	0.223606797749979	0.182574185835055	0	0	0.223606797749979	0.171498585142509	0	0.185695338177052	0.166666666666667	0	0	0	0.174077655955698	0.21320071635561	0.185695338177052	0.185695338177052	0.301511344577764	0	0.277350098112615	0.258198889747161	0.267261241912424	0.316227766016838	0.377964473009227	0.182574185835055	0.185695338177052	0.2	0.185695338177052	0.182574185835055	0	0.242535625036333	0.25	0.235702260395516	0.267261241912424	0.223606797749979	0.218217890235992	0	0	0	0	0	0.185695338177052	0.174077655955698	0.235702260395516	0	0
BM_InOm_544	0.210818510677892	0.206284249251759	0.138675049056307	0.154303349962092	0.158113883008419	0.258198889747161	0.136082763487954	0.232495277487639	0.316227766016838	0.242535625036333	0	0.131306432859723	0.235702260395516	0	0	0.171498585142509	0.246182981958665	0.301511344577764	0.262612865719445	0.262612865719445	0	0	0	0	0.188982236504614	0.223606797749979	0	0.129099444873581	0.131306432859723	0.14142135623731	0.131306432859723	0.129099444873581	0	0.171498585142509	0.176776695296637	0.166666666666667	0.188982236504614	0.158113883008419	0.154303349962092	0	0	0	0.106600358177805	0	0.131306432859723	0.123091490979333	0.166666666666667	0.707106781186547	0
BM_InOm_545	0	0	0	0	0	0	0	0	0	0	0	0	0	0	0	0	0	0	0	0	0	0	0	0	0	0	0	0	0	0	0	0	0	0	0	0	0	0	0	0	0	0	0	0	0	0	0	0	0
BM_InOm_555	0	0	0.196116135138184	0	0	0.182574185835055	0.192450089729875	0	0	0	0	0	0	0	0	0	0	0	0	0	0	0	0	0	0	0	0	0	0	0	0	0	0	0	0	0	0	0	0	0.179605302026775	0.176776695296637	0.119522860933439	0.150755672288882	0.235702260395516	0	0	0	0	0
BM_MaPa_001	0.0953462589245592	0.155492603392781	0.167248402001418	0.186096842079694	0.143019388386839	0.194624736040381	0.164121987972444	0.105149945584917	0.143019388386839	0.182818106031783	0	0.158361516492979	0.21320071635561	0.0710669054518702	0	0.103417537999004	0.111340442853781	0.181818181818182	0.118771137369734	0.158361516492979	0	0	0	0.165144564768954	0.227921152919276	0.134839972492648	0	0.194624736040381	0.197951895616224	0.21320071635561	0.237542274739469	0.194624736040381	0.106600358177805	0.25854384499751	0.21320071635561	0.251259453814803	0.170940864689457	0.238365647311398	0.186096842079694	0.268043853373619	0.263822426505543	0.280305955290694	0.289270955939951	0.251259453814803	0.316723032985958	0.222680885707562	0.201007563051842	0	0
BM_MaPa_002	0.186500961648063	0.243319625868989	0.204465205027383	0.273009453115974	0.279751442472094	0.342624144432096	0.280900323866795	0.205677351057318	0.233126202060078	0.250319488948253	0.0659380473395787	0.271041082431828	0.278019218742766	0.139009609371383	0.0659380473395787	0.151716521227252	0.217786202592188	0.311187957132071	0.23232092779871	0.309761237064947	0.0628694613461931	0	0.057831493196624	0.269190951029083	0.334366927545212	0.263752189358315	0.0788110406239101	0.266485445669408	0.23232092779871	0.25021729686849	0.309761237064947	0.228416096288064	0.208514414057075	0.303433042454504	0.312771621085612	0.344031231028093	0.222911285030141	0.32637668288411	0.227507877596645	0.262152060195598	0.294883912309794	0.274144632453575	0.251477845384773	0.245736593591495	0.348481391698065	0.290381603456251	0.294883912309794	0	0
BM_MaPa_003	0.0975900072948533	0.222812454927731	0.128388147753274	0.0952380952380952	0.14638501094228	0.199204768222399	0.167984210226323	0.143499200666835	0.195180014589707	0.18712029714128	0	0.121566134770966	0.145478593490662	0.0727392967453308	0	0.0529256124024963	0.113960576459638	0.139572631559771	0.0810440898473108	0.121566134770966	0.0657951694959769	0.0727392967453308	0.0605227532668802	0.225374467927604	0.174963553055941	0.138013111868471	0.0824786098842323	0.119522860933439	0.162088179694622	0.174574312188794	0.202610224618277	0.0796819072889596	0.109108945117996	0.158776837207489	0.163663417676994	0.154303349962092	0.116642368703961	0.14638501094228	0.142857142857143	0.352737810751329	0.424334212395753	0.339066345122246	0.361873432227873	0.25717224993682	0.243132269541932	0.189934294099397	0.154303349962092	0	0
BM_MaPa_004	0.182574185835055	0.178647400252624	0.200160192256359	0.222717701593687	0.273861278752583	0.298142396999972	0.274985970461435	0.167789013803506	0.228217732293819	0.210042012604201	0	0.265334315252616	0.23814483610392	0.136082763487954	0.0645497224367903	0.148522131446501	0.21320071635561	0.261116483933547	0.227429413073671	0.303239217431561	0.123091490979333	0	0.11322770341446	0.263523138347365	0.327326835353989	0.322748612183951	0.154303349962092	0.260874597374975	0.227429413073671	0.163299316185545	0.227429413073671	0.223606797749979	0.102062072615966	0.297044262893002	0.306186217847897	0.288675134594813	0.218217890235992	0.273861278752583	0.267261241912424	0.293294230042707	0.288675134594813	0.268372520060847	0.338501600193165	0.240562612162344	0.303239217431561	0.284267621807481	0.288675134594813	0	0.144337567297406
BM_MaPa_005	0	0.0334637240705127	0.0899842541331695	0.100125234864352	0.0512989176042577	0.0837707816583391	0.0883021571376696	0	0.102597835208515	0.0786889475364634	0	0.0426014322842305	0.0382359556450936	0.0764719112901873	0	0	0	0	0.0426014322842305	0.0426014322842305	0.0691714463866075	0	0.0636284762975778	0.118469775551818	0.122627867896993	0.145095250022002	0	0.125656172487509	0.127804296852691	0.0917662935482247	0.085202864568461	0.125656172487509	0.114707866935281	0.111282976814931	0.0573539334676404	0.108147614087175	0.122627867896993	0.102597835208515	0.0500626174321759	0.412042821715165	0.405553552826906	0.329045098264249	0.484200124706252	0.4325904563487	0.170405729136922	0.0798723063830872	0	0	0
BM_MaPa_006	0	0	0.0506369683541833	0.0563436169819011	0.0577350269189626	0.0942809041582063	0.0993807989999907	0	0.0577350269189626	0.0442807442770048	0	0	0	0.086066296582387	0	0	0	0	0	0	0.0778498944161523	0	0.0716114874039433	0.133333333333333	0.138013111868471	0.163299316185545	0	0.0471404520791032	0.0958926602970768	0.0516397779494322	0.0479463301485384	0.0471404520791032	0.129099444873581	0.062622429108515	0.0645497224367903	0.0608580619450185	0.0690065559342354	0.0577350269189626	0	0.463738895760168	0.502079011046402	0.339467369916602	0.50602431370499	0.486864495560148	0.0958926602970768	0.0449466574975495	0	0	0
BM_MaPa_007	0	0	0.101273936708367	0.0563436169819011	0.0577350269189626	0.0942809041582063	0.0993807989999907	0	0.0577350269189626	0.0442807442770048	0	0.0479463301485384	0.0430331482911935	0.086066296582387	0	0	0	0	0.0479463301485384	0.0479463301485384	0.155699788832305	0.086066296582387	0.143222974807887	0.2	0.138013111868471	0.163299316185545	0.0975900072948533	0.0942809041582063	0.0479463301485384	0.0516397779494322	0.0479463301485384	0.0942809041582063	0.129099444873581	0.062622429108515	0.0645497224367903	0.0608580619450185	0.0690065559342354	0.0577350269189626	0	0.417365006184151	0.456435464587638	0.308606699924184	0.467099366496914	0.426006433615129	0.0479463301485384	0.0449466574975495	0	0	0
BM_MaPa_008	0.133333333333333	0.228314825568705	0.175411603861406	0.195180014589707	0.25	0.285773803324704	0.215165741455968	0.147042924418762	0.25	0.230089496654211	0	0.24913643956122	0.260874597374975	0.074535599249993	0	0.108465228909328	0.194624736040381	0.238365647311398	0.16609095970748	0.24913643956122	0.134839972492648	0	0.124034734589208	0.288675134594813	0.358568582800318	0.353553390593274	0.0845154254728517	0.204124145231932	0.20761369963435	0.223606797749979	0.24913643956122	0.204124145231932	0.111803398874989	0.27116307227332	0.279508497187474	0.263523138347365	0.239045721866879	0.25	0.195180014589707	0.24096579867075	0.276699295264733	0.240535117721182	0.337099931231621	0.210818510677892	0.33218191941496	0.272474630456533	0.263523138347365	0.223606797749979	0
BM_MaPa_009	0	0	0.104828483672192	0.116642368703961	0.0597614304667197	0.0975900072948533	0.102868899974728	0	0.0597614304667197	0.0458349248514106	0	0.0496291666985465	0.0445435403187374	0.0890870806374748	0	0	0	0	0.0496291666985465	0.0496291666985465	0.161164592805076	0.0890870806374748	0.14824986333222	0.207019667802706	0.142857142857143	0.169030850945703	0.101015254455221	0.0975900072948533	0.099258333397093	0.0534522483824849	0.0496291666985465	0.0975900072948533	0.133630620956212	0.0648203723552164	0.0668153104781061	0.0629940788348712	0.0714285714285714	0.0597614304667197	0	0.384012288589855	0.425210032135381	0.287494454249973	0.443202630213959	0.50395263067897	0.099258333397093	0.0465242105199235	0	0	0
BM_MaPa_010	0.136797113611354	0.234246068493589	0.179968508266339	0.250313087160879	0.256494588021289	0.293197735804187	0.220755392844174	0.150862857280943	0.205195670417031	0.23606684260939	0	0.255608593705383	0.267651689515655	0.0764719112901873	0	0.111282976814931	0.199680765957718	0.244557994022259	0.170405729136922	0.255608593705383	0.0691714463866075	0	0.0636284762975778	0.236939551103637	0.306569669742483	0.217642875033004	0.086710996952412	0.209426954145848	0.213007161421153	0.229415733870562	0.255608593705383	0.209426954145848	0.114707866935281	0.278207442037329	0.286769667338202	0.270369035217938	0.18394180184549	0.256494588021289	0.200250469728704	0.288429975200615	0.324442842261525	0.301624673408895	0.311271508739734	0.270369035217938	0.340811458273844	0.279553072340805	0.270369035217938	0	0
BM_MaPa_011	0.0351364184463153	0.0687614164172529	0.138675049056307	0.102868899974728	0.105409255338946	0.129099444873581	0.136082763487954	0.0387492129146064	0.105409255338946	0.121267812518166	0	0.0875376219064817	0.117851130197758	0.0785674201318386	0	0.0571661950475029	0.0410304969931109	0.0502518907629606	0.0875376219064817	0.0875376219064817	0.14213381090374	0.0785674201318386	0.130744090092123	0.243432247780074	0.188982236504614	0.149071198499986	0.0890870806374748	0.172132593164774	0.175075243812963	0.14142135623731	0.175075243812963	0.129099444873581	0.117851130197758	0.228664780190012	0.176776695296637	0.222222222222222	0.188982236504614	0.210818510677892	0.154303349962092	0.296333629667111	0.333333333333333	0.253546276418555	0.355334527259351	0.277777777777778	0.218844054766204	0.123091490979333	0.111111111111111	0	0
BM_MaPa_012	0	0	0.0591312395989083	0.0657951694959769	0	0.055048188256318	0.0580258853185659	0	0	0	0	0	0	0	0	0	0	0	0	0	0	0	0	0	0	0	0	0	0.0559892510955854	0	0	0	0	0	0	0	0	0	0	0.433224288859106	0.426401432711221	0.288299988062579	0.409090909090909	0.497468338163091	0.0559892510955854	0	0	0	0
BM_MaPa_013	0.133333333333333	0.228314825568705	0.175411603861406	0.195180014589707	0.25	0.285773803324704	0.215165741455968	0.147042924418762	0.25	0.230089496654211	0	0.24913643956122	0.260874597374975	0.074535599249993	0	0.108465228909328	0.194624736040381	0.238365647311398	0.16609095970748	0.24913643956122	0.0674199862463242	0	0.0620173672946042	0.288675134594813	0.298807152333598	0.282842712474619	0.0845154254728517	0.204124145231932	0.20761369963435	0.223606797749979	0.24913643956122	0.204124145231932	0.111803398874989	0.27116307227332	0.279508497187474	0.263523138347365	0.239045721866879	0.25	0.195180014589707	0.281126765115875	0.316227766016838	0.267261241912424	0.337099931231621	0.263523138347365	0.33218191941496	0.272474630456533	0.263523138347365	0.223606797749979	0
BM_MaPa_014	0.195180014589707	0.222812454927731	0.213980246255456	0.142857142857143	0.29277002188456	0.318727629155838	0.251976315339485	0.179374000833544	0.195180014589707	0.261968415997792	0.0690065559342354	0.202610224618277	0.254587538608658	0.0727392967453308	0.0690065559342354	0.158776837207489	0.189934294099397	0.232621052599618	0.162088179694622	0.243132269541932	0.131590338991954	0.0727392967453308	0.12104550653376	0.281718084909506	0.349927106111883	0.276026223736942	0.0824786098842323	0.239045721866879	0.202610224618277	0.305505046330389	0.324176359389243	0.239045721866879	0.109108945117996	0.370479286817474	0.327326835353989	0.360041149911548	0.291605921759902	0.341565025531987	0.285714285714286	0.274351630584367	0.308606699924184	0.260820265478651	0.328975847479885	0.360041149911548	0.324176359389243	0.303894870559035	0.308606699924184	0.218217890235992	0.154303349962092
BM_MaPa_015	0.086066296582387	0.168430384213304	0.0566138517072298	0.0629940788348712	0.129099444873581	0.210818510677892	0.111111111111111	0.0474578997876249	0.193649167310371	0.198029508595335	0	0.107211253483779	0.144337567297406	0.0962250448649376	0	0	0.100503781525921	0.123091490979333	0.0536056267418897	0.107211253483779	0.0870388279778489	0	0.0800640769025436	0.372677996249965	0.308606699924184	0.273861278752583	0.109108945117996	0.158113883008419	0.160816880225669	0.23094010767585	0.214422506967559	0.158113883008419	0.144337567297406	0.210042012604201	0.21650635094611	0.204124145231932	0.154303349962092	0.193649167310371	0.125988157669742	0.103695169473043	0.153093108923949	0.172516389835589	0.217597069944622	0.272165526975909	0.268028133709449	0.251259453814803	0.204124145231932	0	0
BM_Oc_001	0.619779786800912	0.496186061777974	0.420041279441291	0.35740730949834	0.338061701891407	0.414039335605413	0.436435780471985	0.455671161734213	0.366233510382357	0.475349397271587	0.239045721866879	0.561489925074877	0.50395263067897	0.251976315339485	0.239045721866879	0.427792631946499	0.50442963280249	0.429772247480203	0.561489925074877	0.514699097985304	0.113960576459638	0.0839921051131616	0.104828483672192	0.195180014589707	0.303045763365663	0.239045721866879	0.0952380952380952	0.575054632785295	0.538094511530091	0.50395263067897	0.491303684440518	0.50604807685106	0.0629940788348712	0.427792631946499	0.440958551844098	0.415739709641549	0.303045763365663	0.450748935855209	0.467378789343983	0	0	0.0451753951452626	0.0189934294099397	0	0.631676165709237	0.592156525463792	0.475131096733199	0.125988157669742	0.0890870806374748
BM_Or_001	0.325300024316178	0.318303507039615	0.256776295506548	0.19047619047619	0.29277002188456	0.318727629155838	0.293972367896066	0.28699840133367	0.390360029179413	0.411664653710816	0.0690065559342354	0.324176359389243	0.290957186981323	0.218217890235992	0.207019667802706	0.264628062012482	0.227921152919276	0.325669473639465	0.283654314465588	0.324176359389243	0.0657951694959769	0	0.0605227532668802	0.281718084909506	0.408248290463863	0.276026223736942	0.164957219768465	0.478091443733758	0.405220449236554	0.392792202424786	0.52678658400752	0.358568582800318	0	0.582181736427459	0.709208143266975	0.565778949861004	0.466569474815843	0.536745040121693	0.619047619047619	0	0	0.0260820265478651	0.0328975847479884	0	0.688874763702142	0.645776599937948	0.668647849835732	0.218217890235992	0.154303349962092
BM_Or_002	0.613571991077896	0.550344072601686	0.403603676397787	0.411664653710816	0.460178993308422	0.469668218313862	0.429063935289892	0.507495486991141	0.460178993308422	0.5	0.27116307227332	0.668776243063406	0.543078852951278	0.285830975237515	0.162697843363992	0.457539681944237	0.507519218922552	0.585017939301705	0.605083267533558	0.54139029200371	0.103417537999004	0.0571661950475029	0.0951302988308988	0.221403721385024	0.366679398811285	0.325395686727984	0.129640744710433	0.563601861976635	0.573236779768634	0.58309518948453	0.668776243063406	0.532290647422377	0.0857492925712544	0.499134198484622	0.557370401713154	0.525493854245388	0.412514323662695	0.575223741635528	0.56136089142384	0	0	0.0614940046268091	0.025854384499751	0	0.54139029200371	0.447811075519899	0.525493854245388	0.171498585142509	0.121267812518166
BM_Or_003	0.546594394499949	0.486216638326315	0.294174202707276	0.363696483726654	0.298142396999972	0.365148371670111	0.352825164504771	0.410997468263393	0.409945795874961	0.543078852951278	0.105409255338946	0.495187568472138	0.444444444444444	0.222222222222222	0.158113883008419	0.323380833381777	0.348155311911396	0.426401432711221	0.495187568472138	0.46423834544263	0.150755672288882	0.0555555555555556	0.138675049056307	0.301232038038355	0.445435403187374	0.368932393686311	0.125988157669742	0.486864495560148	0.495187568472138	0.466666666666667	0.557086014531156	0.486864495560148	0	0.56591645841811	0.625	0.54997194092287	0.400891862868637	0.596284793999944	0.618284022335312	0	0	0.0597614304667197	0.0502518907629606	0	0.618984460590173	0.551245910526377	0.54997194092287	0.166666666666667	0.117851130197758
BM_Taste_001	0.0210818510677892	0.0618852747755276	0.0554700196225229	0.0308606699924184	0.0316227766016838	0.0516397779494322	0.0544331053951817	0.0464990554975277	0	0.0242535625036333	0	0.0262612865719445	0.0235702260395516	0	0	0.0342997170285018	0.0246182981958665	0.0301511344577764	0.0262612865719445	0.0262612865719445	0	0	0	0	0.0377964473009227	0	0	0.0258198889747161	0.0262612865719445	0.0282842712474619	0.0262612865719445	0.0258198889747161	0	0.0342997170285018	0.0353553390593274	0.0333333333333333	0	0.0316227766016838	0.0308606699924184	0.508000508000762	0.525	0.591607978309962	0.469041575982343	0.4	0.0262612865719445	0.0246182981958665	0.0333333333333333	0	0
BM_Taste_002	0.0208741430361716	0.061275552765425	0.054923503638109	0.030556616567607	0.0313112145542575	0.0511309992564914	0.0538968055636295	0.0460409255516131	0	0.0240146053214037	0	0.0260025483746172	0.0233380014004668	0	0	0.0339617805405662	0.0243757474709044	0.0298540717013266	0.0260025483746172	0.0260025483746172	0	0	0	0	0.037424059428256	0	0	0.0255654996282457	0.0260025483746172	0.0280056016805602	0.0260025483746172	0.0255654996282457	0	0.0339617805405662	0.0350070021007002	0.0330049180992225	0	0.0313112145542575	0.030556616567607	0.452695909345071	0.47032008291392	0.535569541603663	0.358870281282637	0.297044262893002	0.0260025483746172	0.0243757474709044	0.0330049180992225	0	0
BM_Taste_003	0.017817416127495	0.0871710054693008	0.0468807230938495	0.0260820265478651	0.0267261241912424	0.0436435780471985	0.0460043706228236	0.039298874594593	0	0.0204980015422697	0	0.0221948380809238	0.0199204768222399	0	0	0.0289885517826224	0.020806259464412	0.0254823595718813	0.0221948380809238	0.0221948380809238	0	0	0	0	0.031943828249997	0	0	0.0218217890235992	0.0221948380809238	0.0239045721866879	0.0221948380809238	0.0218217890235992	0	0.0289885517826224	0.0298807152333598	0.0281718084909506	0	0.0267261241912424	0.0260820265478651	0.322004093055819	0.35919055825962	0.485714285714286	0.288299988062579	0.281718084909506	0.0221948380809238	0.020806259464412	0.0281718084909506	0	0
BM_Taste_004	0.0232810098589859	0.0683408533502272	0.0612563891831689	0.0340799088295499	0.0349215147884789	0.0570265948512201	0.0601113089778288	0.0513496165963097	0	0.026783579200279	0	0.0290007395282871	0.0260289603147677	0	0	0.0378777009539285	0.0271863623913518	0.0332963579106013	0.0290007395282871	0.0290007395282871	0	0	0	0	0.0417391935564841	0	0	0.0285132974256101	0.0290007395282871	0.0312347523777212	0.0290007395282871	0.0285132974256101	0	0.0378777009539285	0.0390434404721515	0.0368105086916155	0	0.0349215147884789	0.0340799088295499	0.448794170762571	0.524549748855521	0.466658370591598	0.353161207011008	0.368105086916155	0.0290007395282871	0.0271863623913518	0.0368105086916155	0	0
BM_Taste_005	0.0577350269189626	0.131817626002074	0.101273936708367	0.0563436169819011	0.0866025403784439	0.0942809041582063	0.0993807989999907	0.0848952719956018	0.0288675134594813	0.0664211164155071	0.0408248290463863	0.0719194952228076	0.0645497224367903	0	0	0.062622429108515	0.0674199862463242	0.082572282384477	0.0719194952228076	0.0719194952228076	0	0	0	0	0.0345032779671177	0	0	0.0707106781186548	0.0719194952228076	0.0774596669241483	0.0719194952228076	0.0471404520791032	0	0.0313112145542575	0.0322748612183951	0.0304290309725092	0	0.0288675134594813	0.0563436169819011	0.417365006184151	0.456435464587638	0.57092239485974	0.389249472080761	0.273861278752583	0.0239731650742692	0.0224733287487747	0.0304290309725092	0	0
BM_Taste_006	0.0201007563051842	0.0590052943236495	0.0528885885347945	0.029424494316825	0.0301511344577764	0.0492365963917331	0.0518999296107682	0.0443351098521473	0.0301511344577764	0.023124864503144	0	0.0250391542918067	0.0224733287487747	0.0449466574975495	0.0426401432711221	0.0327034970083864	0.023472626340651	0.0287479787288034	0.0250391542918067	0.0250391542918067	0	0	0	0.0348155311911396	0.0360374985078224	0.0426401432711221	0.0509647191437626	0.0246182981958665	0.0250391542918067	0.0269679944985297	0.0250391542918067	0.0246182981958665	0	0.0327034970083864	0.0337099931231621	0.0317820863081864	0.0360374985078224	0.0301511344577764	0.029424494316825	0.169525817893769	0.190692517849118	0.322329185610152	0.142295234931805	0.127128345232746	0.0250391542918067	0.023472626340651	0.0317820863081864	0	0.0953462589245592
BM_Taste_007	0.095433055718978	0.149408787222631	0.100440392190365	0.139699689056778	0.114519666862774	0.163633603774265	0.123203545159095	0.126294800392234	0.0572598334313868	0.109790718772765	0.0809776330178916	0.0951034068730948	0.10669739994408	0.042678959977632	0	0.0931605141066805	0.111441799672998	0.136487772608154	0.0951034068730948	0.118879258591369	0	0	0	0.0661179604907286	0.102657886624373	0.0809776330178916	0	0.0935049164424369	0.0951034068730948	0.128036879932896	0.118879258591369	0.116881145553046	0.064018439966448	0.0621070094044537	0.064018439966448	0.0603571640283457	0.0342192955414577	0.0858897501470802	0.0279399378113556	0.206964922418223	0.248973301616926	0.413190023253417	0.231627430944655	0.181071492085037	0.0713275551548211	0.066865079803799	0.0603571640283457	0	0
BM_Taste_008	0	0.0638297872340425	0	0.0318303507039615	0.0326164036526721	0.0266311820645654	0.0280717307022173	0.0479601137711168	0	0	0	0.0270864489243943	0.0243108319163158	0	0	0	0.0253918358059513	0.0310985206785561	0	0.0270864489243943	0	0	0	0	0	0	0	0	0	0	0	0	0	0	0	0	0	0	0	0.183386880971786	0.154713186938819	0.296381418595623	0.0879598994267085	0.103142124625879	0	0	0	0	0
BM_Taste_009	0.0577350269189626	0.131817626002074	0.075955452531275	0.0845154254728517	0.0866025403784439	0.117851130197758	0.0993807989999907	0.0848952719956018	0.0288675134594813	0.0664211164155071	0.0408248290463863	0.0719194952228076	0.0645497224367903	0.0430331482911935	0	0.062622429108515	0.0674199862463242	0.082572282384477	0.0479463301485384	0.0719194952228076	0	0	0	0.0666666666666667	0.103509833901353	0.0816496580927726	0	0.0707106781186548	0.0719194952228076	0.103279555898864	0.0958926602970768	0.0942809041582063	0.0645497224367903	0.062622429108515	0.0645497224367903	0.0608580619450185	0.0345032779671177	0.0866025403784439	0.0281718084909506	0.370991116608135	0.433613691358257	0.57092239485974	0.369786998476723	0.273861278752583	0.0719194952228076	0.0674199862463242	0.0608580619450185	0	0
BM_Taste_010	0.0194074169913194	0.037980008786676	0	0.0284095494863568	0	0.0237691344270764	0	0.0214029251236348	0.0291111254869791	0.0223272140344553	0	0	0.0216981518301373	0	0	0	0.0226629804549668	0.0277563690826684	0.0241754738514862	0.0241754738514862	0	0	0	0	0	0	0	0	0	0	0	0	0	0	0	0	0	0	0	0.257208805449726	0.230143654474581	0.357892675351449	0.176640451195243	0.184114923579665	0	0	0	0	0
BM_Taste_011	0.020476503894465	0.100180487462608	0.0538772458440365	0.029974532466509	0.0307147558416976	0.0501569862575519	0.0528701057145429	0.0451638752177145	0	0.0235571423715773	0	0.0255072163746424	0.0228934273247815	0	0	0.0333148302326385	0.0239114049929405	0.0292853706328711	0.0255072163746424	0.0255072163746424	0	0	0	0	0.0367111549107176	0	0	0.025078493128776	0.0255072163746424	0.0274721127897378	0.0255072163746424	0.025078493128776	0	0.0333148302326385	0.0343401409871723	0.0323761954119088	0	0.0307147558416976	0.029974532466509	0.246706855745724	0.267103612148248	0.459696372312183	0.22778672580471	0.129504781647635	0.0255072163746424	0.0239114049929405	0.0323761954119088	0	0
BM_Taste_012	0.0201007563051842	0.0590052943236495	0.0264442942673973	0.029424494316825	0	0.0492365963917331	0.0259499648053841	0.0443351098521473	0.0301511344577764	0.023124864503144	0	0	0.0224733287487747	0	0	0	0.023472626340651	0.0287479787288034	0.0250391542918067	0.0250391542918067	0	0	0	0	0	0	0	0	0	0	0	0	0	0	0	0	0	0	0	0.435923531726835	0.476731294622796	0.547959615537259	0.386229923386327	0.317820863081864	0	0	0	0	0
BM_Taste_013	0	0.0439799497133542	0.0295656197994541	0	0	0.027524094128159	0.029012942659283	0.0247840798548305	0	0	0	0	0	0	0	0	0	0	0	0	0	0	0	0	0	0	0	0	0	0	0	0	0	0	0	0	0	0	0	0.243688662483247	0.266500895444513	0.342356235824312	0.227272727272727	0.21320071635561	0	0	0	0	0
BM_Taste_014	0	0.0450149136606344	0	0	0	0	0	0.025367314471592	0	0	0	0	0	0	0	0	0	0	0	0	0	0	0	0	0	0	0	0	0	0	0	0	0	0	0	0	0	0	0	0.166282198642108	0.163663417676994	0.202870556229912	0.0930484210398471	0.145478593490662	0	0	0	0	0
BM_Taste_015	0.0201007563051842	0.0590052943236495	0	0.029424494316825	0	0.0246182981958665	0	0.0443351098521473	0.0301511344577764	0.023124864503144	0	0	0.0224733287487747	0	0	0	0.023472626340651	0.0287479787288034	0.0250391542918067	0.0250391542918067	0	0	0	0	0	0	0	0	0	0	0	0	0	0	0	0	0	0	0	0.242179739848241	0.238365647311398	0.370678563451675	0.203278907045435	0.222474604157305	0	0	0	0	0
BM_Taste_016	0	0.0400721949850431	0	0	0	0	0	0.0225819376088572	0	0	0	0	0	0	0	0	0	0	0	0	0	0	0	0	0	0	0	0	0	0	0	0	0	0	0	0	0	0	0	0.246706855745724	0.242821465589316	0.295519096486403	0.144955189148452	0.161880977059544	0	0	0	0	0
BM_Taste_017	0	0.0425531914893617	0	0	0	0	0	0.0239800568855584	0	0	0	0	0	0	0	0	0	0	0	0	0	0	0	0	0	0	0	0	0	0	0	0	0	0	0	0	0	0	0	0.209585006824898	0.206284249251759	0.261513016407902	0.109949874283386	0.137522832834506	0	0	0	0	0
BM_Taste_018	0	0.043013239361934	0	0	0	0	0	0.024239308278186	0	0	0	0	0	0	0	0	0	0	0	0	0	0	0	0	0	0	0	0	0	0	0	0	0	0	0	0	0	0	0	0.238332213599569	0.234578715814209	0.281962950740097	0.133366267342316	0.139009609371383	0	0	0	0	0
BM_Taste_019	0	0.0425531914893617	0	0	0	0	0	0.0239800568855584	0	0	0	0	0	0	0	0	0	0	0	0	0	0	0	0	0	0	0	0	0	0	0	0	0	0	0	0	0	0	0	0.183386880971786	0.206284249251759	0.296381418595623	0.131939849140063	0.103142124625879	0	0	0	0	0
BM_Taste_020	0.104370715180858	0.142976289785992	0.109847007276218	0.122226466270428	0.12524485821703	0.153392997769474	0.134742013909074	0.115102313879033	0.0313112145542575	0.0960584212856148	0.0885614885540095	0.130012741873086	0.116690007002334	0.0466760028009337	0	0.101885341621699	0.121878737354522	0.119416286805306	0.0780076451238516	0.130012741873086	0	0	0	0.0723101526062187	0.112272178284768	0.0885614885540095	0	0.127827498141228	0.130012741873086	0.140028008402801	0.130012741873086	0.153392997769474	0.0700140042014005	0.0679235610811324	0.0700140042014005	0.066009836198445	0.037424059428256	0.0939336436627724	0.0611132331352141	0.402396363862285	0.47032008291392	0.569042637953892	0.443310347466787	0.330049180992225	0.0780076451238516	0.0975029898836174	0.0990147542976674	0	0
BM_Taste_021	0.0219793491131929	0.064519859042901	0.057831493196624	0.0321744726043893	0.0329690236697893	0.0538381902058166	0.0567504353839166	0.048478616556372	0	0.0252860868712087	0.0466252404120157	0	0.0245736593591495	0	0.0466252404120157	0	0	0	0	0.0273792839096697	0	0	0	0	0	0	0	0.0269190951029083	0	0.0294883912309794	0.0273792839096697	0.0269190951029083	0	0.0357599269926076	0	0.0347524023428458	0.039405520311955	0.0329690236697893	0.0321744726043893	0.158888142399713	0.208514414057075	0.26434026631884	0.155593978566035	0.139009609371383	0.0273792839096697	0.0256663501169673	0	0	0
BM_Taste_022	0	0.0434885382035628	0.0292352673102343	0	0	0.0272165526975909	0.0286887655274623	0.0245071540697936	0	0	0	0	0	0	0	0	0	0	0	0	0	0	0	0	0	0	0	0	0	0	0	0	0	0	0	0	0	0	0	0.214191821040666	0.237170824512628	0.338530906422404	0.179786629990198	0.140545673785261	0	0	0	0	0
BM_Taste_023	0.15385544379235	0.193559577128703	0.115662986393248	0.128697890417557	0.164845118348947	0.215352760823266	0.141876088459791	0.145435849669116	0.164845118348947	0.177002608098461	0.0466252404120157	0.164275703458018	0.172015615514047	0.049147318718299	0	0.107279780977823	0.179664450818771	0.188608384038579	0.136896419548348	0.191654987367688	0.0444554224474387	0	0.0408930410054765	0.114208048144032	0.197027601559775	0.186500961648063	0.0557278212575353	0.16151457061745	0.164275703458018	0.176930347385877	0.164275703458018	0.188433665720358	0.0737209780774486	0.14303970797043	0.147441956154897	0.139009609371383	0.118216560935865	0.164845118348947	0.128697890417557	0.529627141332376	0.59947894041409	0.599171270322705	0.600148203040422	0.451781230456995	0.164275703458018	0.179664450818771	0.173762011714229	0.147441956154897	0
BM_Taste_024	0.177777777777778	0.282675498323158	0.116941069240937	0.195180014589707	0.2	0.244948974278318	0.200821358692236	0.196057232558349	0.233333333333333	0.230089496654211	0	0.221454612943307	0.248451997499977	0.0993807989999907	0.0471404520791032	0.108465228909328	0.233549683248457	0.222474604157305	0.16609095970748	0.24913643956122	0.0449466574975495	0	0.0413449115297362	0.192450089729875	0.278886675511359	0.235702260395516	0.112687233963802	0.190515868883136	0.193772786325393	0.238513917599978	0.221454612943307	0.217732421580727	0.074535599249993	0.216930457818656	0.260874597374975	0.245954929124207	0.159363814577919	0.2	0.227710017021324	0.374835686821166	0.421637021355784	0.427617987059879	0.382046588729171	0.281091347570523	0.221454612943307	0.233549683248457	0.245954929124207	0.149071198499986	0.105409255338946
BM_Taste_025	0.195698421916033	0.276595744680851	0.114425913538125	0.222812454927731	0.163082018263361	0.213049456516523	0.168430384213304	0.167860398198909	0.228314825568705	0.200125117309704	0	0.216691591395155	0.243108319163158	0.0486216638326315	0	0.0707549137677225	0.20313468644761	0.186591124071337	0.162518693546366	0.243778040319549	0.0439799497133542	0	0.0404556697031367	0.150648715430942	0.194920293896363	0.184506241605777	0.0551317846419971	0.186418274451958	0.216691591395155	0.204210988097052	0.18960514247076	0.239680638581088	0.0729324957489473	0.176887284419306	0.182331239372368	0.206284249251759	0.15593623511709	0.163082018263361	0.190982104223769	0.34057563609046	0.386782967347047	0.383552424064924	0.351839597706834	0.275045665669012	0.243778040319549	0.177742850641659	0.171903541043132	0.145864991497895	0
BM_Taste_026	0.124225998749988	0.17017582341421	0.0653720450460613	0.109108945117996	0.074535599249993	0.152145154862546	0.0962250448649376	0.109599324870238	0.074535599249993	0.114332390095006	0	0.0928476690885259	0.111111111111111	0.0555555555555556	0	0.0404226041727222	0.116051770637132	0.106600358177805	0.0618984460590173	0.123796892118035	0	0	0	0.086066296582387	0.133630620956212	0.105409255338946	0	0.0912870929175277	0.0928476690885259	0.1	0.0928476690885259	0.121716123890037	0.0833333333333333	0.0808452083454443	0.0833333333333333	0.0785674201318386	0.0445435403187374	0.074535599249993	0.0727392967453308	0.35921060405355	0.412478955692153	0.438250490089278	0.376889180722205	0.274985970461435	0.123796892118035	0.116051770637132	0.117851130197758	0	0
BM_Taste_027	0.176383420737639	0.172589785452538	0.0994490316197694	0.221313334068995	0.113389341902768	0.18516401995451	0.130120009726471	0.138942503594182	0.151185789203691	0.173931310695735	0	0.188329446172303	0.197202659436654	0.0563436169819011	0	0.0409960030845394	0.17654696590095	0.144149994031289	0.156941205143586	0.219717687201021	0.0509647191437626	0	0.0468807230938495	0.130930734141595	0.18070158058105	0.160356745147455	0.063887656499994	0.18516401995451	0.188329446172303	0.202837021134844	0.188329446172303	0.246885359939347	0.0845154254728517	0.163984012338158	0.169030850945703	0.199204768222399	0.135526185435788	0.151185789203691	0.184427778390829	0.303588370359458	0.358568582800318	0.343451865147752	0.305788314862575	0.278886675511359	0.219717687201021	0.147122471584125	0.159363814577919	0	0
BM_Taste_028	0.08304547985374	0.108345795697577	0.072835704072923	0.0810440898473108	0.08304547985374	0.135612700724162	0.107211253483779	0.0915843766308995	0.04152273992687	0.0636929755298482	0	0.103448275862069	0.0928476690885259	0.0618984460590173	0	0.0450377349111045	0.0969762275752854	0.0791807582464896	0.0344827586206897	0.103448275862069	0	0	0	0.0958926602970768	0.14888750009564	0.117444043902941	0	0.101709525543122	0.103448275862069	0.111417202906231	0.103448275862069	0.135612700724162	0.0928476690885259	0.090075469822209	0.0928476690885259	0.0875376219064817	0.0496291666985465	0.08304547985374	0.0810440898473108	0.500278009473803	0.558052339653821	0.53267611394217	0.447914008764683	0.393919298579168	0.103448275862069	0.129301636767047	0.131306432859723	0	0
BM_Taste_029	0.210818510677892	0.257855311564698	0.138675049056307	0.231455024943138	0.197642353760524	0.258198889747161	0.170103454359943	0.174371458115729	0.197642353760524	0.212218671906791	0.0559016994374947	0.164133041074653	0.265165042944955	0.117851130197758	0.111803398874989	0.0857492925712544	0.184637236468999	0.188444590361102	0.131306432859723	0.229786257504514	0.0533001790889026	0	0.049029033784546	0.228217732293819	0.28347335475692	0.223606797749979	0.133630620956212	0.225924028528766	0.262612865719445	0.247487373415292	0.229786257504514	0.225924028528766	0.0883883476483184	0.257247877713763	0.220970869120796	0.25	0.188982236504614	0.237170824512628	0.231455024943138	0.317500317500476	0.375	0.35919055825962	0.319801074533416	0.25	0.262612865719445	0.246182981958665	0.25	0	0.125
BM_Taste_030	0.0890870806374748	0.174342010938602	0.117201807734624	0.15649215928719	0.160356745147455	0.174574312188794	0.161015297179883	0.157195498378372	0.0801783725737273	0.102490007711348	0.113389341902768	0.110974190404619	0.139443337755679	0.0796819072889596	0.0755928946018454	0.11595420713049	0.124837556786472	0.152894157431288	0.110974190404619	0.133169028485543	0	0	0	0.0308606699924184	0.031943828249997	0.0377964473009227	0.0451753951452626	0.087287156094397	0.0887793523236951	0.0956182887467515	0.0887793523236951	0.087287156094397	0.0597614304667197	0.0289885517826224	0.0298807152333598	0.0563436169819011	0.063887656499994	0.0801783725737273	0.0260820265478651	0.193202455833491	0.232417420050342	0.385714285714286	0.198206241793023	0.112687233963802	0.0221948380809238	0.020806259464412	0.0281718084909506	0	0.0845154254728517
BM_Taste_031	0.125988157669742	0.172589785452538	0.0994490316197694	0.147542222712664	0.113389341902768	0.18516401995451	0.130120009726471	0.138942503594182	0.113389341902768	0.144942758913112	0	0.125552964114869	0.169030850945703	0.112687233963802	0.0534522483824849	0.0819920061690788	0.147122471584125	0.144149994031289	0.0941647230861517	0.156941205143586	0	0	0	0.174574312188794	0.225876975726313	0.160356745147455	0.063887656499994	0.18516401995451	0.188329446172303	0.202837021134844	0.188329446172303	0.18516401995451	0.0845154254728517	0.204980015422697	0.169030850945703	0.199204768222399	0.135526185435788	0.188982236504614	0.184427778390829	0.333947207395404	0.388449298033678	0.38385796692984	0.305788314862575	0.239045721866879	0.188329446172303	0.17654696590095	0.199204768222399	0	0.119522860933439
BM_Taste_032	0.182574185835055	0.238196533670165	0.21350420507345	0.267261241912424	0.243432247780074	0.273297197249974	0.261891400439462	0.223718685071341	0.152145154862546	0.210042012604201	0.129099444873581	0.202159478287708	0.226804605813257	0.0907218423253029	0.086066296582387	0.13201967239689	0.21320071635561	0.232103541274264	0.151619608715781	0.252699347859634	0	0	0	0.105409255338946	0.145478593490662	0.129099444873581	0.051434449987364	0.198761597999981	0.176889543501744	0.217732421580727	0.202159478287708	0.198761597999981	0.0680413817439772	0.13201967239689	0.102062072615966	0.128300059819917	0.109108945117996	0.152145154862546	0.148478467729125	0.391058973390275	0.433012701892219	0.520480038905884	0.410304969931109	0.288675134594813	0.151619608715781	0.165822779387697	0.128300059819917	0	0.0962250448649376
BM_Taste_033	0.207019667802706	0.247582025133489	0.211829636434081	0.235702260395516	0.241522945769824	0.281718084909506	0.237565548366599	0.228305830244328	0.172516389835589	0.238165255811233	0.14638501094228	0.229227302024501	0.25717224993682	0.154303349962092	0.0975900072948533	0.18712029714128	0.241746889207614	0.263180677983908	0.200573889271438	0.257880714777564	0	0	0	0.159363814577919	0.206196524710581	0.14638501094228	0.0583211843519804	0.253546276418555	0.257880714777564	0.277746029931765	0.257880714777564	0.225374467927604	0.154303349962092	0.149696237713024	0.154303349962092	0.181848241863327	0.123717914826348	0.207019667802706	0.168358757425368	0.360278097057901	0.436435780471985	0.387298334620742	0.325669473639465	0.181848241863327	0.143267063765313	0.161164592805076	0.181848241863327	0	0.109108945117996
BM_Taste_034	0.130465614610688	0.191489361702128	0.200245348691718	0.190982104223769	0.260931229221377	0.239680638581088	0.252645576319956	0.191840455084467	0.0978492109580163	0.175109477645991	0.138379681204333	0.162518693546366	0.17017582341421	0.097243327665263	0.0922531208028885	0.141509827535445	0.152351014835708	0.186591124071337	0.135432244621972	0.18960514247076	0	0	0	0.0753243577154709	0.116952176337818	0.0922531208028885	0.0551317846419971	0.186418274451958	0.162518693546366	0.204210988097052	0.18960514247076	0.159787092387392	0.0729324957489473	0.141509827535445	0.109398743623421	0.137522832834506	0.116952176337818	0.163082018263361	0.127321402815846	0.34057563609046	0.386782967347047	0.418420826252644	0.30785964799348	0.275045665669012	0.108345795697577	0.101567343223805	0.0687614164172529	0	0.103142124625879
BM_Taste_035	0.160806050441474	0.196684314412165	0.185110059871781	0.2353959545346	0.180906806746658	0.221564683762799	0.207599718443073	0.199507994334663	0.0904534033733291	0.138749187018864	0.0852802865422442	0.200313234334454	0.202259958738973	0.0449466574975495	0.0426401432711221	0.130813988033546	0.211253637065859	0.229983829830428	0.15023492575084	0.22535238862626	0	0	0	0.0696310623822791	0.108112495523467	0.0852802865422442	0.0509647191437626	0.147709789175199	0.15023492575084	0.161807966991178	0.15023492575084	0.147709789175199	0	0.0654069940167729	0.0674199862463242	0.0635641726163728	0.0360374985078224	0.0904534033733291	0.1176979772673	0.314833661802714	0.333711906235957	0.419027941293198	0.264262579159066	0.190692517849118	0.0751174628754201	0.093890505362604	0.127128345232746	0	0.0953462589245592
BM_Vib_001	0.304500092797047	0.406296733865915	0.473432076473999	0.445742494160209	0.49827287912244	0.474644452534567	0.536056267418897	0.396865632067231	0.29065917948809	0.382157853179089	0.293610109757352	0.413793103448276	0.433289122413121	0.123796892118035	0.117444043902941	0.315264144377731	0.35557950110938	0.316723032985958	0.379310344827586	0.448275862068966	0.167967753286756	0.0618984460590173	0.154507860787381	0.0958926602970768	0.198516666794186	0.176166065854411	0.140372481268719	0.406838102172486	0.275862068965517	0.408529743989514	0.379310344827586	0.406838102172486	0.185695338177052	0.180150939644418	0.185695338177052	0.306381676672686	0.198516666794186	0.29065917948809	0.243132269541932	0.133407469193014	0.131306432859723	0.133169028485543	0.139973127738964	0.0875376219064817	0.172413793103448	0.193952455150571	0.131306432859723	0.185695338177052	0
BM_Vib_002	0.178885438199983	0.291729982995789	0.235339362165821	0.261861468283191	0.313049516849971	0.365148371670111	0.384900179459751	0.361677772071786	0.223606797749979	0.274397736228014	0.126491106406735	0.222834405812462	0.233333333333333	0.0666666666666667	0.0632455532033676	0.1455213750218	0.208893187146837	0.255840859626732	0.222834405812462	0.259973473447873	0.120604537831105	0.133333333333333	0.110940039245046	0.0516397779494322	0.10690449676497	0.0632455532033676	0.0755928946018454	0.219089023002066	0.222834405812462	0.24	0.259973473447873	0.182574185835055	0.2	0.0970142500145332	0.15	0.235702260395516	0.0534522483824849	0.223606797749979	0.174574312188794	0.179605302026775	0.176776695296637	0.191236577493503	0.150755672288882	0.0942809041582063	0.111417202906231	0.104446593573419	0.0942809041582063	0	0
BM_Vib_003	0.400693842672377	0.415139043612998	0.527147622004136	0.483045891539648	0.424264068711929	0.490747728811182	0.578151588477675	0.441893958173531	0.318198051533946	0.40674460840998	0.25	0.440415164636028	0.44798933519052	0.105409255338946	0.15	0.306785995538948	0.412861411922385	0.438229910601107	0.411054153660292	0.528498197563233	0.0953462589245592	0.052704627669473	0.0877058019307029	0.163299316185545	0.253546276418555	0.25	0.179284291400159	0.433012701892219	0.322971120733087	0.411096095821889	0.411054153660292	0.404145188432738	0.158113883008419	0.306785995538948	0.276699295264733	0.372677996249965	0.253546276418555	0.388908729652601	0.345032779671177	0.198786641986473	0.167705098312484	0.207880460155075	0.190692517849118	0.111803398874989	0.264249098781617	0.357813223666067	0.298142396999972	0.158113883008419	0.111803398874989
BM_Vib_004	0.20464687117164	0.314671262229843	0.269230769230769	0.256776295506548	0.263117405792109	0.286445949615773	0.264197974633739	0.225689058076706	0.219264504826757	0.235435477898709	0	0.327760668328153	0.326860225230307	0	0	0.142695448246348	0.273115496799568	0.292684703502482	0.218507112218769	0.327760668328153	0.0591312395989083	0	0.0543928293220421	0.15191090506255	0.26207120918048	0.186052101883813	0.0741249316661101	0.250640205913802	0.25492496425523	0.235339362165821	0.25492496425523	0.21483446221183	0	0.237825747077247	0.24514516892273	0.231125081760512	0.157242725508288	0.219264504826757	0.299572344757639	0.281787981470539	0.277350098112615	0.234403615469248	0.236524958395633	0.138675049056307	0.291342816291692	0.307254933899513	0.323575114464717	0.196116135138184	0
BM_Vib_005	0.316227766016838	0.386782967347047	0.346687622640768	0.38575837490523	0.355756236768943	0.419573195839137	0.408248290463863	0.377804825917413	0.197642353760524	0.303169531295416	0.223606797749979	0.393919298579168	0.441941738241592	0.058925565098879	0.111803398874989	0.214373231428136	0.338501600193165	0.414578098794425	0.328266082149306	0.459572515009029	0.0533001790889026	0	0.049029033784546	0.182574185835055	0.236227795630767	0.167705098312484	0.0668153104781061	0.355023473402347	0.262612865719445	0.353553390593274	0.393919298579168	0.322748612183951	0.0883883476483184	0.257247877713763	0.265165042944955	0.333333333333333	0.188982236504614	0.316227766016838	0.347182537414707	0.222250222250333	0.21875	0.232417420050342	0.186550626811159	0.125	0.229786257504514	0.246182981958665	0.291666666666667	0	0
BM_Vib_006	0.413449115297362	0.586607210695483	0.462339049237358	0.484182026135042	0.43412157106223	0.45573271518765	0.45369643578108	0.410364677328798	0.310086836473021	0.356738620615871	0.263117405792109	0.412020962099684	0.439137655344973	0.138675049056307	0.131558702896054	0.302702757298341	0.434524094626741	0.413918677192358	0.412020962099684	0.515026202624605	0.0418121005003545	0	0.0384615384615385	0.179028718509858	0.259437260831385	0.219264504826757	0.104828483672192	0.379777262656375	0.334767031705993	0.360555127546399	0.386269651968454	0.329140294302192	0.0693375245281536	0.302702757298341	0.277350098112615	0.326860225230307	0.22237479499833	0.341095520120323	0.332875142967841	0.199254192554687	0.171601618245911	0.198898063239539	0.188154452251595	0.098058067569092	0.283264411443533	0.289682729751161	0.294174202707276	0.138675049056307	0.098058067569092
BM_Vib_007	0.400818834019708	0.560282952084865	0.451981764856643	0.44703900498169	0.458078667451095	0.467524582212184	0.468173471604563	0.420982667974114	0.286299167156934	0.329372156318294	0.283421715562621	0.404189479210653	0.448129079765136	0.170715839910528	0.161955266035783	0.310535047022268	0.423478838757394	0.38216576330283	0.404189479210653	0.499292886083748	0.0386045718241091	0	0.0355110412114217	0.165294901226822	0.239535068790204	0.202444082544729	0.0967867836991654	0.350643436659138	0.309086072337558	0.33289588782553	0.356637775774106	0.30389097843792	0.064018439966448	0.279481542320042	0.256073759865792	0.301785820141728	0.205315773248746	0.314929083872628	0.307339315924912	0.206964922418223	0.181071492085037	0.198943344529423	0.193022859120546	0.120714328056691	0.261534368901011	0.267460319215196	0.271607238127556	0.128036879932896	0.0905357460425185
BM_Vib_008	0.41929550452219	0.525154998729467	0.485425359804757	0.466477185333224	0.427681414612633	0.534071219511545	0.541308168718026	0.536393603471071	0.276735032984645	0.385901966339537	0.284627226785928	0.417847156482735	0.487538090401277	0.187514650154337	0.142313613392964	0.354736066453482	0.470046394889565	0.431765183592825	0.417847156482735	0.501416587779282	0.16961338288819	0.112508790092602	0.124817295882859	0.174297868132238	0.240553911729705	0.213470420089446	0.127572976668769	0.431365215759325	0.396954798658598	0.45003516037041	0.396954798658598	0.41082401500888	0.112508790092602	0.272873897271909	0.253144777708355	0.318222913670292	0.210484672763492	0.327050493527308	0.319168600491154	0.18186457702724	0.159111456835146	0.188263214608387	0.203536059465827	0.106074304556764	0.271600651713778	0.352534796167174	0.238667185252719	0.112508790092602	0.079555728417573
BM_Vib_009	0.383325938999964	0.541784254135037	0.420248861010394	0.467609764791412	0.479157423749955	0.495558504409436	0.467378789343983	0.422740253070919	0.351382110749967	0.367496968162519	0.225876975726313	0.397918581807968	0.5	0.19047619047619	0.135526185435788	0.277183571470095	0.373023548476495	0.426401432711221	0.371390676354104	0.477502298169562	0.0430730492253948	0	0.0396214425875164	0.221313334068995	0.305441419328485	0.271052370871575	0.107989849431208	0.391230398217976	0.344862770900239	0.4	0.424446487261833	0.365148371670111	0.142857142857143	0.311831517903857	0.321428571428571	0.370389266335811	0.267261241912424	0.351382110749967	0.342913827513702	0.256579002895393	0.277791949751858	0.256120416285942	0.258438295352369	0.134687005940295	0.318334865446375	0.298418838781196	0.303045763365663	0.142857142857143	0.101015254455221
BM_Vib_010	0.368577070100371	0.500902437313038	0.565711081362384	0.449617986997635	0.522150849308858	0.526648355704295	0.608006215717244	0.451638752177145	0.276432802575278	0.400471420316814	0.304060569934149	0.408115461994278	0.480761973820412	0.183147418598252	0.130311672828921	0.333148302326385	0.406493884879989	0.380709818227325	0.382608245619636	0.459129894743563	0.124247304984387	0.091573709299126	0.114290897663919	0.141865380426382	0.220266929464306	0.173748897105228	0.155752239495349	0.476491369446743	0.43362267836892	0.467025917425543	0.408115461994278	0.426334383189191	0.206040845923034	0.299833472093746	0.274721127897378	0.356138149530997	0.256978084375023	0.368577070100371	0.29974532466509	0.197365484596579	0.218539319030384	0.213430458573514	0.22778672580471	0.129504781647635	0.255072163746424	0.358671074894108	0.226633367883362	0.137360563948689	0.0971285862357264
BM_Vib_011	0.32659863237109	0.399467730968481	0.42966892442366	0.398409536444798	0.489897948556636	0.466666666666667	0.421637021355784	0.360180135112598	0.367423461417477	0.407045789205347	0.23094010767585	0.406838102172486	0.39557740264262	0.182574185835055	0.173205080756888	0.309965209939033	0.34960294939005	0.389249472080761	0.339031751810405	0.440741277353527	0.110096376512636	0.0608580619450185	0.101273936708367	0.188561808316413	0.29277002188456	0.288675134594813	0.207019667802706	0.433333333333333	0.406838102172486	0.438178046004133	0.440741277353527	0.433333333333333	0.273861278752583	0.309965209939033	0.273861278752583	0.387298334620742	0.341565025531987	0.408248290463863	0.318727629155838	0.196747750735186	0.225924028528766	0.240039679259592	0.220192753025272	0.172132593164774	0.339031751810405	0.317820863081864	0.301232038038355	0.182574185835055	0.129099444873581
BM_Vib_012	0.321287731561	0.366773761943572	0.317011479154356	0.352737810751329	0.401609664451249	0.426286793259569	0.380215621401156	0.354323157214496	0.281126765115875	0.369624662180218	0.227184733698826	0.333518672982535	0.35921060405355	0.059868434008925	0.113592366849413	0.217803420934516	0.312652699740361	0.306335832426993	0.266814938386028	0.366870540280789	0.162459108322165	0.11973686801785	0.149440644416015	0.0927477791520337	0.192006144294928	0.170388550274119	0.135768846660426	0.327912917891976	0.366870540280789	0.395131664458905	0.366870540280789	0.360704209681174	0.179605302026775	0.174242736747613	0.179605302026775	0.296333629667111	0.192006144294928	0.281126765115875	0.274351630584367	0.129032258064516	0.127000127000191	0.171735516296437	0.162459108322165	0.0846667513334603	0.233463071087775	0.218856889818253	0.211666878333651	0.179605302026775	0
BM_Vib_013	0.276818266179133	0.325037387092732	0.291342816291692	0.283654314465588	0.33218191941496	0.372934926991446	0.321633760451338	0.305281255436332	0.29065917948809	0.318464877649241	0.117444043902941	0.344827586206897	0.402339899383612	0.0618984460590173	0.0587220219514703	0.225188674555522	0.323254091917618	0.435494170355693	0.344827586206897	0.413793103448276	0.0559892510955854	0	0.0515026202624605	0.143838990445615	0.248145833492733	0.176166065854411	0.0701862406343596	0.339031751810405	0.310344827586207	0.259973473447873	0.310344827586207	0.237322226267284	0.0928476690885259	0.270226409466627	0.278543007265578	0.306381676672686	0.198516666794186	0.29065917948809	0.324176359389243	0.266814938386028	0.295439473934376	0.221948380809238	0.279946255477927	0.0875376219064817	0.275862068965517	0.258603273534094	0.306381676672686	0.185695338177052	0
BM_Vib_014	0.2	0.326164036526721	0.350823207722812	0.29277002188456	0.45	0.408248290463863	0.387298334620742	0.294085848837523	0.3	0.345134244981317	0.14142135623731	0.29065917948809	0.335410196624968	0.149071198499986	0.0707106781186548	0.216930457818656	0.233549683248457	0.286038776773678	0.29065917948809	0.29065917948809	0.0674199862463242	0	0.0620173672946042	0.173205080756888	0.298807152333598	0.212132034355964	0.0845154254728517	0.367423461417477	0.37370465934183	0.357770876399966	0.33218191941496	0.285773803324704	0.223606797749979	0.27116307227332	0.279508497187474	0.316227766016838	0.239045721866879	0.35	0.243975018237133	0.1606438657805	0.197642353760524	0.213808993529939	0.235969951862135	0.158113883008419	0.29065917948809	0.233549683248457	0.210818510677892	0.223606797749979	0
BM_Vib_015	0.225374467927604	0.358356600172981	0.259437260831385	0.329914439536929	0.380319414627832	0.44854261357253	0.363696483726654	0.3106848830006	0.253546276418555	0.324101861776082	0.179284291400159	0.245651842220259	0.28347335475692	0.125988157669742	0.119522860933439	0.183339699405642	0.230283093235919	0.322329185610152	0.210558721903079	0.315838082854618	0.113960576459638	0.0629940788348712	0.104828483672192	0.243975018237133	0.353553390593274	0.298807152333598	0.142857142857143	0.345032779671177	0.315838082854618	0.377964473009227	0.386024323488978	0.310529501704059	0.28347335475692	0.320844473959874	0.28347335475692	0.400891862868637	0.252538136138053	0.422577127364258	0.247435829652697	0.135768846660426	0.167038276195265	0.203289278153682	0.170940864689457	0.133630620956212	0.350931203171798	0.296078262731896	0.267261241912424	0.188982236504614	0
BM_Vib_016	0.3	0.424013247484737	0.350823207722812	0.341565025531987	0.45	0.489897948556636	0.430331482911935	0.404368042151594	0.25	0.345134244981317	0.212132034355964	0.37370465934183	0.372677996249965	0.074535599249993	0.0707106781186548	0.325395686727984	0.350324524872685	0.476731294622796	0.33218191941496	0.4152273992687	0.0674199862463242	0	0.0620173672946042	0.288675134594813	0.358568582800318	0.282842712474619	0.0845154254728517	0.32659863237109	0.29065917948809	0.357770876399966	0.4152273992687	0.285773803324704	0.111803398874989	0.325395686727984	0.335410196624968	0.368932393686311	0.239045721866879	0.4	0.29277002188456	0.1606438657805	0.158113883008419	0.213808993529939	0.202259958738973	0.105409255338946	0.33218191941496	0.311399577664609	0.368932393686311	0.223606797749979	0
BM_Vib_017	0.248667948864084	0.304149532336237	0.327144328043812	0.273009453115974	0.373001923296126	0.418762843194785	0.361157559257308	0.274236468076424	0.32637668288411	0.357599269926076	0.0659380473395787	0.271041082431828	0.312771621085612	0.0695048046856916	0.0659380473395787	0.151716521227252	0.217786202592188	0.311187957132071	0.271041082431828	0.348481391698065	0.125738922692386	0.0695048046856916	0.115662986393248	0.269190951029083	0.390094748802747	0.329690236697893	0.15762208124782	0.38069349381344	0.309761237064947	0.375325945302735	0.425921700964301	0.304554795050752	0.208514414057075	0.404577389939339	0.364900224599881	0.442325868464691	0.278639106287676	0.419627163708141	0.364012604154632	0.187251471568285	0.221162934232346	0.224300153825652	0.251477845384773	0.196589274873196	0.425921700964301	0.362977004320314	0.344031231028093	0.208514414057075	0
BM_Vib_018	0.238513917599978	0.26255698469621	0.274562589193458	0.261861468283191	0.357770876399966	0.401663208837122	0.346410161513775	0.263038379688572	0.178885438199983	0.274397736228014	0.126491106406735	0.222834405812462	0.266666666666667	0.0666666666666667	0.0632455532033676	0.194028500029066	0.208893187146837	0.298481002897855	0.222834405812462	0.297112541083283	0.120604537831105	0	0.110940039245046	0.361478445646026	0.427617987059879	0.379473319220206	0.0755928946018454	0.292118697336089	0.259973473447873	0.32	0.371390676354104	0.255603860169077	0.1	0.436564125065399	0.4	0.377123616632825	0.320713490294909	0.402492235949962	0.349148624377588	0.179605302026775	0.212132034355964	0.215141149680191	0.241209075662211	0.14142135623731	0.408529743989514	0.348155311911396	0.377123616632825	0.2	0
BM_vOcci_vPoOr_001	0.105409255338946	0.0515710623129397	0.0693375245281536	0	0.158113883008419	0.258198889747161	0.204124145231932	0.0581238193719096	0.158113883008419	0.121267812518166	0	0.0656532164298613	0.058925565098879	0.117851130197758	0	0	0.0615457454896664	0.150755672288882	0.131306432859723	0.131306432859723	0.106600358177805	0	0.098058067569092	0.365148371670111	0.28347335475692	0.335410196624968	0.133630620956212	0.193649167310371	0.131306432859723	0.14142135623731	0.196959649289584	0.129099444873581	0.176776695296637	0.257247877713763	0.265165042944955	0.25	0.188982236504614	0.237170824512628	0.154303349962092	0.127000127000191	0.1875	0.126773138209277	0.21320071635561	0.333333333333333	0.196959649289584	0.184637236468999	0.166666666666667	0	0
BM_vOcci_vPoOr_002	0	0	0	0	0	0	0	0	0.074535599249993	0.114332390095006	0	0	0	0	0	0	0	0	0	0	0.402015126103685	0.444444444444444	0.369800130816819	0	0	0	0.125988157669742	0.0608580619450185	0.123796892118035	0.0666666666666667	0.0618984460590173	0.0608580619450185	0.166666666666667	0	0	0.0785674201318386	0	0.074535599249993	0	0.059868434008925	0.058925565098879	0.0398409536444798	0.100503781525921	0.235702260395516	0.0618984460590173	0.0580258853185659	0.0785674201318386	0	0
BM_vOcci_vPoOr_003	0.111803398874989	0.218797487246842	0.24514516892273	0.109108945117996	0.279508497187474	0.273861278752583	0.288675134594813	0.164398987305357	0.223606797749979	0.257247877713763	0	0.139271503632789	0.166666666666667	0.0833333333333333	0	0.18190171877725	0.130558241966773	0.159900537266708	0.139271503632789	0.139271503632789	0	0	0	0.193649167310371	0.267261241912424	0.158113883008419	0	0.182574185835055	0.185695338177052	0.2	0.232119172721315	0.136930639376292	0.125	0.303169531295416	0.3125	0.294627825494395	0.200445931434318	0.279508497187474	0.218217890235992	0.224506627533469	0.265165042944955	0.239045721866879	0.301511344577764	0.235702260395516	0.278543007265578	0.261116483933547	0.235702260395516	0.25	0
BM_vOcci_vPoOr_004	0.149071198499986	0.194486655330526	0.0653720450460613	0.145478593490662	0.223606797749979	0.243432247780074	0.128300059819917	0.109599324870238	0.223606797749979	0.228664780190012	0	0.185695338177052	0.222222222222222	0.222222222222222	0.105409255338946	0.0808452083454443	0.174077655955698	0.21320071635561	0.123796892118035	0.185695338177052	0.201007563051842	0	0.18490006540841	0.774596669241483	0.623609564462324	0.52704627669473	0.251976315339485	0.243432247780074	0.247593784236069	0.333333333333333	0.309492230295086	0.243432247780074	0.166666666666667	0.323380833381777	0.416666666666667	0.392837100659193	0.267261241912424	0.298142396999972	0.218217890235992	0	0.058925565098879	0.0796819072889596	0.100503781525921	0.0785674201318386	0.371390676354104	0.348155311911396	0.314269680527354	0	0.235702260395516
BM_vOcci_vPoOr_005	0.105409255338946	0.103142124625879	0.0693375245281536	0	0.158113883008419	0.258198889747161	0.204124145231932	0.0581238193719096	0.158113883008419	0.18190171877725	0	0.0656532164298613	0.117851130197758	0.117851130197758	0	0	0.0615457454896664	0.150755672288882	0.131306432859723	0.131306432859723	0.106600358177805	0	0.098058067569092	0.365148371670111	0.377964473009227	0.335410196624968	0.133630620956212	0.258198889747161	0.196959649289584	0.212132034355964	0.262612865719445	0.129099444873581	0.176776695296637	0.342997170285018	0.353553390593274	0.333333333333333	0.188982236504614	0.316227766016838	0.231455024943138	0.127000127000191	0.1875	0.126773138209277	0.21320071635561	0.333333333333333	0.262612865719445	0.246182981958665	0.25	0	0
BM_vOcci_vPoOr_006	0.0650600048632355	0.127321402815846	0.0855920985021826	0.0476190476190476	0.14638501094228	0.159363814577919	0.125988157669742	0.0717496003334175	0.195180014589707	0.18712029714128	0	0.0810440898473108	0.0727392967453308	0.0727392967453308	0	0.0529256124024963	0.0759737176397586	0.0930484210398471	0.0810440898473108	0.0810440898473108	0.263180677983908	0.218217890235992	0.181568259800641	0.112687233963802	0.116642368703961	0.138013111868471	0.164957219768465	0.119522860933439	0.162088179694622	0.130930734141595	0.162088179694622	0.119522860933439	0.218217890235992	0.158776837207489	0.163663417676994	0.205737799949456	0.174963553055941	0.195180014589707	0.0952380952380952	0.274351630584367	0.308606699924184	0.234738238930785	0.328975847479885	0.360041149911548	0.162088179694622	0.113960576459638	0.102868899974728	0	0
BM_vOcci_vPoOr_007	0.133333333333333	0.130465614610688	0.0877058019307029	0.0975900072948533	0.3	0.244948974278318	0.172132593164774	0.0735214622093808	0.3	0.230089496654211	0	0.16609095970748	0.149071198499986	0.298142396999972	0.14142135623731	0.108465228909328	0.155699788832305	0.190692517849118	0.16609095970748	0.16609095970748	0.269679944985297	0	0.248069469178417	0.577350269189626	0.478091443733757	0.565685424949238	0.338061701891407	0.244948974278318	0.24913643956122	0.268328157299975	0.24913643956122	0.244948974278318	0.223606797749979	0.325395686727984	0.335410196624968	0.316227766016838	0.358568582800318	0.3	0.195180014589707	0	0.0790569415042095	0.0534522483824849	0.134839972492648	0.105409255338946	0.24913643956122	0.233549683248457	0.210818510677892	0	0.316227766016838
BM_vOcci_vPoOr_008	0.133333333333333	0.195698421916033	0	0.0975900072948533	0.1	0.163299316185545	0	0.0735214622093808	0.1	0.153392997769474	0	0.16609095970748	0.223606797749979	0	0	0	0.155699788832305	0.190692517849118	0.08304547985374	0.16609095970748	0.134839972492648	0	0.248069469178417	0.577350269189626	0.478091443733757	0.424264068711929	0.338061701891407	0.163299316185545	0.16609095970748	0.268328157299975	0.24913643956122	0.163299316185545	0	0.216930457818656	0.223606797749979	0.210818510677892	0.119522860933439	0.2	0.195180014589707	0	0	0.0534522483824849	0	0	0.24913643956122	0.233549683248457	0.316227766016838	0	0
BM_vOcci_vPoOr_009	0	0	0	0	0	0	0	0	0.0912870929175277	0.140028008402801	0	0	0	0	0	0	0	0	0	0	0.615457454896664	0.680413817439772	0.566138517072298	0.105409255338946	0.109108945117996	0	0.308606699924184	0.074535599249993	0.151619608715781	0.0816496580927726	0.0758098043578903	0.074535599249993	0.204124145231932	0	0	0.0962250448649376	0	0.0912870929175277	0	0	0	0	0.0615457454896664	0.0962250448649376	0.0758098043578903	0.0710669054518702	0.0962250448649376	0	0
BM_vOcci_vPoOr_010	0	0	0	0	0	0	0	0	0.1	0.153392997769474	0	0	0	0	0	0	0	0	0	0	0.539359889970594	0.596284793999944	0.620173672946042	0	0	0	0.169030850945703	0.0816496580927726	0.16609095970748	0.0894427190999916	0.08304547985374	0.0816496580927726	0.223606797749979	0	0	0.105409255338946	0	0.1	0	0	0	0	0	0	0.08304547985374	0.155699788832305	0.105409255338946	0	0
BM_vOcci_vPoOr_011	0	0	0	0	0	0	0	0	0	0.076696498884737	0	0	0	0	0	0	0	0	0	0	0.269679944985297	0.298142396999972	0.248069469178417	0	0	0	0	0	0.08304547985374	0	0	0	0	0	0	0	0	0	0	0	0	0	0.0674199862463242	0.210818510677892	0	0	0	0	0
BM_vOcci_vPoOr_012	0	0	0	0	0	0	0	0	0	0	0	0	0	0	0	0	0	0	0	0	0.174077655955698	0.192450089729875	0.160128153805087	0	0	0	0	0	0	0	0	0	0	0	0	0	0	0	0	0	0	0	0.0870388279778489	0.136082763487954	0	0	0	0	0
BM_vOcci_vPoOr_013	0	0	0	0	0	0	0	0	0	0	0	0	0	0	0	0	0	0	0	0	0.348155311911396	0.384900179459751	0.320256307610174	0	0	0	0	0	0	0	0	0	0	0	0	0	0	0	0	0	0	0	0.0870388279778489	0.136082763487954	0.107211253483779	0.100503781525921	0.136082763487954	0	0
BM_vOcci_vPoOr_014	0.0942809041582063	0.138379681204333	0	0.0690065559342354	0.14142135623731	0.173205080756888	0.0608580619450185	0.0519875244910036	0.14142135623731	0.162697843363992	0	0.117444043902941	0.158113883008419	0.105409255338946	0	0	0.110096376512636	0.134839972492648	0.0587220219514703	0.117444043902941	0.190692517849118	0.105409255338946	0.175411603861406	0.408248290463863	0.338061701891407	0.3	0.119522860933439	0.173205080756888	0.176166065854411	0.25298221281347	0.234888087805881	0.173205080756888	0.158113883008419	0.230089496654211	0.237170824512628	0.223606797749979	0.169030850945703	0.212132034355964	0.138013111868471	0.0567961834247065	0.111803398874989	0.113389341902768	0.143019388386839	0.223606797749979	0.234888087805881	0.220192753025272	0.223606797749979	0	0
BM_vOcci_vPoOr_015	0	0	0	0.0975900072948533	0	0	0	0	0	0	0	0	0	0	0	0	0	0	0	0	0.134839972492648	0.149071198499986	0.124034734589208	0	0	0	0	0	0.08304547985374	0	0	0	0	0	0	0	0	0	0	0.0803219328902499	0.0790569415042095	0.0534522483824849	0.134839972492648	0.316227766016838	0.08304547985374	0	0	0	0
BM_vOcci_vPoOr_016	0.0471404520791032	0.0922531208028885	0.0620173672946042	0	0.14142135623731	0.173205080756888	0.121716123890037	0	0.14142135623731	0.162697843363992	0	0.0587220219514703	0.105409255338946	0.105409255338946	0	0	0.055048188256318	0.0674199862463242	0.0587220219514703	0.0587220219514703	0.190692517849118	0.105409255338946	0.175411603861406	0.32659863237109	0.253546276418555	0.2	0.119522860933439	0.173205080756888	0.176166065854411	0.189736659610103	0.176166065854411	0.115470053837925	0.158113883008419	0.230089496654211	0.237170824512628	0.223606797749979	0.169030850945703	0.212132034355964	0.138013111868471	0.113592366849413	0.167705098312484	0.113389341902768	0.190692517849118	0.298142396999972	0.176166065854411	0.165144564768954	0.149071198499986	0	0
BM_vOcci_vPoOr_017	0	0	0	0	0	0	0	0	0.0845154254728517	0.129640744710433	0	0	0	0	0	0	0	0	0	0	0.683763458757828	0.755928946018454	0.628970902033151	0.195180014589707	0.101015254455221	0	0.428571428571429	0.0690065559342354	0.140372481268719	0.0755928946018454	0.0701862406343596	0.0690065559342354	0.188982236504614	0	0	0.0890870806374748	0	0.0845154254728517	0	0	0	0	0	0	0.0701862406343596	0.0657951694959769	0.0890870806374748	0	0
BM_vOcci_vPoOr_018	0.086066296582387	0.126322788159978	0.11322770341446	0.0629940788348712	0.193649167310371	0.210818510677892	0.166666666666667	0.0474578997876249	0.129099444873581	0.198029508595335	0	0.107211253483779	0.144337567297406	0.0962250448649376	0	0.0700140042014005	0.100503781525921	0.123091490979333	0.107211253483779	0.107211253483779	0.174077655955698	0.0962250448649376	0.160128153805087	0.223606797749979	0.308606699924184	0.182574185835055	0.109108945117996	0.210818510677892	0.214422506967559	0.23094010767585	0.214422506967559	0.158113883008419	0.144337567297406	0.280056016805602	0.288675134594813	0.272165526975909	0.154303349962092	0.258198889747161	0.188982236504614	0.155542754209564	0.204124145231932	0.172516389835589	0.217597069944622	0.272165526975909	0.214422506967559	0.201007563051842	0.204124145231932	0	0
BM_vOcci_vPoOr_019	0	0	0	0	0	0	0	0	0.1	0.153392997769474	0	0	0	0	0	0	0	0	0	0	0.674199862463242	0.74535599249993	0.620173672946042	0.115470053837925	0.119522860933439	0	0.338061701891407	0.0816496580927726	0.16609095970748	0.0894427190999916	0.08304547985374	0.0816496580927726	0.223606797749979	0	0	0.105409255338946	0	0.1	0	0	0	0	0	0	0.08304547985374	0.0778498944161523	0.105409255338946	0	0
BM_vOcci_vPoOr_020	0	0	0	0	0.0912870929175277	0.074535599249993	0.0785674201318386	0	0.0912870929175277	0.0700140042014005	0	0	0	0.136082763487954	0	0	0	0	0	0	0.123091490979333	0.136082763487954	0.11322770341446	0.105409255338946	0.109108945117996	0.129099444873581	0	0.074535599249993	0.0758098043578903	0.0816496580927726	0.0758098043578903	0.074535599249993	0.204124145231932	0.0990147542976674	0.102062072615966	0.0962250448649376	0.109108945117996	0.0912870929175277	0	0.0733235575106767	0.144337567297406	0.0975900072948533	0.184637236468999	0.288675134594813	0.0758098043578903	0.0710669054518702	0	0	0
BM_vOcci_vPoOr_021	0.0666666666666667	0.0652328073053442	0	0.0975900072948533	0.1	0.163299316185545	0.086066296582387	0.0735214622093808	0.1	0.076696498884737	0	0.08304547985374	0.074535599249993	0.149071198499986	0	0	0.0778498944161523	0.0953462589245592	0	0.08304547985374	0	0	0	0.346410161513775	0.239045721866879	0.282842712474619	0	0.0816496580927726	0.08304547985374	0.178885438199983	0.16609095970748	0.163299316185545	0.223606797749979	0.108465228909328	0.111803398874989	0.105409255338946	0.119522860933439	0.1	0	0.1606438657805	0.237170824512628	0.213808993529939	0.202259958738973	0.210818510677892	0.16609095970748	0.155699788832305	0.105409255338946	0	0
BM_vOcci_vPoOr_022	0.0942809041582063	0.0461265604014442	0	0	0.14142135623731	0.173205080756888	0.121716123890037	0.0519875244910036	0.14142135623731	0.162697843363992	0	0.0587220219514703	0.052704627669473	0.105409255338946	0	0	0.055048188256318	0.134839972492648	0.117444043902941	0.117444043902941	0.190692517849118	0.105409255338946	0.175411603861406	0.32659863237109	0.253546276418555	0.3	0.119522860933439	0.173205080756888	0.117444043902941	0.126491106406735	0.176166065854411	0.115470053837925	0.158113883008419	0.230089496654211	0.237170824512628	0.223606797749979	0.169030850945703	0.212132034355964	0.207019667802706	0.0567961834247065	0.111803398874989	0.0755928946018454	0.143019388386839	0.223606797749979	0.176166065854411	0.220192753025272	0.223606797749979	0	0.223606797749979
BM_vOcci_vPoOr_023	0.121716123890037	0.119098266835083	0.0800640769025436	0.0890870806374748	0.273861278752583	0.223606797749979	0.157134840263677	0.0671156055214024	0.273861278752583	0.210042012604201	0	0.151619608715781	0.136082763487954	0.272165526975909	0.129099444873581	0.0990147542976674	0.14213381090374	0.174077655955698	0.151619608715781	0.151619608715781	0.246182981958665	0.136082763487954	0.226455406828919	0.316227766016838	0.327326835353989	0.387298334620742	0.308606699924184	0.223606797749979	0.227429413073671	0.244948974278318	0.227429413073671	0.223606797749979	0.204124145231932	0.297044262893002	0.306186217847897	0.288675134594813	0.327326835353989	0.273861278752583	0.17817416127495	0.0733235575106767	0.144337567297406	0.0975900072948533	0.184637236468999	0.288675134594813	0.303239217431561	0.284267621807481	0.288675134594813	0	0.288675134594813
BM_vOcci_vPoOr_024	0.14142135623731	0.0922531208028885	0.124034734589208	0.0690065559342354	0.14142135623731	0.23094010767585	0.182574185835055	0.103975048982007	0.0707106781186548	0.108465228909328	0	0.117444043902941	0.105409255338946	0	0	0.076696498884737	0.110096376512636	0.202259958738973	0.176166065854411	0.176166065854411	0.190692517849118	0.105409255338946	0.175411603861406	0.244948974278318	0.253546276418555	0.2	0.119522860933439	0.173205080756888	0.117444043902941	0.126491106406735	0.176166065854411	0.115470053837925	0	0.230089496654211	0.237170824512628	0.223606797749979	0.0845154254728517	0.212132034355964	0.207019667802706	0.113592366849413	0.111803398874989	0.113389341902768	0.143019388386839	0.223606797749979	0.176166065854411	0.165144564768954	0.223606797749979	0	0
BM_vOcci_vPoOr_025	0.0496903994999953	0.097243327665263	0	0	0.149071198499986	0.121716123890037	0.0641500299099584	0	0.149071198499986	0.171498585142509	0	0.0618984460590173	0.111111111111111	0.111111111111111	0	0	0.0580258853185659	0.0710669054518702	0.0618984460590173	0.0618984460590173	0.301511344577764	0.111111111111111	0.277350098112615	0.430331482911935	0.356348322549899	0.316227766016838	0.125988157669742	0.182574185835055	0.185695338177052	0.2	0.185695338177052	0.121716123890037	0.166666666666667	0.242535625036333	0.25	0.235702260395516	0.17817416127495	0.223606797749979	0.145478593490662	0.059868434008925	0.117851130197758	0.0796819072889596	0.201007563051842	0.235702260395516	0.247593784236069	0.232103541274264	0.235702260395516	0	0
BM_vOcci_vPoOr_026	0.0993807989999907	0.097243327665263	0	0	0.149071198499986	0.182574185835055	0.128300059819917	0.0547996624351191	0.149071198499986	0.171498585142509	0	0.0618984460590173	0.111111111111111	0.111111111111111	0	0	0.0580258853185659	0.14213381090374	0.123796892118035	0.123796892118035	0.201007563051842	0	0.277350098112615	0.516397779494322	0.445435403187374	0.421637021355784	0.251976315339485	0.243432247780074	0.185695338177052	0.2	0.247593784236069	0.121716123890037	0.166666666666667	0.323380833381777	0.333333333333333	0.314269680527354	0.17817416127495	0.298142396999972	0.218217890235992	0.11973686801785	0.235702260395516	0.159363814577919	0.201007563051842	0.157134840263677	0.247593784236069	0.232103541274264	0.235702260395516	0	0
BM_Vt_PoOc_001	0.441128773256285	0.359700853283376	0.290171646098622	0.215248801000253	0.294085848837523	0.360180135112598	0.316385998584166	0.324324324324324	0.330846579942213	0.366524518382491	0.103975048982007	0.427393757610865	0.356197805828274	0.164398987305357	0.155962573473011	0.279108277990115	0.343418284219285	0.38554980047803	0.366337506523598	0.366337506523598	0.148704479128983	0.109599324870238	0.182384301035021	0.297133451984606	0.439374775163747	0.363912671437025	0.12427395320024	0.510255191409515	0.518978134241764	0.460317164455	0.518978134241764	0.390195146371982	0	0.438598722555895	0.534296708742411	0.464990554975277	0.351499820130997	0.477889504360975	0.466372402167214	0	0	0.0785977491891859	0.049568159709661	0	0.793731264134463	0.715454758790178	0.619987406633703	0.164398987305357	0.116247638743819
BM_Vt_PoOc_002	0.44798933519052	0.360997436190578	0.242681335848538	0.308606699924184	0.276699295264733	0.355023473402347	0.272165526975909	0.319681006545503	0.434813178273152	0.424437343813583	0.111803398874989	0.393919298579168	0.353553390593274	0.235702260395516	0.167705098312484	0.257247877713763	0.276955854703499	0.376889180722205	0.361092690364237	0.361092690364237	0.159900537266708	0.058925565098879	0.147087101353638	0.410791918128875	0.519701150387687	0.447213595499958	0.133630620956212	0.451848057057532	0.393919298579168	0.424264068711929	0.52522573143889	0.387298334620742	0	0.514495755427526	0.57452425971407	0.5	0.377964473009227	0.513870119777362	0.462910049886276	0	0	0.0633865691046387	0.0799502686333539	0	0.656532164298613	0.553911709406997	0.541666666666667	0.176776695296637	0.125
BM_Vt_PoOc_003	0.281091347570523	0.240664957460385	0.0924500327042048	0.205737799949456	0.158113883008419	0.258198889747161	0.181443684650606	0.193746064573032	0.158113883008419	0.242535625036333	0	0.262612865719445	0.235702260395516	0.157134840263677	0.074535599249993	0.171498585142509	0.205152484965555	0.301511344577764	0.262612865719445	0.262612865719445	0.284267621807481	0.157134840263677	0.261488180184245	0.547722557505166	0.629940788348712	0.521749194749951	0.17817416127495	0.344265186329548	0.350150487625927	0.329983164553722	0.437688109532408	0.301232038038355	0	0.342997170285018	0.471404520791032	0.5	0.251976315339485	0.368932393686311	0.360041149911548	0	0	0.0845154254728517	0.0710669054518702	0	0.52522573143889	0.492365963917331	0.5	0	0.166666666666667
BM_Vt_PoOc_004	0.289240610424875	0.28301965507089	0.0951302988308988	0.211702449609985	0.216930457818656	0.265684465662029	0.186704011203735	0.15949044456578	0.27116307227332	0.332756132323081	0.076696498884737	0.225188674555522	0.242535625036333	0.161690416690889	0.153392997769474	0.0588235294117647	0.126660099276225	0.25854384499751	0.225188674555522	0.225188674555522	0.219381727238139	0.242535625036333	0.269069117598525	0.50097943286812	0.583383351196948	0.536875492193159	0.366679398811285	0.309965209939033	0.315264144377731	0.339549875050866	0.40533961419994	0.265684465662029	0.121267812518166	0.411764705882353	0.424437343813583	0.457329560380024	0.259281489420866	0.433860915637312	0.317553674414978	0	0.0428746462856272	0.0579771035652448	0.0365636212063565	0.0571661950475029	0.585490553844358	0.506640397104899	0.400163365332521	0	0.171498585142509
BM_Vt_PoOc_005	0.298142396999972	0.194486655330526	0.130744090092123	0.145478593490662	0.223606797749979	0.304290309725092	0.192450089729875	0.219198649740476	0.223606797749979	0.171498585142509	0	0.309492230295086	0.222222222222222	0.111111111111111	0.105409255338946	0.161690416690889	0.232103541274264	0.355334527259351	0.309492230295086	0.309492230295086	0.201007563051842	0.111111111111111	0.18490006540841	0.430331482911935	0.534522483824849	0.632455532033676	0.251976315339485	0.304290309725092	0.247593784236069	0.266666666666667	0.371390676354104	0.304290309725092	0	0.323380833381777	0.5	0.471404520791032	0.356348322549899	0.372677996249965	0.290957186981323	0	0.058925565098879	0.0796819072889596	0.100503781525921	0	0.371390676354104	0.348155311911396	0.471404520791032	0.333333333333333	0.235702260395516
[truncated: 506 more columns]
