# Supplementary material for: A comprehensive mechanosensory connectome reveals a somatotopically organized neural circuit architecture controlling stimulus-aimed grooming of the Drosophila head
Source: eLife. 2026 Jun 8;14:RP108044. doi: 10.7554/eLife.108044 (PMC13246004; doi:10.7554/eLife.108044)
Supplement: Supplementary file 13. — Edge list containing all connections from pre/post neurons to BMNs, connections from BMNs to pre/post partners, and their respective weights. Provides additional information used for filtering based on pre:post ratio and reciprocal connectivity. [file elife-108044-supp13.zip]

Archive with 1 entries (1 files):
- Supplementary_file_13_BMN_prepost_edge_list.csv
