# Supplementary material for: A comprehensive mechanosensory connectome reveals a somatotopically organized neural circuit architecture controlling stimulus-aimed grooming of the Drosophila head
Source: eLife. 2026 Jun 8;14:RP108044. doi: 10.7554/eLife.108044 (PMC13246004; doi:10.7554/eLife.108044)
Supplement: Supplementary file 13. — Edge list containing all connections from pre/post neurons to BMNs, connections from BMNs to pre/post partners, and their respective weights. Provides additional information used for filtering based on pre:post ratio and reciprocal connectivity. [file elife-108044-supp13.zip › Supplementary_file_13_BMN_prepost_edge_list.csv]

type	from	to	weight	partner_pre-post_ratio	partner_ratio_in_limit	partner-BMN_reciprocal
BMN_to_partner	Ant	720575940640723315	6	2.32780083	YES	YES
BMN_to_partner	Ant	720575940647031860	5	1.589403974	YES	YES
BMN_to_partner	Ant	720575940644473760	286	0.01216931217	NO	NO
BMN_to_partner	Ant	720575940633771745	30	3.75	YES	YES
BMN_to_partner	Ant	720575940637648485	15	0.3979591837	YES	YES
BMN_to_partner	Ant	720575940647075619	19	1.779326365	YES	NO
BMN_to_partner	Ant	720575940624986407	263	1.041835358	YES	YES
BMN_to_partner	Ant	720575940609957315	264	0.8763866878	YES	YES
BMN_to_partner	Ant	720575940615623867	79	0.152284264	YES	NO
BMN_to_partner	Ant	720575940638719807	17	0.8796829971	YES	NO
BMN_to_partner	dOcci	720575940621512445	11	2.151515152	YES	YES
BMN_to_partner	dOcci	720575940639458037	40	0.4545454545	YES	YES
BMN_to_partner	dPoOr	720575940619114918	5	0.06037735849	NO	NO
BMN_to_partner	dPoOr	720575940621512445	11	2.151515152	YES	YES
BMN_to_partner	dPoOr	720575940639458037	31	0.4545454545	YES	YES
BMN_to_partner	dPoOr	720575940644473760	14	0.01216931217	NO	NO
BMN_to_partner	Fr	720575940640723315	5	2.32780083	YES	YES
BMN_to_partner	Fr	720575940647031860	11	1.589403974	YES	YES
BMN_to_partner	Fr	720575940631342073	10	1.697142857	YES	YES
BMN_to_partner	Fr	720575940644473760	98	0.01216931217	NO	NO
BMN_to_partner	Fr	720575940624986407	58	1.041835358	YES	YES
BMN_to_partner	Fr	720575940609957315	62	0.8763866878	YES	YES
BMN_to_partner	FrOr	720575940631342073	16	1.697142857	YES	YES
BMN_to_partner	FrOr	720575940644473760	120	0.01216931217	NO	NO
BMN_to_partner	FrOr	720575940624986407	5	1.041835358	YES	YES
BMN_to_partner	Hau	720575940617953241	57	0.3296089385	YES	YES
BMN_to_partner	Hau	720575940623195530	8	0.3846153846	YES	YES
BMN_to_partner	Hau	720575940638928868	87	1.479591837	YES	YES
BMN_to_partner	Hau	720575940624461576	42	1.658536585	YES	YES
BMN_to_partner	Hau	720575940644473760	8	0.01216931217	NO	NO
BMN_to_partner	Hau	720575940624986407	6	1.041835358	YES	NO
BMN_to_partner	Hau	720575940630964188	159	1.085139319	YES	YES
BMN_to_partner	Hau	720575940624224253	5	1.857988166	YES	NO
BMN_to_partner	Hau	720575940630829051	75	2.450292398	YES	YES
BMN_to_partner	Hau	720575940638719807	100	0.8796829971	YES	YES
BMN_to_partner	Hau	720575940631381007	90	0.6525096525	YES	YES
BMN_to_partner	Hau	720575940629564688	26	0.8681318681	YES	YES
BMN_to_partner	Hau	720575940616038294	16	0.3369565217	YES	YES
BMN_to_partner	Hau	720575940632305711	7	2	YES	YES
BMN_to_partner	InOc	720575940623037720	6	9	YES	NO
BMN_to_partner	InOc	720575940640723315	5	2.32780083	YES	YES
BMN_to_partner	InOc	720575940647031860	25	1.589403974	YES	YES
BMN_to_partner	InOc	720575940631342073	14	1.697142857	YES	YES
BMN_to_partner	InOc	720575940644473760	43	0.01216931217	NO	NO
BMN_to_partner	InOc	720575940637648485	5	0.3979591837	YES	NO
BMN_to_partner	InOc	720575940647075619	12	1.779326365	YES	NO
BMN_to_partner	InOm	720575940619114918	120	0.06037735849	NO	YES
BMN_to_partner	InOm	720575940617953241	5	0.3296089385	YES	NO
BMN_to_partner	InOm	720575940640723315	11	2.32780083	YES	YES
BMN_to_partner	InOm	720575940644473760	615	0.01216931217	NO	NO
BMN_to_partner	InOm	720575940647075619	485	1.779326365	YES	YES
BMN_to_partner	InOm	720575940615623867	43	0.152284264	YES	NO
BMN_to_partner	MaPa	720575940619114918	25	0.06037735849	NO	NO
BMN_to_partner	MaPa	720575940617953241	151	0.3296089385	YES	NO
BMN_to_partner	MaPa	720575940638928868	24	1.479591837	YES	NO
BMN_to_partner	MaPa	720575940624461576	5	1.658536585	YES	NO
BMN_to_partner	MaPa	720575940640723315	90	2.32780083	YES	YES
BMN_to_partner	MaPa	720575940615378399	8	1.333333333	YES	NO
BMN_to_partner	MaPa	720575940644473760	28	0.01216931217	NO	NO
BMN_to_partner	MaPa	720575940647075619	75	1.779326365	YES	YES
BMN_to_partner	MaPa	720575940630964188	118	1.085139319	YES	YES
BMN_to_partner	MaPa	720575940630829051	61	2.450292398	YES	YES
BMN_to_partner	MaPa	720575940638719807	7	0.8796829971	YES	NO
BMN_to_partner	MaPa	720575940631381007	13	0.6525096525	YES	NO
BMN_to_partner	MaPa	720575940636168628	19	5.541666667	YES	YES
BMN_to_partner	Oc	720575940640723315	11	2.32780083	YES	NO
BMN_to_partner	Oc	720575940647031860	29	1.589403974	YES	YES
BMN_to_partner	Oc	720575940631342073	37	1.697142857	YES	YES
BMN_to_partner	Oc	720575940644473760	59	0.01216931217	NO	NO
BMN_to_partner	Oc	720575940633771745	11	3.75	YES	YES
BMN_to_partner	Oc	720575940637648485	16	0.3979591837	YES	YES
BMN_to_partner	Oc	720575940647075619	10	1.779326365	YES	NO
BMN_to_partner	Oc	720575940624986407	9	1.041835358	YES	NO
BMN_to_partner	Oc	720575940609957315	5	0.8763866878	YES	NO
BMN_to_partner	Or	720575940647031860	27	1.589403974	YES	YES
BMN_to_partner	Or	720575940631342073	52	1.697142857	YES	YES
BMN_to_partner	Or	720575940644473760	97	0.01216931217	NO	NO
BMN_to_partner	Or	720575940637648485	32	0.3979591837	YES	NO
BMN_to_partner	Or	720575940647075619	20	1.779326365	YES	YES
BMN_to_partner	Or	720575940624986407	16	1.041835358	YES	YES
BMN_to_partner	Or	720575940609957315	13	0.8763866878	YES	YES
BMN_to_partner	Taste	720575940620094366	81	5.074074074	YES	YES
BMN_to_partner	Taste	720575940641229520	54	6.185185185	YES	YES
BMN_to_partner	Taste	720575940617953241	255	0.3296089385	YES	YES
BMN_to_partner	Taste	720575940630724652	5	31	NO	YES
BMN_to_partner	Taste	720575940635274615	17	37.82352941	NO	YES
BMN_to_partner	Taste	720575940638928868	66	1.479591837	YES	YES
BMN_to_partner	Taste	720575940624461576	76	1.658536585	YES	YES
BMN_to_partner	Taste	720575940640723315	15	2.32780083	YES	NO
BMN_to_partner	Taste	720575940644473760	27	0.01216931217	NO	NO
BMN_to_partner	Taste	720575940637648485	20	0.3979591837	YES	NO
BMN_to_partner	Taste	720575940647075619	31	1.779326365	YES	YES
BMN_to_partner	Taste	720575940624986407	149	1.041835358	YES	YES
BMN_to_partner	Taste	720575940609957315	85	0.8763866878	YES	YES
BMN_to_partner	Taste	720575940647021620	1163	0.0309544282	NO	YES
BMN_to_partner	Taste	720575940630964188	369	1.085139319	YES	YES
BMN_to_partner	Taste	720575940624224253	164	1.857988166	YES	YES
BMN_to_partner	Taste	720575940630829051	35	2.450292398	YES	YES
BMN_to_partner	Taste	720575940638719807	1056	0.8796829971	YES	YES
BMN_to_partner	Taste	720575940631381007	683	0.6525096525	YES	YES
BMN_to_partner	Taste	720575940635576767	513	2.191033138	YES	YES
BMN_to_partner	Taste	720575940629564688	520	0.8681318681	YES	YES
BMN_to_partner	Taste	720575940616038294	168	0.3369565217	YES	YES
BMN_to_partner	Taste	720575940622879882	19	0.6315789474	YES	YES
BMN_to_partner	Taste	720575940630951424	431	1.222737819	YES	YES
BMN_to_partner	Taste	720575940623208141	103	0.9611650485	YES	YES
BMN_to_partner	Vib	720575940623037720	5	9	YES	YES
BMN_to_partner	Vib	720575940619114918	19	0.06037735849	NO	YES
BMN_to_partner	Vib	720575940617953241	44	0.3296089385	YES	NO
BMN_to_partner	Vib	720575940623195530	5	0.3846153846	YES	NO
BMN_to_partner	Vib	720575940654227105	31	1.387096774	YES	YES
BMN_to_partner	Vib	720575940638928868	12	1.479591837	YES	NO
BMN_to_partner	Vib	720575940640723315	84	2.32780083	YES	YES
BMN_to_partner	Vib	720575940615378399	11	1.333333333	YES	YES
BMN_to_partner	Vib	720575940644473760	416	0.01216931217	NO	NO
BMN_to_partner	Vib	720575940647075619	185	1.779326365	YES	YES
BMN_to_partner	Vib	720575940624986407	229	1.041835358	YES	YES
BMN_to_partner	Vib	720575940609957315	202	0.8763866878	YES	YES
BMN_to_partner	Vib	720575940615623867	262	0.152284264	YES	YES
BMN_to_partner	Vib	720575940638719807	200	0.8796829971	YES	YES
BMN_to_partner	Vib	720575940631381007	244	0.6525096525	YES	YES
BMN_to_partner	Vib	720575940614751650	9	6.777777778	YES	YES
BMN_to_partner	Vib	720575940636168628	5	5.541666667	YES	YES
BMN_to_partner	vOcci_vPoOr	720575940619114918	78	0.06037735849	NO	NO
BMN_to_partner	vOcci_vPoOr	720575940621512445	6	2.151515152	YES	YES
BMN_to_partner	vOcci_vPoOr	720575940617953241	25	0.3296089385	YES	YES
BMN_to_partner	vOcci_vPoOr	720575940639458037	17	0.4545454545	YES	YES
BMN_to_partner	vOcci_vPoOr	720575940638928868	7	1.479591837	YES	NO
BMN_to_partner	vOcci_vPoOr	720575940640723315	14	2.32780083	YES	YES
BMN_to_partner	vOcci_vPoOr	720575940615378399	29	1.333333333	YES	YES
BMN_to_partner	vOcci_vPoOr	720575940644473760	9	0.01216931217	NO	NO
BMN_to_partner	vOcci_vPoOr	720575940647075619	5	1.779326365	YES	YES
BMN_to_partner	vOcci_vPoOr	720575940615623867	10	0.152284264	YES	NO
BMN_to_partner	vOcci_vPoOr	720575940638719807	8	0.8796829971	YES	NO
BMN_to_partner	vOcci_vPoOr	720575940631381007	6	0.6525096525	YES	NO
BMN_to_partner	Vt_PoOc	720575940619114918	18	0.06037735849	NO	NO
BMN_to_partner	Vt_PoOc	720575940621512445	5	2.151515152	YES	NO
BMN_to_partner	Vt_PoOc	720575940647031860	54	1.589403974	YES	YES
BMN_to_partner	Vt_PoOc	720575940631342073	46	1.697142857	YES	YES
BMN_to_partner	Vt_PoOc	720575940644473760	70	0.01216931217	NO	YES
BMN_to_partner	Vt_PoOc	720575940633771745	7	3.75	YES	NO
BMN_to_partner	Vt_PoOc	720575940637648485	10	0.3979591837	YES	NO
BMN_to_partner	Vt_PoOc	720575940647075619	19	1.779326365	YES	YES
BMN_to_partner	Vt_PoOc	720575940624986407	6	1.041835358	YES	NO
partner_to_BMN	720575940623037720	Ant	69	9	YES	NO
partner_to_BMN	720575940623037720	Fr	7	9	YES	NO
partner_to_BMN	720575940623037720	Vib	23	9	YES	YES
partner_to_BMN	720575940619114918	InOm	10	0.06037735849	NO	YES
partner_to_BMN	720575940619114918	Vib	6	0.06037735849	NO	YES
partner_to_BMN	720575940620094366	Taste	385	5.074074074	YES	YES
partner_to_BMN	720575940620094366	Vib	26	5.074074074	YES	NO
partner_to_BMN	720575940641229520	Hau	30	6.185185185	YES	NO
partner_to_BMN	720575940641229520	MaPa	6	6.185185185	YES	NO
partner_to_BMN	720575940641229520	Taste	298	6.185185185	YES	YES
partner_to_BMN	720575940621512445	dOcci	29	2.151515152	YES	YES
partner_to_BMN	720575940621512445	dPoOr	16	2.151515152	YES	YES
partner_to_BMN	720575940621512445	vOcci_vPoOr	26	2.151515152	YES	YES
partner_to_BMN	720575940617953241	Hau	25	0.3296089385	YES	YES
partner_to_BMN	720575940617953241	Taste	147	0.3296089385	YES	YES
partner_to_BMN	720575940617953241	vOcci_vPoOr	5	0.3296089385	YES	YES
partner_to_BMN	720575940623195530	Hau	5	0.3846153846	YES	YES
partner_to_BMN	720575940630724652	Taste	155	31	NO	YES
partner_to_BMN	720575940654227105	InOm	10	1.387096774	YES	NO
partner_to_BMN	720575940654227105	MaPa	13	1.387096774	YES	NO
partner_to_BMN	720575940654227105	Vib	11	1.387096774	YES	YES
partner_to_BMN	720575940654227105	vOcci_vPoOr	9	1.387096774	YES	NO
partner_to_BMN	720575940639458037	dOcci	16	0.4545454545	YES	YES
partner_to_BMN	720575940639458037	dPoOr	5	0.4545454545	YES	YES
partner_to_BMN	720575940639458037	vOcci_vPoOr	19	0.4545454545	YES	YES
partner_to_BMN	720575940635274615	Hau	12	37.82352941	NO	NO
partner_to_BMN	720575940635274615	MaPa	95	37.82352941	NO	NO
partner_to_BMN	720575940635274615	Taste	479	37.82352941	NO	YES
partner_to_BMN	720575940635274615	Vib	57	37.82352941	NO	NO
partner_to_BMN	720575940638928868	Hau	199	1.479591837	YES	YES
partner_to_BMN	720575940638928868	Taste	91	1.479591837	YES	YES
partner_to_BMN	720575940624461576	Hau	168	1.658536585	YES	YES
partner_to_BMN	720575940624461576	Taste	36	1.658536585	YES	YES
partner_to_BMN	720575940640723315	Ant	112	2.32780083	YES	YES
partner_to_BMN	720575940640723315	Fr	10	2.32780083	YES	YES
partner_to_BMN	720575940640723315	FrOr	39	2.32780083	YES	NO
partner_to_BMN	720575940640723315	InOc	9	2.32780083	YES	YES
partner_to_BMN	720575940640723315	InOm	220	2.32780083	YES	YES
partner_to_BMN	720575940640723315	MaPa	73	2.32780083	YES	YES
partner_to_BMN	720575940640723315	Vib	89	2.32780083	YES	YES
partner_to_BMN	720575940640723315	vOcci_vPoOr	9	2.32780083	YES	YES
partner_to_BMN	720575940647031860	Ant	15	1.589403974	YES	YES
partner_to_BMN	720575940647031860	Fr	12	1.589403974	YES	YES
partner_to_BMN	720575940647031860	FrOr	6	1.589403974	YES	NO
partner_to_BMN	720575940647031860	InOc	58	1.589403974	YES	YES
partner_to_BMN	720575940647031860	InOm	5	1.589403974	YES	NO
partner_to_BMN	720575940647031860	Oc	40	1.589403974	YES	YES
partner_to_BMN	720575940647031860	Or	64	1.589403974	YES	YES
partner_to_BMN	720575940647031860	Vt_PoOc	40	1.589403974	YES	YES
partner_to_BMN	720575940631342073	Fr	15	1.697142857	YES	YES
partner_to_BMN	720575940631342073	FrOr	44	1.697142857	YES	YES
partner_to_BMN	720575940631342073	InOc	28	1.697142857	YES	YES
partner_to_BMN	720575940631342073	InOm	37	1.697142857	YES	NO
partner_to_BMN	720575940631342073	Oc	35	1.697142857	YES	YES
partner_to_BMN	720575940631342073	Or	87	1.697142857	YES	YES
partner_to_BMN	720575940631342073	Vt_PoOc	51	1.697142857	YES	YES
partner_to_BMN	720575940615378399	InOm	28	1.333333333	YES	NO
partner_to_BMN	720575940615378399	Vib	22	1.333333333	YES	YES
partner_to_BMN	720575940615378399	vOcci_vPoOr	14	1.333333333	YES	YES
partner_to_BMN	720575940644473760	Vt_PoOc	23	0.01216931217	NO	YES
partner_to_BMN	720575940633771745	Ant	40	3.75	YES	YES
partner_to_BMN	720575940633771745	FrOr	5	3.75	YES	NO
partner_to_BMN	720575940633771745	InOc	18	3.75	YES	NO
partner_to_BMN	720575940633771745	InOm	16	3.75	YES	NO
partner_to_BMN	720575940633771745	Oc	62	3.75	YES	YES
partner_to_BMN	720575940633771745	Or	39	3.75	YES	NO
partner_to_BMN	720575940637648485	Ant	13	0.3979591837	YES	YES
partner_to_BMN	720575940637648485	Oc	26	0.3979591837	YES	YES
partner_to_BMN	720575940647075619	FrOr	15	1.779326365	YES	NO
partner_to_BMN	720575940647075619	InOm	1324	1.779326365	YES	YES
partner_to_BMN	720575940647075619	MaPa	13	1.779326365	YES	YES
partner_to_BMN	720575940647075619	Or	29	1.779326365	YES	YES
partner_to_BMN	720575940647075619	Taste	15	1.779326365	YES	YES
partner_to_BMN	720575940647075619	Vib	110	1.779326365	YES	YES
partner_to_BMN	720575940647075619	vOcci_vPoOr	16	1.779326365	YES	YES
partner_to_BMN	720575940647075619	Vt_PoOc	10	1.779326365	YES	YES
partner_to_BMN	720575940624986407	Ant	311	1.041835358	YES	YES
partner_to_BMN	720575940624986407	Fr	59	1.041835358	YES	YES
partner_to_BMN	720575940624986407	FrOr	8	1.041835358	YES	YES
partner_to_BMN	720575940624986407	InOm	5	1.041835358	YES	NO
partner_to_BMN	720575940624986407	Or	50	1.041835358	YES	YES
partner_to_BMN	720575940624986407	Taste	95	1.041835358	YES	YES
partner_to_BMN	720575940624986407	Vib	244	1.041835358	YES	YES
partner_to_BMN	720575940609957315	Ant	235	0.8763866878	YES	YES
partner_to_BMN	720575940609957315	Fr	61	0.8763866878	YES	YES
partner_to_BMN	720575940609957315	Or	36	0.8763866878	YES	YES
partner_to_BMN	720575940609957315	Taste	37	0.8763866878	YES	YES
partner_to_BMN	720575940609957315	Vib	184	0.8763866878	YES	YES
partner_to_BMN	720575940647021620	Taste	36	0.0309544282	NO	YES
partner_to_BMN	720575940615623867	Vib	60	0.152284264	YES	YES
partner_to_BMN	720575940630964188	Hau	59	1.085139319	YES	YES
partner_to_BMN	720575940630964188	MaPa	78	1.085139319	YES	YES
partner_to_BMN	720575940630964188	Taste	564	1.085139319	YES	YES
partner_to_BMN	720575940624224253	Taste	309	1.857988166	YES	YES
partner_to_BMN	720575940624224253	Vib	5	1.857988166	YES	NO
partner_to_BMN	720575940630829051	Hau	74	2.450292398	YES	YES
partner_to_BMN	720575940630829051	MaPa	89	2.450292398	YES	YES
partner_to_BMN	720575940630829051	Taste	256	2.450292398	YES	YES
partner_to_BMN	720575940638719807	Hau	63	0.8796829971	YES	YES
partner_to_BMN	720575940638719807	Taste	1062	0.8796829971	YES	YES
partner_to_BMN	720575940638719807	Vib	96	0.8796829971	YES	YES
partner_to_BMN	720575940631381007	Hau	71	0.6525096525	YES	YES
partner_to_BMN	720575940631381007	Taste	559	0.6525096525	YES	YES
partner_to_BMN	720575940631381007	Vib	46	0.6525096525	YES	YES
partner_to_BMN	720575940635576767	Taste	1092	2.191033138	YES	YES
partner_to_BMN	720575940635576767	Vib	32	2.191033138	YES	NO
partner_to_BMN	720575940629564688	Hau	177	0.8681318681	YES	YES
partner_to_BMN	720575940629564688	Taste	297	0.8681318681	YES	YES
partner_to_BMN	720575940616038294	Hau	37	0.3369565217	YES	YES
partner_to_BMN	720575940616038294	Taste	25	0.3369565217	YES	YES
partner_to_BMN	720575940614751650	Vib	61	6.777777778	YES	YES
partner_to_BMN	720575940632305711	Hau	9	2	YES	YES
partner_to_BMN	720575940632305711	Taste	5	2	YES	NO
partner_to_BMN	720575940622879882	Taste	6	0.6315789474	YES	YES
partner_to_BMN	720575940622879882	Vib	6	0.6315789474	YES	NO
partner_to_BMN	720575940630951424	Taste	527	1.222737819	YES	YES
partner_to_BMN	720575940623208141	Taste	99	0.9611650485	YES	YES
partner_to_BMN	720575940636168628	Fr	6	5.541666667	YES	NO
partner_to_BMN	720575940636168628	Hau	5	5.541666667	YES	NO
partner_to_BMN	720575940636168628	InOm	11	5.541666667	YES	NO
partner_to_BMN	720575940636168628	MaPa	50	5.541666667	YES	YES
partner_to_BMN	720575940636168628	Taste	7	5.541666667	YES	NO
partner_to_BMN	720575940636168628	Vib	54	5.541666667	YES	YES
