# Supplementary material for: A comprehensive mechanosensory connectome reveals a somatotopically organized neural circuit architecture controlling stimulus-aimed grooming of the Drosophila head
Source: eLife. 2026 Jun 8;14:RP108044. doi: 10.7554/eLife.108044 (PMC13246004; doi:10.7554/eLife.108044)
Supplement: Supplementary file 16. [file elife-108044-supp16.zip › Supplementary_file_16_LB23.csv]

partner_flywire_id_v783	LB23_group	LB23_type	LB23_NT	Fig13E
720575940618777684	LB23_1.1L	Interneuron	ACH
720575940632105100	LB23_1.2L	Interneuron	ACH
720575940615740834	LB23_1.2R	Interneuron	ACH
720575940627444234	LB23_1.3L	Interneuron	ACH
720575940623436285	LB23_1.3R	Interneuron	ACH
720575940615159859	LB23_2.1L	Interneuron	ACH
720575940632836947	LB23_2.2L	Interneuron	ACH
720575940617114418	LB23_2.3L	Interneuron	ACH
720575940634948014	LB23_3.1L	Interneuron	ACH
720575940622042373	LB23_3.2L	Interneuron	ACH
720575940604705312	LB23_3.3L	Interneuron	ACH
720575940623193549	LB23_4.1L	Interneuron	ACH
720575940638092634	LB23_4.2L	Interneuron	ACH
720575940622225800	LB23_4.2R	Interneuron	ACH
720575940634683237	LB23_5.1L	Interneuron	ACH	aBN2_1
720575940618961857	LB23_5.2L	Interneuron	ACH	aBN2_2
720575940613432360	LB23_5.2R	Interneuron	ACH
720575940621355759	LB23_5.3L	Interneuron	ACH	aBN2_3
720575940616853853	LB23_6.1L	Interneuron	ACH
720575940623164429	LB23_6.1R	Interneuron	ACH
720575940628590312	LB23_6.2L	Interneuron	ACH
720575940622102154	LB23_6.3L	Interneuron	ACH
720575940618786798	LB23_6.3R	Interneuron	ACH
720575940632506947	LB23_6.4L	Interneuron	ACH
720575940634617952	LB23_7.1L	Descending	ACH
720575940626295396	LB23_7.1R	Descending	ACH
720575940621628582	LB23_7.2L	Descending	ACH
720575940632634532	LB23_7.2R	Descending	ACH
720575940644473760	LB23_7.3L	Descending	ACH
720575940639152361	LB23_7.3R	Descending	ACH
